# Supplementary material for: Backyard Proteomics: A Case Study with the Black Widow Spider
Source: J Proteome Res. 2025 Jul 28;24(9):4838–44. doi: 10.1021/acs.jproteome.5c00342 (PMC12418487; doi:10.1021/acs.jproteome.5c00342)
Supplement: Supplementary file 1 [file pr5c00342_si_002.xlsx]

## Sheet: Table S1
L hesperus ProteinGroups	L hesperus Protein Description	Leading ID	Orthologous Araneae UniProt Acc	Orthologous Araneae UniProt Description	blast_scores	match_status (L hesperus to Araneae hit)	Experiment Average Abundance	Adult_Body_1	Adult_Body_2	Adult_Body_3	Adult_Body_4	Adult_Limbs_1	Adult_Limbs_2	Adult_Limbs_3	Adult_Limbs_4	Spiderling_Abdomen_1	Spiderling_Abdomen_2	Spiderling_Abdomen_3	Spiderling_Head_1	Spiderling_Head_2	Spiderling_Head_3	Spiderling_Legs_1	Spiderling_Legs_2	Spiderling_Legs_3	Spiderling_Sternum_1	Spiderling_Sternum_2	Spiderling_Sternum_3
32983476	32986412|Lhe_000752-RA|1|CDS|4410203660|26968|frame0	32983476	tr|E7D1A2|E7D1A2_LATHE	ADP/ATP translocase (Fragment) OS=Latrodectus hesperus OX=256737 PE=2 SV=1	ident:289/302 pos:289/302 query:302 hit:294 align:293 bit:592.0	OK	117689	5190.03	4772.04	5234.99	4281.15	5464.96	4357.97	5118.8	4571.11	956.406	1207.38	1255.85	764443	NaN	1.42627e+06	378.671	297.56	369.536	741.343	672.167	507.469
120872387	120880131|Lhe_012460-RA|-1|CDS|4410371000|21278|frame0	120872387	tr|A0A8X6L2R8|A0A8X6L2R8_TRICU	Histone H1E OS=Trichonephila clavata OX=2740835 GN=TNCT_288231 PE=3 SV=1	ident:96/260 pos:102/260 query:260 hit:163 align:115 bit:186.0	Partial_match_query	36148.9	4351.49	3197.04	3361.8	3302.58	1194.83	814.517	1280.49	796.205	1578.35	917.271	500.607	NaN	125776	536679	342.497	273.652	219.038	705.822	553.177	983.559
65621347	65622789|Lhe_031429-RA|1|CDS|4410272260|34390|frame0	65621347	tr|E7D190|E7D190_LATHE	Putative cytochrome c (Fragment) OS=Latrodectus hesperus OX=256737 PE=2 SV=1	ident:110/110 pos:110/110 query:110 hit:110 align:110 bit:227.3	OK	31148.3	1371.17	1422.07	1423.52	1488.06	2466.3	1863.34	2286.32	1958.22	603.196	713.429	705.885	NaN	188686	377183	1513.86	1415.1	1554.75	1761.55	1667.92	1733.8
7640885	7653570|Lhe_025520-RA|-1|CDS|4410227008|32972|frame0	7640885	tr|A0A061QHV2|A0A061QHV2_CUPSA	Glyceraldehyde-3-phosphate dehydrogenase OS=Cupiennius salei OX=6928 GN=CSH_0386 PE=2 SV=1	ident:324/361 pos:332/361 query:361 hit:334 align:334 bit:676.8	OK	14657.3	12488.3	10601.2	12290	11955.8	17392.7	16964.8	19541.7	16032.9	9247.18	9204.72	11057.9	5124.57	1202.04	6486.89	22195.3	26753.9	20340.1	20071.6	21592.1	22602.6
4235793	4275997|Lhe_018396-RA|1|CDS|4410416098|4435|frame0	4235793	tr|A0A8X6QMD9|A0A8X6QMD9_NEPPI	Uncharacterized protein OS=Nephila pilipes OX=299642 GN=AVEN_30082_1 PE=4 SV=1	ident:543/916 pos:626/916 query:916 hit:855 align:947 bit:722.6	OK	13037.6	175.487	127.222	105.746	89.5877	279.605	215.964	295.13	343.389	131.489	122.887	136.256	67137.5	27715	156718	1152.34	1040.44	1754.91	1034.71	1014.44	1162.17
27060213	27067596|Lhe_034339-RA|1|CDS|4410295388|34076|frame0	27060213	tr|A0A8X6GP08|A0A8X6GP08_TRICU	Papilin OS=Trichonephila clavata OX=2740835 GN=Ppn PE=3 SV=1	ident:69/205 pos:102/205 query:205 hit:444 align:188 bit:125.9	Partial_match_hit	12691.1	9162.53	11309.2	11322.5	12210.6	15486.4	14180	15188.5	12669	NaN	NaN	NaN	NaN	NaN	NaN	NaN	NaN	NaN	NaN	NaN	NaN
123508460	123510871|Lhe_006149-RA|1|CDS|4410322658|34108|frame0	123508460	tr|A0A087TWS6|A0A087TWS6_STEMI	Adult-specific rigid cuticular protein 12.6 (Fragment) OS=Stegodyphus mimosarum OX=407821 GN=X975_22347 PE=4 SV=1	ident:78/157 pos:89/157 query:157 hit:101 align:98 bit:139.0	OK	12470.5	7895.17	8719.04	8034.46	9375.02	24769.8	23815.1	23300.2	21088.8	859.03	744.972	663.201	449.447	7385.6	22394.7	17763.9	17701.6	16387.8	13130.7	12268.7	12661.7
73162785	73174813|Lhe_019946-RA|1|CDS|4410428202|33894|frame0	73162785	tr|A0A8X6XP44|A0A8X6XP44_9ARAC	Fatty acid-binding protein OS=Trichonephila inaurata madagascariensis OX=2747483 GN=TNIN_75691 PE=3 SV=1	ident:103/129 pos:116/129 query:129 hit:129 align:129 bit:209.9	OK	12418.5	34146.2	30979	35171.7	33740.8	11587.4	12512.3	12215.4	12166.1	6567.04	5387.15	5174.64	28458.9	NaN	4516.82	148.144	599.802	259.6	645.009	876.046	800.038
42086098	42132095|Lhe_021666-RA|-1|CDS|4410441839|34609|frame0	42086098	tr|A0A8X7C4U9|A0A8X7C4U9_9ARAC	Myosin heavy chain, muscle OS=Trichonephila inaurata madagascariensis OX=2747483 GN=Mhc PE=3 SV=1	ident:1891/2263 pos:1972/2263 query:2263 hit:2129 align:2216 bit:3652.1	OK	12043	17390.1	17306.7	17644	18541.3	9038.98	8994.82	9870.67	9021.35	9376.26	8295.71	8916.12	13776.3	10397.9	16851.8	11851.3	11024.3	12445.4	9430.08	10212.2	10473.7
4162726;69689962	4167670|Lhe_009222-RA|-1|CDS|4410345774|29633|frame0;69691407|Lhe_029098-RA|1|CDS|4410255206|4584|frame0	4162726	tr|A0A8X7CEW6|A0A8X7CEW6_9ARAC	Actin, clone 403 OS=Trichonephila inaurata madagascariensis OX=2747483 GN=TNIN_89351 PE=3 SV=1	ident:376/376 pos:376/376 query:376 hit:403 align:376 bit:789.6	OK	10588.1	12876.8	11691.8	14301.8	13234.4	14978.6	11446.8	13966.5	11296.7	6943.25	6105.89	7318.68	5263.76	1358.61	5372.21	11686.5	12044.7	12583	12820.3	12612	13860.3
73284693	73289327|Lhe_004935-RA|-1|CDS|4410313025|20853|frame0	73284693	tr|A0A8X6I517|A0A8X6I517_NEPPI	Uncharacterized protein OS=Nephila pilipes OX=299642 GN=NCL1_17946 PE=4 SV=1	ident:122/314 pos:187/314 query:314 hit:340 align:306 bit:241.9	OK	10170.1	11204.6	12727.1	11814.8	12722.6	8773.47	7347.16	8271.95	8498.69	NaN	NaN	NaN	NaN	NaN	NaN	NaN	NaN	NaN	NaN	NaN	NaN
42168915	42173747|Lhe_028629-RA|-1|CDS|4410251693|12199|frame0	42168915	tr|A0A8X6WW27|A0A8X6WW27_9ARAC	Myosin heavy chain, striated muscle OS=Trichonephila inaurata madagascariensis OX=2747483 GN=TNIN_205082 PE=4 SV=1	ident:718/785 pos:728/785 query:785 hit:974 align:759 bit:1385.5	OK	10118.1	8361.87	8441.38	9222.92	9316.85	10706.1	9856.96	9997.87	9450.34	1704.33	1827.17	1952.26	2207.22	4093.93	13324.4	15286.4	14962.8	14778.3	18517.3	20164	18190
111521697	111531508|Lhe_018075-RA|1|CDS|4410413818|19287|frame0	111521697	tr|A0A8X6KBM0|A0A8X6KBM0_TRICU	Hemocyanin F chain OS=Trichonephila clavata OX=2740835 GN=HCF PE=4 SV=1	ident:572/626 pos:610/626 query:626 hit:626 align:626 bit:1232.6	OK	8947.52	6320.63	6633.79	6212.65	6474.74	6427.64	5960.14	7363.06	6929.98	5467.82	4774.16	4949.36	11940.2	9642.19	3619.35	11476.9	16698.1	15055	13666.4	15540.8	13797.5
49565068	49568795|Lhe_010491-RA|1|CDS|4410355928|13312|frame0	49565068	tr|A0A8X6L1E6|A0A8X6L1E6_TRICU	Polyubiquitin-A OS=Trichonephila clavata OX=2740835 GN=ubq-1 PE=4 SV=1	ident:830/861 pos:830/861 query:861 hit:860 align:861 bit:1620.9	OK	8621.51	9341.02	7625.98	9154.51	8512.76	3693.27	3694.83	3339.91	3372.87	19074.1	23026.1	25329.5	8222.33	NaN	1461.89	3969.15	8386.1	4197.79	6593.88	7025	7787.64
51256062	51262033|Lhe_001214-RA|-1|CDS|4410207425|1707|frame0	51256062	tr|A0A8X6J5S6|A0A8X6J5S6_TRICU	Uncharacterized protein OS=Trichonephila clavata OX=2740835 GN=TNCT_536701 PE=4 SV=1	ident:44/146 pos:61/146 query:146 hit:115 align:112 bit:54.7	OK	7949.45	5820.43	6094.09	7211.09	7142.01	10041.3	8754.13	9775.21	8757.31	NaN	NaN	NaN	NaN	NaN	NaN	NaN	NaN	NaN	NaN	NaN	NaN
185579	207192|Lhe_018280-RA|1|CDS|4410415290|4434|frame0	185579	tr|A0A2L2Y4P5|A0A2L2Y4P5_PARTP	Hemocyanin subunit B OS=Parasteatoda tepidariorum OX=114398 PE=2 SV=1	ident:442/656 pos:482/656 query:656 hit:630 align:529 bit:936.4	OK	7771.05	4188.09	4421.63	4504.94	4495.04	6051.42	5621.02	6363.66	5598.61	4699.45	4722.02	5658.25	27748.1	759.056	1475.36	12793.2	9559.55	12730.6	11166.6	11572.4	11292
95864814	95870566|Lhe_011812-RA|-1|CDS|4410366329|12717|frame0	95864814	tr|A0A8X6Y8V4|A0A8X6Y8V4_9ARAC	Fructose-bisphosphate aldolase OS=Trichonephila inaurata madagascariensis OX=2747483 GN=Aldoa PE=3 SV=1	ident:312/341 pos:326/341 query:341 hit:363 align:334 bit:661.8	OK	7769.71	3898.43	3584.5	4164.79	4525.92	14567.2	13300.8	14715.7	13079.3	3456.47	3718.24	3631.28	4478.11	7990.76	4805.72	8600.43	7189.97	9416.55	10097	10420.1	9752.83
4520359	4523247|Lhe_018404-RA|1|CDS|4410416157|24804|frame0	4520359	tr|A0A2L2YXL2|A0A2L2YXL2_PARTP	Cuticle protein 16.8 OS=Parasteatoda tepidariorum OX=114398 PE=2 SV=1	ident:84/121 pos:95/121 query:121 hit:155 align:110 bit:177.9	OK	7758.49	11842.3	11237.4	13624.2	11685.4	38.8434	30.1408	35.6195	30.1999	20592.3	30645.1	20665.2	3305.38	NaN	NaN	NaN	32.6156	NaN	93.9241	198.671	78.6595
58443823;58531546	58445694|Lhe_001414-RA|1|CDS|4410209058|7689|frame0;58532280|Lhe_001421-RA|1|CDS|4410209108|24898|frame0	58443823	tr|A0A8T0F8R6|A0A8T0F8R6_ARGBR	Adult-specific rigid cuticular protein 15.7 like protein OS=Argiope bruennichi OX=94029 GN=HNY73_009186 PE=4 SV=1	ident:113/180 pos:127/180 query:180 hit:194 align:177 bit:207.2	OK	7555.85	4468.56	4527.31	3998.92	5541.68	6649.07	8144.2	9258.45	7929.56	874.334	1427.05	1322.47	458.967	NaN	33458	14180.6	4321.96	9725.45	7696.21	9811.71	9766.56
12099867	12118877|Lhe_003688-RA|1|CDS|4410302892|9492|frame0	12099867	tr|K7YP04|K7YP04_LATHE	Aciniform spidroin 1 OS=Latrodectus hesperus OX=256737 GN=AcSp1 PE=4 SV=1	ident:5296/5977 pos:5450/5977 query:5977 hit:6332 align:5897 bit:9805.6	OK	7451.91	5621.38	5407.23	5837.06	5133.55	2349.69	1765.09	2105.8	1864.11	24911	32591	20200.8	22154.7	NaN	10257.5	122.119	977.691	101.239	50.6356	85.5361	50.2566
42184066	42206290|Lhe_028632-RA|-1|CDS|4410251717|20430|frame0	42184066	tr|A0A8X6TMA8|A0A8X6TMA8_NEPPI	Myosin heavy chain, muscle OS=Nephila pilipes OX=299642 GN=Mhc PE=3 SV=1	ident:716/774 pos:727/774 query:774 hit:1960 align:760 bit:1534.6	Partial_match_hit	7136.57	4191.3	4223.8	4272.31	4494.97	7519.48	6953.56	7718.7	6969.57	762.624	629.764	564.834	1876.21	3211.37	16485.9	14267.3	12818.4	13546.8	10703.3	11110.7	10410.4
99535315	99540388|Lhe_025253-RA|1|CDS|4410467655|20695|frame0	99535315	tr|A0A8X6Q0Q2|A0A8X6Q0Q2_NEPPI	Hemocyanin D chain OS=Nephila pilipes OX=299642 GN=HCD PE=3 SV=1	ident:511/568 pos:538/568 query:568 hit:627 align:565 bit:1085.1	OK	6838.73	4314.28	4692.48	4188.18	4551.97	6257.94	5788.73	6646.9	5938.2	3726.4	3433.67	3323.11	9481.19	333.715	4613.9	12595.7	13517.2	13591.1	9522.22	9963.01	10294.7
11323852	11336668|Lhe_018625-RA|1|CDS|4410418054|17163|frame0	11323852	tr|A0A8T0FPT3|A0A8T0FPT3_ARGBR	ATP synthase subunit alpha OS=Argiope bruennichi OX=94029 GN=HNY73_004719 PE=3 SV=1	ident:515/553 pos:538/553 query:553 hit:553 align:553 bit:1056.6	OK	6497.14	6783.58	5496.36	6122.02	6539.91	5341.81	4940.66	6468.03	4928.93	5043.03	4693.98	5032.84	14588.7	NaN	8471.72	5356.32	4947.21	7536.09	5587.83	4872	10694.6
4094282	4098182|Lhe_009220-RA|-1|CDS|4410345757|23667|frame0	4094282	tr|A0A8X6WU55|A0A8X6WU55_9ARAC	Actin, clone 403 OS=Trichonephila inaurata madagascariensis OX=2747483 GN=TNIN_58821 PE=3 SV=1	ident:375/376 pos:376/376 query:376 hit:417 align:376 bit:788.1	OK	6495.51	11025.7	10864.7	11882.1	12248.4	6276.68	5131.25	5844.17	4825.07	1459.66	1252.69	840.573	1752.46	2035.07	9059.87	7429.03	6730.55	6884.8	7359.82	8209.05	8798.72
110984099	110988384|Lhe_002835-RA|-1|CDS|4410220972|6298|frame0	110984099	tr|A0A8X6KVA7|A0A8X6KVA7_TRICU	U9-ctenitoxin-Pr1a OS=Trichonephila clavata OX=2740835 GN=TNCT_624841 PE=4 SV=1	ident:42/79 pos:55/79 query:79 hit:83 align:79 bit:95.5	OK	6441.96	11077.7	10854.5	12449.6	13106.3	2771.27	2526.83	2667.73	2516.18	NaN	NaN	NaN	NaN	NaN	NaN	7.51266	NaN	NaN	NaN	NaN	NaN
71801328	71806074|Lhe_019909-RA|-1|CDS|4410427891|31134|frame0	71801328	tr|A0A4Y2GIU4|A0A4Y2GIU4_ARAVE	Prokineticin domain-containing protein OS=Araneus ventricosus OX=182803 GN=AVEN_261268_1 PE=3 SV=1	ident:75/155 pos:92/155 query:155 hit:122 align:128 bit:157.5	OK	6290.76	7584.52	6748.67	7058.02	7529.57	5610.94	4887.79	5036.62	5869.95	NaN	NaN	NaN	NaN	NaN	NaN	NaN	NaN	NaN	NaN	NaN	NaN
28109420	28124243|Lhe_006884-RA|1|CDS|4410328259|15086|frame0	28109420	tr|A0A8X6P750|A0A8X6P750_NEPPI	Uncharacterized protein OS=Nephila pilipes OX=299642 GN=NPIL_278631 PE=4 SV=1	ident:360/573 pos:451/573 query:573 hit:570 align:573 bit:763.5	OK	6285	2326.24	2370.78	2272.1	2642.16	3193.18	2907.51	3229.58	2983.33	58.9521	54668.4	17349.4	NaN	NaN	NaN	30.7972	16.8019	9.96913	215.727	NaN	NaN
19036067	19047798|Lhe_025760-RA|1|CDS|4410228959|9045|frame0	19036067	tr|A0A8X6U7X1|A0A8X6U7X1_NEPPI	Hemocyanin G chain OS=Nephila pilipes OX=299642 GN=HCG PE=3 SV=1	ident:451/547 pos:499/547 query:547 hit:626 align:626 bit:935.6	OK	5996.16	5965.63	5846.75	6262.59	6001.6	6497.54	5649.66	6344.71	5833.75	3760.62	3054.51	3289.36	12857.1	1773.58	14073.4	4947.63	5253	5187.51	5859.59	5589.2	5875.4
5714319	5733528|Lhe_018442-RA|-1|CDS|4410416500|3733|frame0	5714319	tr|A0A8T0EDW1|A0A8T0EDW1_ARGBR	FH1/FH2 domain-containing protein 3 OS=Argiope bruennichi OX=94029 GN=HNY73_017506 PE=4 SV=1	ident:396/438 pos:419/438 query:438 hit:1195 align:439 bit:824.3	Partial_match_hit	5955.32	10255.4	9445.38	10968.4	12138.8	3097.2	4094.55	4160.46	4150.72	NaN	NaN	35.1069	NaN	NaN	NaN	NaN	NaN	NaN	NaN	NaN	1207.17
75567300	75568932|Lhe_011236-RA|1|CDS|4410361648|560|frame0	75567300	tr|A0A4Y2NNF3|A0A4Y2NNF3_ARAVE	Rab-GAP TBC domain-containing protein OS=Araneus ventricosus OX=182803 GN=AVEN_120468_1 PE=4 SV=1	ident:84/451 pos:158/451 query:451 hit:513 align:376 bit:72.4	OK	5944.77	NaN	12.0984	13.7755	13.3473	43.6597	37.9819	49.0975	38.9172	NaN	11703.4	NaN	NaN	NaN	NaN	8864.51	NaN	NaN	NaN	22120.4	22495.3
67304500	67318371|Lhe_010995-RA|1|CDS|4410359681|18875|frame0	67304500	tr|A0A061QLJ8|A0A061QLJ8_CUPSA	Putative tropomyosin OS=Cupiennius salei OX=6928 GN=CSH_0374 PE=2 SV=1	ident:204/320 pos:204/320 query:320 hit:284 align:207 bit:387.5	OK	5932.38	6870.72	6952.23	7481.94	7688.24	10533.5	10018.6	10103.5	9411.42	594.834	619.455	771.266	4129.01	1538.09	12098.2	6471.37	5567.52	6782.63	3257.46	4431.05	3326.57
99476584	99484903|Lhe_025248-RA|-1|CDS|4410467623|9707|frame0	99476584	tr|A0A8X6PXC3|A0A8X6PXC3_NEPPI	Hemocyanin A chain OS=Nephila pilipes OX=299642 GN=HCA PE=4 SV=1	ident:554/630 pos:594/630 query:630 hit:632 align:632 bit:1179.5	OK	5688.97	4221.98	4466.99	4617	4542	4202.68	4097.41	4182.78	3992.24	3009.15	3510.25	3280.27	14866.5	549.728	5963.07	8394.59	7404.81	8587.56	7997.78	8268.46	7624.12
51278759	51281458|Lhe_001216-RA|-1|CDS|4410207436|5579|frame0	51278759	tr|A0A8T0F4G2|A0A8T0F4G2_ARGBR	Uncharacterized protein OS=Argiope bruennichi OX=94029 GN=HNY73_007867 PE=4 SV=1	ident:39/117 pos:57/117 query:117 hit:93 align:99 bit:57.0	OK	5667.72	4450.46	4873.66	4636.36	4366.22	6414.78	6659.65	7746.14	6065.01	NaN	5797.24	NaN	NaN	NaN	NaN	NaN	NaN	NaN	NaN	NaN	NaN
30498539	30498850|Lhe_021364-RA|-1|CDS|4410439511|32886|frame0	30498539	tr|E7D161|E7D161_LATHE	Histone H4 (Fragment) OS=Latrodectus hesperus OX=256737 PE=2 SV=1	ident:103/103 pos:103/103 query:103 hit:103 align:103 bit:200.3	OK	5494.75	8596.98	7412.8	9061.6	8552.65	10298	10282.8	11455.7	10524	4445.79	3900.41	5084.13	2637.9	886.91	1556.39	3560.67	2645.52	3331.92	1757.42	1753.46	2149.88
96735045	96746194|Lhe_017714-RA|-1|CDS|4410411052|5841|frame0	96735045	tr|A0A8X6UWL4|A0A8X6UWL4_NEPPI	Elongation factor 1-alpha OS=Nephila pilipes OX=299642 GN=NPIL_471091 PE=3 SV=1	ident:448/474 pos:454/474 query:474 hit:462 align:462 bit:929.9	OK	5450.44	5191.38	5586.43	5593.1	5951.2	4435.26	4354.71	4617.62	4494.95	1760.51	2112.25	1970.4	5220.76	NaN	41111.2	1915.54	1766.39	2104.07	1966.71	1840.35	1565.49
51543346	51553567|Lhe_032938-RA|-1|CDS|4410284140|21163|frame0	51543346	tr|A0A8X6N816|A0A8X6N816_NEPPI	Tubulin beta chain OS=Nephila pilipes OX=299642 GN=NPIL_286451 PE=3 SV=1	ident:442/446 pos:443/446 query:446 hit:446 align:446 bit:932.6	OK	5229.03	5303.98	5628.27	5462.94	5608.82	5659.8	5156.34	5921.87	5345.13	4998.71	5753.93	6327.8	1603.95	852.732	2036.4	5911.33	4715.11	5276.9	8030.5	7782.01	7204.07
25899890	25903769|Lhe_021215-RA|-1|CDS|4410438254|17184|frame0	25899890	tr|A0A8X6IUG7|A0A8X6IUG7_NEPPI	Metalloendopeptidase OS=Nephila pilipes OX=299642 GN=ASTA_5 PE=4 SV=1	ident:44/97 pos:61/97 query:97 hit:101 align:100 bit:80.9	OK	5164.12	7328.36	7174.28	7309.54	6998.2	3117.91	3157.16	2694.21	3533.27	NaN	NaN	NaN	NaN	NaN	NaN	NaN	NaN	NaN	NaN	NaN	NaN
25890167	25893553|Lhe_021214-RA|-1|CDS|4410438249|15507|frame0	25890167	tr|A0A8X6T4L0|A0A8X6T4L0_NEPPI	Metalloendopeptidase OS=Nephila pilipes OX=299642 GN=NPIL_102391 PE=4 SV=1	ident:83/162 pos:113/162 query:162 hit:346 align:134 bit:191.8	Partial_match_hit	5039.87	6141.78	7228.67	7429.89	7604.39	3041.49	2815.37	3086.22	2971.14	NaN	NaN	NaN	NaN	NaN	NaN	NaN	NaN	NaN	NaN	NaN	NaN
64304075	64315393|Lhe_026876-RA|-1|CDS|4410237689|24228|frame0	64304075	tr|A0A8T0EVG2|A0A8T0EVG2_ARGBR	Cuticle protein 14 isoform b like protein OS=Argiope bruennichi OX=94029 GN=HNY73_012606 PE=4 SV=1	ident:161/319 pos:190/319 query:319 hit:555 align:296 bit:261.9	OK	5004.25	1325.95	1393.11	1469.76	1288.62	1376.23	1699.67	2017.1	1794.81	240.532	271.676	498.852	NaN	14499.2	7831.41	11243	7992.45	15494.5	7270.75	8206.22	9166.78
42176554	42179624|Lhe_028630-RA|-1|CDS|4410251706|16613|frame0	42176554	tr|A0A8X6LJY8|A0A8X6LJY8_TRICU	Myosin heavy chain, striated muscle OS=Trichonephila clavata OX=2740835 GN=TNCT_205468 PE=3 SV=1	ident:177/227 pos:181/227 query:227 hit:466 align:188 bit:335.5	Partial_match_hit	4909.15	1971.86	2053.3	2161.1	2186.51	5376.55	5083.03	4756.62	5149.96	500.041	611.644	681.19	1526.98	4604.46	3563.25	9295.42	9286.86	10651.4	9425.78	10257.8	9039.19
115441377	115452811|Lhe_015456-RA|-1|CDS|4410394385|5110|frame0	115441377	tr|A0A4Y2CJA0|A0A4Y2CJA0_ARAVE	CCHC-type domain-containing protein OS=Araneus ventricosus OX=182803 GN=AVEN_35599_1 PE=4 SV=1	ident:56/365 pos:81/365 query:365 hit:167 align:133 bit:119.4	Partial_match_query	4773.68	NaN	NaN	NaN	34.395	NaN	NaN	NaN	12.1809	794.654	514.609	517.972	NaN	789.215	NaN	8369.78	10959.3	11279.8	6975.63	9990.78	7045.84
99651878	99655949|Lhe_005619-RA|1|CDS|4410318599|27507|frame0	99651878	tr|E7D1N7|E7D1N7_LATHE	Putative serine proteinase inhibitor (Fragment) OS=Latrodectus hesperus OX=256737 PE=2 SV=1	ident:255/279 pos:256/279 query:279 hit:270 align:273 bit:498.8	OK	4693.37	6887.35	6750.17	7033.35	6923.43	2395.68	2503.93	2604.1	2448.99	NaN	NaN	NaN	NaN	NaN	NaN	NaN	NaN	NaN	NaN	NaN	NaN
6266770	6267702|Lhe_018459-RA|-1|CDS|4410416646|19288|frame0	6266770	tr|A0A8T0FU19|A0A8T0FU19_ARGBR	Paramyosin like protein OS=Argiope bruennichi OX=94029 GN=HNY73_004549 PE=4 SV=1	ident:160/310 pos:192/310 query:310 hit:400 align:285 bit:265.8	OK	4654.62	2025.13	2168.9	2273.42	2407.2	4256.02	3680.67	4070.36	3510.77	315.362	392.432	283.354	1722.84	NaN	1576.47	13541.9	12493.4	11053.6	8327.16	6899.62	7439.1
94135976	94141507|Lhe_002465-RA|-1|CDS|4410217745|8025|frame0	94135976	tr|A0A2L2XXL4|A0A2L2XXL4_PARTP	Tubulin alpha chain OS=Parasteatoda tepidariorum OX=114398 PE=2 SV=1	ident:439/450 pos:445/450 query:450 hit:450 align:450 bit:924.9	OK	4630.87	1571.15	1508.88	1692.95	1733.85	1987.17	2072.29	2106.12	1800	1892.69	1743.17	1426.71	NaN	NaN	6874.47	6379.06	8814.61	7399.77	11843.5	11602.4	10906.9
109386163	109394064|Lhe_005848-RA|-1|CDS|4410320436|34102|frame0	109386163	tr|E7D164|E7D164_LATHE	Metalloendopeptidase (Fragment) OS=Latrodectus hesperus OX=256737 PE=2 SV=1	ident:235/239 pos:235/239 query:239 hit:237 align:235 bit:496.5	OK	4612.95	6572.81	5669.07	6785.67	6361.41	3616.09	3778.83	4608.93	3742.92	2078.23	2375.82	1380.26	21877.6	NaN	NaN	NaN	NaN	NaN	71.7892	211.704	63.1132
58289526	58302862|Lhe_004576-RA|-1|CDS|4410310103|23260|frame0	58289526	tr|E7D1B2|E7D1B2_LATHE	Putative 14-3-3 protein isoform 2 (Fragment) OS=Latrodectus hesperus OX=256737 PE=2 SV=1	ident:245/245 pos:245/245 query:245 hit:245 align:245 bit:504.2	OK	4612.12	4751.06	3794.92	4102.2	4083.89	3290.59	2888.17	2943.75	2889.59	3352.23	2327.45	2632.85	1596.77	43472.5	345.623	1245.84	1045.38	1538.41	1991.09	1960.43	1989.62
10687715	10704815|Lhe_032109-RA|-1|CDS|4410277790|25668|frame0	10687715	tr|A0A2L2Y0H6|A0A2L2Y0H6_PARTP	Triosephosphate isomerase (Fragment) OS=Parasteatoda tepidariorum OX=114398 PE=2 SV=1	ident:226/265 pos:236/265 query:265 hit:246 align:264 bit:459.5	OK	4471.02	4421.76	4420.83	4502.1	4201.39	3766.78	3558.54	3826.69	3384.94	965.022	1401.05	1193.25	2284.6	NaN	24969.7	3448.32	3355.7	4100.71	3974	3569.58	3604.42
26716400	26726006|Lhe_018880-RA|1|CDS|4410420033|3045|frame0	26716400	tr|A0A2L2Y232|A0A2L2Y232_PARTP	Vacuolar protein-sorting-associated protein 36 OS=Parasteatoda tepidariorum OX=114398 PE=2 SV=1	ident:337/475 pos:362/475 query:475 hit:378 align:374 bit:706.8	OK	4338.13	40.2861	26.7391	43.5853	41.2078	45.2445	55.3189	62.9625	61.2151	NaN	NaN	NaN	NaN	41734.6	1270.14	NaN	NaN	NaN	NaN	NaN	NaN
94448810	94453825|Lhe_027538-RA|1|CDS|4410242965|32654|frame0	94448810	tr|A0A8T0EXJ9|A0A8T0EXJ9_ARGBR	Cuticle protein 16.8 like protein OS=Argiope bruennichi OX=94029 GN=HNY73_012597 PE=4 SV=1	ident:190/303 pos:211/303 query:303 hit:359 align:270 bit:338.2	OK	4246	434.299	437.115	478.699	442.286	2567.94	2430.71	2896.9	2438.06	NaN	NaN	903.468	NaN	18985.8	884.184	7865.22	8568.51	5981.43	5979.47	5030.78	5857.2
2928912	2934786|Lhe_031960-RA|-1|CDS|4410276581|26739|frame0	2928912	tr|A0A087T1V2|A0A087T1V2_STEMI	CKLF-like MARVEL transmembrane domain-containing protein 4 (Fragment) OS=Stegodyphus mimosarum OX=407821 GN=X975_06582 PE=4 SV=1	ident:101/180 pos:138/180 query:180 hit:183 align:180 bit:216.9	OK	4242.87	NaN	NaN	NaN	NaN	NaN	6.98	NaN	5.62564	16.2839	21.8486	43.506	35160.2	5814.77	13951.3	NaN	38.8172	28.4251	22.1619	23.1455	24.2823
120836518;120847519;120867903;120880328;31431974;31477909	120836928|Lhe_012446-RA|1|CDS|4410370946|2631|frame0;120847928|Lhe_012450-RA|1|CDS|4410370961|7886|frame0;120868313|Lhe_012458-RA|1|CDS|4410370993|18889|frame0;120880738|Lhe_012462-RA|1|CDS|4410371008|24057|frame0;31432384|Lhe_034455-RA|-1|CDS|4410296272|25334|frame0;31478319|Lhe_034462-RA|-1|CDS|4410296299|34758|frame0	120836518	tr|A0A8X7C977|A0A8X7C977_9ARAC	Histone H3 OS=Trichonephila inaurata madagascariensis OX=2747483 GN=TNIN_252781 PE=3 SV=1	ident:136/136 pos:136/136 query:136 hit:136 align:136 bit:274.6	OK	4233.5	8109.43	9228.3	9213.38	8426.8	4348.72	3734.94	4609.8	3879.26	1049.12	1288.57	926.012	7172.63	NaN	3225.36	1557.27	1884.19	1852.11	3967.16	3275.42	2688.1
114189327	114198844|Lhe_012274-RA|1|CDS|4410369860|11302|frame0	114189327	tr|A0A2L2Y2Y0|A0A2L2Y2Y0_PARTP	arginine kinase OS=Parasteatoda tepidariorum OX=114398 PE=2 SV=1	ident:264/331 pos:268/331 query:331 hit:357 align:344 bit:523.9	OK	4124.04	4533.52	4583.46	4606	5115.55	5379.87	5293.11	5670.17	5112.93	716.807	521.306	512.414	2131.23	NaN	1366.82	7702.02	4711.56	7397.59	4618.85	4167.86	4215.75
25351589	25370815|Lhe_006830-RA|-1|CDS|4410327875|21910|frame0	25351589	tr|A0A2L2Y442|A0A2L2Y442_PARTP	Citrate synthase (Fragment) OS=Parasteatoda tepidariorum OX=114398 PE=2 SV=1	ident:429/467 pos:442/467 query:467 hit:449 align:450 bit:894.0	OK	3927.72	2120.57	2113.65	2142.59	2210.1	3522.37	3472.98	3733.91	3205.76	713.297	856.094	1042.77	10559.2	NaN	2348.17	5113.36	5071.67	4551.39	7245.15	7342.32	7261.28
119508851	119522260|Lhe_008891-RA|-1|CDS|4410343087|8520|frame0	119508851	tr|A0A2L2XYS9|A0A2L2XYS9_PARTP	Pyruvate kinase OS=Parasteatoda tepidariorum OX=114398 PE=2 SV=1	ident:491/526 pos:514/526 query:526 hit:527 align:526 bit:1010.4	OK	3922.33	3739.75	4136.93	4153.37	4189.16	5062.41	4886.71	5072.58	4874.38	1316.45	1379.4	1133.07	4248.09	NaN	5224.54	3899.13	5886.4	3015.36	4452.84	3998.5	3855.21
35467625	35490742|Lhe_013378-RA|1|CDS|4410377631|9237|frame0	35467625	tr|A0A087T0G8|A0A087T0G8_STEMI	P-type Ca(2+) transporter (Fragment) OS=Stegodyphus mimosarum OX=407821 GN=X975_17486 PE=4 SV=1	ident:966/1021 pos:981/1021 query:1021 hit:1004 align:994 bit:2001.1	OK	3906.72	2446.52	2266.58	2337.74	2426.93	5149.87	4899.71	5403.74	4770.32	1137.14	1119.19	1297.81	1035.24	1358.58	4520.1	8374.54	7350.77	7159.85	5001.16	5074.41	5004.13
38093164	38100249|Lhe_013447-RA|1|CDS|4410378270|20591|frame0	38093164	tr|A0A8X6LRE2|A0A8X6LRE2_TRICU	Uncharacterized protein OS=Trichonephila clavata OX=2740835 GN=AVEN_67318_1 PE=4 SV=1	ident:142/316 pos:200/316 query:316 hit:319 align:305 bit:289.7	OK	3867.83	3191.05	3949.92	3452.81	4311.16	4262.76	4674.75	3739.97	5316.31	NaN	NaN	NaN	NaN	NaN	NaN	NaN	NaN	NaN	NaN	3128.58	2651.01
59661245	59670677|Lhe_028886-RA|1|CDS|4410253480|1446|frame0	59661245	tr|A0A8X7BZF9|A0A8X7BZF9_9ARAC	Myosin light chain alkali OS=Trichonephila inaurata madagascariensis OX=2747483 GN=Mlc1 PE=4 SV=1	ident:119/176 pos:123/176 query:176 hit:158 align:142 bit:233.4	OK	3833.46	3712.47	3356.64	3804.46	3006.9	6941.13	5931.58	5819.93	6521.76	429.277	483.741	362.007	313.725	3755.52	5112.43	5734.17	6969.62	6942.83	2705.49	2575.29	2190.28
19343213	19349268|Lhe_025787-RA|-1|CDS|4410229158|8046|frame0	19343213	tr|E7D1S1|E7D1S1_LATHE	Uncharacterized protein OS=Latrodectus hesperus OX=256737 PE=2 SV=1	ident:120/159 pos:120/159 query:159 hit:120 align:120 bit:243.0	OK	3816.9	759.662	781.697	727.248	893.487	244.707	271.133	251.51	281.358	NaN	NaN	NaN	NaN	NaN	NaN	NaN	213.113	2.70287	13308.4	21493.9	10390.8
69216176	69220020|Lhe_024544-RA|1|CDS|4410462448|1367|frame0	69216176	tr|A0A8X7C4A5|A0A8X7C4A5_9ARAC	Acetylcholinesterase OS=Trichonephila inaurata madagascariensis OX=2747483 GN=ACHE PE=4 SV=1	ident:252/551 pos:361/551 query:551 hit:624 align:554 bit:499.6	OK	3803.48	2589.16	2282.31	2614.14	2829.69	7382.85	6733.2	7319.4	6144.28	NaN	NaN	NaN	NaN	NaN	NaN	NaN	NaN	NaN	76.6672	NaN	63.1561
4723730	4782773|Lhe_023243-RA|-1|CDS|4410453384|10348|frame0	4723730	tr|A0A2L2XY09|A0A2L2XY09_PARTP	Paramyosin OS=Parasteatoda tepidariorum OX=114398 PE=2 SV=1	ident:607/840 pos:631/840 query:840 hit:875 align:640 bit:1161.4	OK	3730.94	5777.44	6133.29	6473.44	6583.89	2761.3	2674.37	2754.66	2650.92	1973.51	2086.4	2023.73	4786.72	2079.83	5915.68	3091.54	3625.3	2933.56	3276.98	3615.66	3400.67
64000940	64003307|Lhe_001575-RA|-1|CDS|4410210322|25575|frame0	64000940	tr|A0A8X6QD88|A0A8X6QD88_NEPPI	Uncharacterized protein OS=Nephila pilipes OX=299642 GN=NPIL_389151 PE=4 SV=1	ident:107/165 pos:122/165 query:165 hit:169 align:179 bit:122.5	OK	3691.81	92.1619	83.2548	96.4834	99.2164	870.056	832.817	859.772	728.836	1193.23	1258.15	1463.98	240.565	484.212	12011.1	18470.4	12360.5	7822.63	4743.39	4991.55	5133.84
43820190	43829391|Lhe_034833-RA|-1|CDS|4410299320|31668|frame0	43820190	tr|A0A2L2Y0Q4|A0A2L2Y0Q4_PARTP	Enolase OS=Parasteatoda tepidariorum OX=114398 PE=2 SV=1	ident:417/433 pos:426/433 query:433 hit:433 align:433 bit:867.8	OK	3665.94	2994.63	2685.27	3198.34	2537.72	2726.62	2575.67	2870.62	2668.96	1813.17	1723.64	1449.69	4216.66	890.594	8383.5	6866.38	6140.93	6353.32	4609.01	4300.39	4313.74
12691681	12704800|Lhe_025615-RA|-1|CDS|4410227794|25250|frame0	12691681	tr|A0A8X6QP20|A0A8X6QP20_NEPPI	Filamin-A OS=Nephila pilipes OX=299642 GN=cher PE=3 SV=1	ident:811/900 pos:848/900 query:900 hit:1254 align:880 bit:1692.9	OK	3588.12	1743.19	1766.19	1759.14	1691.37	2100.31	2013.08	2212.15	2038.84	1456.76	1439.94	1337.47	3188.39	6937.5	9945	6601.15	6024.27	6948.02	4108.88	4029.53	4421.23
53078342	53093339|Lhe_016819-RA|1|CDS|4410404176|3025|frame0	53078342	tr|A0A087TUP1|A0A087TUP1_STEMI	arginine kinase (Fragment) OS=Stegodyphus mimosarum OX=407821 GN=X975_20652 PE=3 SV=1	ident:282/314 pos:295/314 query:314 hit:391 align:308 bit:601.7	OK	3528.76	2900.69	3194.81	3033.1	3153.72	4322.71	5047.88	4860.8	4407.17	2101.28	1714.75	1731.46	2187.5	368.334	1150.77	6372.64	4971.79	5307.42	4678.76	4339.94	4729.63
73323495	73329574|Lhe_019954-RA|1|CDS|4410428280|25859|frame0	73323495	tr|A0A2L2Y6D3|A0A2L2Y6D3_PARTP	14-3-3 protein epsilon OS=Parasteatoda tepidariorum OX=114398 PE=2 SV=1	ident:254/256 pos:256/256 query:256 hit:256 align:256 bit:525.0	OK	3459.71	695.142	799.691	751.981	749.047	902.793	1026.09	951.633	992.666	807.962	799.236	719.026	2674.87	9161.05	42698.2	987.979	1028.4	1128.44	766.122	710.407	843.478
86454118	86474959|Lhe_008122-RA|1|CDS|4410337523|5393|frame0	86454118	tr|A0A8T0FZU6|A0A8T0FZU6_ARGBR	Caspase like protein OS=Argiope bruennichi OX=94029 GN=HNY73_000684 PE=3 SV=1	ident:109/331 pos:145/331 query:331 hit:290 align:266 bit:177.6	OK	3433.92	22.0611	23.0425	20.9342	14.2905	19.9848	15.3156	13.7969	15.6202	43.1969	90.5636	59.0465	NaN	NaN	NaN	NaN	NaN	NaN	NaN	40869.1	NaN
82962448	82969758|Lhe_002104-RA|1|CDS|4410214742|17262|frame0	82962448	tr|E7D183|E7D183_LATHE	Putative muscle LIM protein isoform A isoform (Fragment) OS=Latrodectus hesperus OX=256737 PE=2 SV=1	ident:107/107 pos:107/107 query:107 hit:107 align:107 bit:220.7	OK	3396.48	6213.36	6327.97	6707.34	6707.05	6041.65	5294.3	5721.26	5154.95	959.912	751.753	743.271	3297.72	4755.28	4637.27	588.954	931.577	505.243	825.582	899.988	865.21
34133204	34137815|Lhe_013322-RA|-1|CDS|4410377220|6832|frame0	34133204	tr|A0A4Y2TTP0|A0A4Y2TTP0_ARAVE	Uncharacterized protein OS=Araneus ventricosus OX=182803 GN=AVEN_255637_1 PE=4 SV=1	ident:140/315 pos:209/315 query:315 hit:320 align:311 bit:292.0	OK	3385	3101.76	3348.8	3349.03	4235.37	5900.9	5388.1	6249.77	5537.4	NaN	NaN	NaN	NaN	NaN	NaN	52.9577	27.6017	43.2629	NaN	NaN	NaN
28155610	28168045|Lhe_006886-RA|1|CDS|4410328281|22620|frame0	28155610	tr|A0A8X6PAL8|A0A8X6PAL8_NEPPI	MACPF domain-containing protein OS=Nephila pilipes OX=299642 GN=AVEN_237194_1 PE=4 SV=1	ident:301/549 pos:371/549 query:549 hit:544 align:546 bit:618.2	OK	3326.17	4192.33	3835.74	4206.67	4347.77	5999.29	6223.84	7132.49	6288.91	NaN	4185.36	NaN	NaN	NaN	NaN	31.217	33.7441	38.3288	NaN	17.7759	32.9291
33931582	33952052|Lhe_023855-RA|-1|CDS|4410457519|8333|frame0	33931582	tr|A0A2L2Y4E2|A0A2L2Y4E2_PARTP	LIM domain-containing protein, putative (Fragment) OS=Parasteatoda tepidariorum OX=114398 PE=2 SV=1	ident:274/286 pos:284/286 query:286 hit:296 align:286 bit:571.2	OK	3245.1	6583	5970.15	6387.54	6218.54	5852.59	5432.6	5572.95	5305.72	580.493	533.843	622.068	2618.67	NaN	261.269	807.155	1714.8	643.248	1542.41	3339.3	1670.54
47785532	47797750|Lhe_032869-RA|1|CDS|4410283547|25676|frame0	47785532	tr|A0A8X6JAJ8|A0A8X6JAJ8_TRICU	Superoxide dismutase OS=Trichonephila clavata OX=2740835 GN=SOD1 PE=4 SV=1	ident:181/361 pos:230/361 query:361 hit:471 align:397 bit:258.1	OK	3210.03	2461.06	2267.37	2492.85	2295.37	2086.61	1967.97	2198.4	2067.17	1202.95	1425.7	1277.75	7325.55	NaN	NaN	5699.96	6280.59	5444.71	3626.19	4060.33	3599.92
104648238	104665803|Lhe_002719-RA|1|CDS|4410220016|24912|frame0	104648238	tr|A0A8X6LGF7|A0A8X6LGF7_TRICU	Troponin T, skeletal muscle OS=Trichonephila clavata OX=2740835 GN=up PE=3 SV=1	ident:348/436 pos:369/436 query:436 hit:411 align:396 bit:578.6	OK	3144.68	2545.65	2777.23	2705.24	2733.04	2795.1	2498.73	2820.32	2686.85	693.562	699.707	606.398	1258.01	6330.81	1842.64	4523.4	5187.08	4786.57	5506.16	5052.9	4844.31
96918930	96927453|Lhe_008331-RA|1|CDS|4410339056|11590|frame0	96918930	tr|A0A8T0G6W8|A0A8T0G6W8_ARGBR	Moesin/ezrin/radixin homolog 1 OS=Argiope bruennichi OX=94029 GN=HNY73_001302 PE=4 SV=1	ident:405/681 pos:529/681 query:681 hit:1647 align:711 bit:589.7	Partial_match_hit	3124.93	5563.27	6343.71	5957.8	6323.08	4129.47	3694.01	4076.5	4107.18	1881.46	2055.93	2118.75	9263.09	NaN	NaN	59.2401	423.174	93.1203	38.5896	87.3896	32.9459
31194147	31216843|Lhe_006938-RA|-1|CDS|4410328620|157|frame0	31194147	tr|A0A8X6FAJ2|A0A8X6FAJ2_TRICU	glutamate dehydrogenase [NAD(P)(+)] OS=Trichonephila clavata OX=2740835 GN=Gdh PE=3 SV=1	ident:520/561 pos:547/561 query:561 hit:561 align:561 bit:1099.3	OK	3078.69	1391.92	1508.02	1599.53	1612.43	1897.48	1724.47	1935.4	1961.9	1675.73	1437.54	1845.02	1710.46	NaN	20860.5	3283.64	3031.75	3443.33	2099.37	2926.13	2550.62
1053251	1069422|Lhe_020610-RA|1|CDS|4410433409|18240|frame0	1053251	tr|A0A2L2YKH1|A0A2L2YKH1_PARTP	Granulins domain-containing protein (Fragment) OS=Parasteatoda tepidariorum OX=114398 PE=2 SV=1	ident:37/153 pos:49/153 query:153 hit:98 align:72 bit:75.5	Partial_match_query	3054.17	4392.01	5006.29	4984.91	6079.71	1847.52	1694.38	1825.52	1599.87	57.3638	NaN	NaN	NaN	NaN	NaN	NaN	NaN	NaN	NaN	NaN	NaN
80028656	80040646|Lhe_014614-RA|1|CDS|4410387762|19950|frame0	80028656	tr|Q2I2W2|Q2I2W2_LATHE	Egg case silk protein 2 OS=Latrodectus hesperus OX=256737 GN=ECP-2 PE=2 SV=1	ident:628/743 pos:631/743 query:743 hit:825 align:654 bit:1055.8	OK	3053.06	565.87	509.596	536.479	621.503	6981.18	4937.83	6815.09	5472.84	NaN	NaN	NaN	NaN	NaN	NaN	NaN	NaN	NaN	NaN	NaN	1037.11
118185666	118221300|Lhe_008841-RA|1|CDS|4410342714|19205|frame0	118185666	tr|A0A8X6P0U9|A0A8X6P0U9_NEPPI	Unconventional myosin-Id OS=Nephila pilipes OX=299642 GN=MYO1D PE=3 SV=1	ident:867/1003 pos:937/1003 query:1003 hit:1005 align:986 bit:1851.2	OK	3028.73	9.7127	11.9928	10.5945	11.3486	10.008	8.96051	7.90831	8.64768	43.9773	63.6639	70.9032	NaN	NaN	54115	24.033	22.0885	34.1338	19.666	25.4663	19.0734
6141348	6164800|Lhe_018454-RA|1|CDS|4410416606|5488|frame0	6141348	tr|A0A2L2Y167|A0A2L2Y167_PARTP	Paramyosin (Fragment) OS=Parasteatoda tepidariorum OX=114398 PE=2 SV=1	ident:316/482 pos:326/482 query:482 hit:858 align:364 bit:605.9	Partial_match_hit	2943.7	1457.71	1439.34	1510.46	1629.83	3285.44	3056.74	3253.79	3026.73	332.876	249.826	267.464	858.338	484.638	3902.95	5688.82	6014.92	6056.72	5177.19	5587.24	5593.05
64273073	64275318|Lhe_026873-RA|1|CDS|4410237672|18331|frame0	64273073	tr|A0A8X6GJI9|A0A8X6GJI9_TRICU	Cuticle protein 14 isoform a OS=Trichonephila clavata OX=2740835 GN=TNCT_633541 PE=4 SV=1	ident:129/173 pos:144/173 query:173 hit:186 align:175 bit:230.3	OK	2893.25	365.079	410.475	415.026	403.361	2029.95	1443.13	2650.3	1549.55	237.198	241.314	281.893	NaN	NaN	NaN	6072.1	7056.5	8122.86	5533.04	6851.04	5522.49
58731878	58743312|Lhe_001433-RA|-1|CDS|4410209178|14196|frame0	58731878	tr|A0A4Y2LBM4|A0A4Y2LBM4_ARAVE	Adult-specific rigid cuticular protein 15.7 OS=Araneus ventricosus OX=182803 GN=CU57_8 PE=4 SV=1	ident:240/376 pos:268/376 query:376 hit:432 align:405 bit:332.8	OK	2885.33	335.904	442.111	404.449	353.64	625.183	500.486	580.178	572.524	89.2182	188.038	166.771	611.463	NaN	1768.4	12966.7	12333.6	11529.8	4306.87	4130.69	2915.31
6191182	6204401|Lhe_018456-RA|1|CDS|4410416629|13393|frame0	6191182	tr|A0A8X7BJQ2|A0A8X7BJQ2_TRICX	Paramyosin OS=Trichonephila clavipes OX=2585209 GN=PRM PE=4 SV=1	ident:437/543 pos:474/543 query:543 hit:565 align:552 bit:826.6	OK	2846.87	1660.7	1815.22	1850.17	1723.02	2804.69	2838.48	2936.57	2766.94	380.839	295.628	459.02	1582.73	5650.66	4530.38	5736.87	5053.02	5894.27	3061.43	2839.35	3057.47
104604747	104606037|Lhe_002718-RA|1|CDS|4410220009|22477|frame0	104604747	tr|E7D1F8|E7D1F8_LATHE	Troponin 1 (Fragment) OS=Latrodectus hesperus OX=256737 PE=2 SV=1	ident:36/117 pos:38/117 query:117 hit:207 align:39 bit:75.5	Partial_match_both	2671.67	1104.85	1048.78	1092.28	966.283	3779.24	3163.88	3688.6	2978.89	220.211	264.926	214.623	2680.25	NaN	3644.25	6658.54	4114.64	8003.43	3545.65	1958.48	1634.01
31107770	31117642|Lhe_010009-RA|-1|CDS|4410352115|21956|frame0	31107770	tr|A0A8T0EWZ3|A0A8T0EWZ3_ARGBR	40S ribosomal protein S4 OS=Argiope bruennichi OX=94029 GN=HNY73_015494 PE=3 SV=1	ident:248/261 pos:257/261 query:261 hit:262 align:261 bit:511.5	OK	2668.59	2545.67	2816.18	2379.63	2458.23	1712.52	1520.94	1600.2	1745.84	1798.95	1895.37	2154.9	17409	NaN	NaN	1751.86	1442.41	1688.71	1016.61	954.822	1142.72
19083242;19145898;19160958	19099003|Lhe_025763-RA|1|CDS|4410228985|17976|frame0;19151466|Lhe_025770-RA|1|CDS|4410229047|4548|frame0;19176993|Lhe_025772-RA|1|CDS|4410229067|11448|frame0	19083242	tr|E7D1S5|E7D1S5_LATHE	IGFBP N-terminal domain-containing protein OS=Latrodectus hesperus OX=256737 PE=2 SV=1	ident:85/201 pos:94/201 query:201 hit:105 align:105 bit:185.3	OK	2631.68	1020.69	1001.81	1006.07	975.329	4408.15	4178.36	4518.96	3944.06	NaN	NaN	NaN	NaN	NaN	NaN	NaN	NaN	NaN	NaN	NaN	NaN
107752261	107765376|Lhe_017967-RA|1|CDS|4410412955|272|frame0	107752261	tr|A0A8X7BSQ0|A0A8X7BSQ0_9ARAC	Lipocln_cytosolic_FA-bd_dom domain-containing protein OS=Trichonephila inaurata madagascariensis OX=2747483 GN=AVEN_32326_1 PE=3 SV=1	ident:129/189 pos:162/189 query:189 hit:187 align:183 bit:287.7	OK	2596.56	4135.35	4167.01	4618.09	4939.15	2939.24	2670.38	2786.81	2737.57	643.431	748.938	780.966	15050.1	NaN	NaN	57.1288	147.187	91.9622	72.6193	39.8554	112.297
83578968	83600872|Lhe_022496-RA|-1|CDS|4410448470|22409|frame0	83578968	tr|A0A2L2XZS4|A0A2L2XZS4_PARTP	Protein disulfide-isomerase (Fragment) OS=Parasteatoda tepidariorum OX=114398 PE=2 SV=1	ident:391/487 pos:440/487 query:487 hit:481 align:474 bit:828.2	OK	2596.1	4144.84	3928.65	4195.68	4188.15	2374.86	2093.29	2308.57	1964.95	2468.2	2659.6	2987.06	7204.26	NaN	573.596	1392.68	2193.2	1133.92	1028.69	1259.35	1226.35
4792137	4799379|Lhe_018413-RA|1|CDS|4410416210|8284|frame0	4792137	tr|A0A4Y2LFB5|A0A4Y2LFB5_ARAVE	Cuticle protein 10.9 OS=Araneus ventricosus OX=182803 GN=CU109_1 PE=4 SV=1	ident:119/180 pos:141/180 query:180 hit:175 align:171 bit:227.6	OK	2570.46	3360.93	1676.7	3627.88	2461.95	1328.84	1310.93	1297.53	1258.09	3004.76	3787.67	4440.51	1659.54	2524.11	10040.5	NaN	NaN	NaN	567.169	755.854	594.722
73294176	73299451|Lhe_004936-RA|-1|CDS|4410313030|22604|frame0	73294176	tr|A0A8X6TS60|A0A8X6TS60_NEPPI	Uncharacterized protein OS=Nephila pilipes OX=299642 GN=NCL1_17946 PE=4 SV=1	ident:116/314 pos:171/314 query:314 hit:315 align:310 bit:208.4	OK	2541.36	3572.67	4232.13	4167.39	4123.21	2312.74	1968.01	2245.07	1941.67	516.016	NaN	NaN	NaN	NaN	NaN	NaN	NaN	NaN	NaN	334.64	NaN
96844328	96860206|Lhe_008330-RA|1|CDS|4410339026|1200|frame0	96844328	tr|A0A8X6HHQ2|A0A8X6HHQ2_TRICU	Laminin subunit alpha-2 OS=Trichonephila clavata OX=2740835 GN=AVEN_179890_1 PE=4 SV=1	ident:650/1092 pos:811/1092 query:1092 hit:1138 align:1036 bit:1027.3	OK	2532.58	4090.59	4277.26	4348.88	4326.35	4296.52	4201.92	4705.05	4177.34	1036.41	932.868	1284.92	7388.95	NaN	NaN	39.245	191.16	45.9095	63.1164	38.2377	141.69
36222731	36275626|Lhe_026198-RA|1|CDS|4410232300|11813|frame0	36222731	tr|A0A8X7CK57|A0A8X7CK57_9ARAC	Alpha-1-inhibitor 3 OS=Trichonephila inaurata madagascariensis OX=2747483 GN=A1i3 PE=3 SV=1	ident:708/1438 pos:931/1438 query:1438 hit:1514 align:1197 bit:1446.0	OK	2528.61	372.406	426.423	394.746	459.086	507.953	525.898	447.845	471.005	395.235	392.865	376.91	4454.33	NaN	36339	394.524	405.745	380.24	362.332	443.335	493.727
38710135	38756291|Lhe_032676-RA|1|CDS|4410281859|801|frame0	38710135	tr|A0A8X6MAP4|A0A8X6MAP4_9ARAC	Sodium/potassium-transporting ATPase subunit alpha OS=Trichonephila inaurata madagascariensis OX=2747483 GN=Atpalpha PE=3 SV=1	ident:980/1003 pos:992/1003 query:1003 hit:1046 align:1004 bit:2037.3	OK	2502.66	596.096	545.724	628.767	496.797	828.977	863.263	882.951	819.675	1228.19	1467.32	1565.44	3898.55	1601.99	21250	2077.49	2385.94	2319.58	2086.52	2248.75	2261.17
27561745	27578729|Lhe_034348-RA|1|CDS|4410295443|18059|frame0	27561745	tr|A0A8X6I5G0|A0A8X6I5G0_TRICU	Catalase OS=Trichonephila clavata OX=2740835 GN=CAT PE=3 SV=1	ident:441/491 pos:469/491 query:491 hit:503 align:504 bit:926.8	OK	2464.58	3530.38	3669.77	4070.64	4295.23	1532.55	1367.14	1662.93	1536.46	6006.05	4991.05	6557.64	2965.18	NaN	NaN	261.475	367.026	246.553	429.299	477.454	395.661
54074943	54082503|Lhe_004502-RA|1|CDS|4410309402|25356|frame0	54074943	tr|A0A8X7CE68|A0A8X7CE68_9ARAC	Carbonic anhydrase OS=Trichonephila inaurata madagascariensis OX=2747483 GN=cahz PE=3 SV=1	ident:145/202 pos:168/202 query:202 hit:367 align:202 bit:303.1	OK	2434.24	1211.51	1348.05	1260.76	1763.04	1335.04	1005.69	1251.74	1304.61	556.712	977.621	990.508	NaN	NaN	5365.19	2677.16	1467.27	5123.34	4254.48	5048.94	6874.74
80890657	80921190|Lhe_024788-RA|1|CDS|4410464108|16539|frame0	80890657	tr|A0A8T0F685|A0A8T0F685_ARGBR	Dihydropyrimidinase like protein OS=Argiope bruennichi OX=94029 GN=HNY73_010205 PE=3 SV=1	ident:471/552 pos:504/552 query:552 hit:581 align:568 bit:977.6	OK	2420.56	580.945	578.279	676.959	607.31	587.259	651.949	580.326	651.446	663.002	943.172	857.397	NaN	23053.7	NaN	2634.81	1955.62	3479.92	1523.83	1658.79	1885.45
76456843	76468243|Lhe_005030-RA|1|CDS|4410313809|12640|frame0	76456843	tr|A0A8X6M9Y8|A0A8X6M9Y8_9ARAC	ADP/ATP translocase OS=Trichonephila inaurata madagascariensis OX=2747483 GN=sesB PE=3 SV=1	ident:289/300 pos:295/300 query:300 hit:300 align:300 bit:594.0	OK	2416.79	1874.05	1631.28	2063.17	1915.43	4686.25	2978.95	3671.58	3161.36	810.88	214.968	577.171	8816.8	1571.58	4440.9	1762.77	1036.72	1667.31	1719.23	1734.2	2001.18
22150044	22157228|Lhe_030176-RA|1|CDS|4410263232|20794|frame0	22150044	tr|A0A4Y2DN18|A0A4Y2DN18_ARAVE	Serpin B8 OS=Araneus ventricosus OX=182803 GN=SERPINB8_3 PE=3 SV=1	ident:239/409 pos:307/409 query:409 hit:414 align:392 bit:495.4	OK	2392.12	2468.81	2622.05	2690.67	2511.43	1423.95	1233.82	1402.9	1231.77	2835.84	3437.33	2678.37	13540.9	NaN	NaN	NaN	96.4819	NaN	34.0787	32.7827	32.725
9268604	9285700|Lhe_018562-RA|-1|CDS|4410417558|20302|frame0	9268604	tr|A0A2L2Y372|A0A2L2Y372_PARTP	Prokineticin domain-containing protein OS=Parasteatoda tepidariorum OX=114398 PE=2 SV=1	ident:69/147 pos:86/147 query:147 hit:106 align:104 bit:149.4	OK	2382	3718.16	3850.84	4606.71	4066.22	1778.7	2280.81	2175.39	1761.92	198.104	NaN	NaN	NaN	NaN	NaN	NaN	326.677	NaN	NaN	NaN	1438.47
23525434	23539861|Lhe_034272-RA|-1|CDS|4410294926|13958|frame0	23525434	tr|A0A4Y2LWR3|A0A4Y2LWR3_ARAVE	60S ribosomal protein L23a OS=Araneus ventricosus OX=182803 GN=Rpl23a_2 PE=3 SV=1	ident:173/204 pos:177/204 query:204 hit:207 align:208 bit:267.7	OK	2375.93	4293.6	4523.04	4778.95	4885.69	2156.63	2036.43	2134.65	1819.1	1824.19	1489.33	1534.45	5969.83	NaN	1828.47	871.889	531.196	804.419	1103.93	1413.83	1143.13
109536176	109549921|Lhe_005857-RA|-1|CDS|4410320508|23982|frame0	109536176	tr|A0A8X6IP27|A0A8X6IP27_NEPPI	Metalloendopeptidase OS=Nephila pilipes OX=299642 GN=nas-4 PE=4 SV=1	ident:177/273 pos:199/273 query:273 hit:242 align:272 bit:353.6	OK	2370.85	4324.32	4574.64	4561.7	6099.95	1693.07	2152.39	2184.09	1835.02	79.2942	88.2614	179.198	678.269	NaN	NaN	NaN	NaN	NaN	NaN	NaN	NaN
4880801	4885488|Lhe_018418-RA|1|CDS|4410416250|22033|frame0	4880801	tr|A0A2L2YET2|A0A2L2YET2_PARTP	Cuticle protein 10.9 (Fragment) OS=Parasteatoda tepidariorum OX=114398 PE=2 SV=1	ident:111/190 pos:128/190 query:190 hit:176 align:157 bit:205.3	OK	2356.17	2206.02	1476.02	2616.89	1714.98	678.531	657.893	614.406	705.999	1751.33	1645.16	1500.88	763.095	NaN	8440.83	NaN	27.8489	NaN	5685.16	4940.21	4629.65
58668195;58785776	58670024|Lhe_001428-RA|-1|CDS|4410209145|2789|frame0;58789350|Lhe_001437-RA|1|CDS|4410209207|24198|frame0	58668195	tr|A0A8T0F8R6|A0A8T0F8R6_ARGBR	Adult-specific rigid cuticular protein 15.7 like protein OS=Argiope bruennichi OX=94029 GN=HNY73_009186 PE=4 SV=1	ident:130/187 pos:146/187 query:187 hit:194 align:178 bit:229.6	OK	2349.81	268.193	267.805	217.954	243.808	433.803	415.569	432.034	455.799	180.923	199.862	227.163	1517.93	NaN	5063.09	8586.73	7936.58	4954.81	3370.1	4165.05	5709.13
2415700	2436455|Lhe_025425-RA|-1|CDS|4410226307|36|frame0	2415700	tr|A0A8X6PKX8|A0A8X6PKX8_NEPPI	Aspartate aminotransferase OS=Nephila pilipes OX=299642 GN=GOT2 PE=3 SV=1	ident:380/429 pos:403/429 query:429 hit:619 align:429 bit:820.1	OK	2337.5	1344.77	1424.95	1404.61	1581.26	2166.88	2123.9	2221.98	2047.85	745.93	757.717	773.407	3378.54	494.762	4523.76	2972.45	4973.09	3768.09	3620.61	3092.93	3332.49
82495454	82498010|Lhe_008064-RA|1|CDS|4410337123|6790|frame0	82495454	tr|A0A8X6UBL8|A0A8X6UBL8_NEPPI	Cuticular protein OS=Nephila pilipes OX=299642 GN=AVEN_197110_1 PE=4 SV=1	ident:167/280 pos:207/280 query:280 hit:282 align:284 bit:316.2	OK	2334.06	73.2903	73.4234	72.2171	80.1348	175.192	210.13	152.935	169.121	NaN	NaN	NaN	NaN	NaN	32576.7	355.715	327.308	467.927	113.854	54.4948	108.521
111493873	111502131|Lhe_018074-RA|1|CDS|4410413807|15486|frame0	111493873	tr|A0A2L2Y2X9|A0A2L2Y2X9_PARTP	Hemocyanin subunit E OS=Parasteatoda tepidariorum OX=114398 PE=2 SV=1	ident:566/625 pos:592/625 query:625 hit:624 align:625 bit:1199.1	OK	2314.05	1891.72	2127.12	2042	2269.37	1831.42	1722.05	1825.75	1801.66	1655.41	1669.34	1984.19	2672.59	336.602	1068.2	3730.54	3841.73	4546.92	3075.83	2925.82	3262.67
74601515	74620821|Lhe_031653-RA|-1|CDS|4410274147|23214|frame0	74601515	tr|A0A8X6YD00|A0A8X6YD00_9ARAC	Acetyl-CoA hydrolase OS=Trichonephila inaurata madagascariensis OX=2747483 GN=cat2 PE=3 SV=1	ident:383/441 pos:402/441 query:441 hit:474 align:418 bit:805.1	OK	2292.03	2031.48	1656.24	2010.36	1784.93	1575.01	1304.43	1552.77	1270.67	1495.46	1937.1	1947.85	14777.4	NaN	NaN	1447.53	1517.09	1963.59	755.084	1162.23	1067.39
82612742	82620856|Lhe_005192-RA|1|CDS|4410315055|24314|frame0	82612742	tr|A0A8X6TSW2|A0A8X6TSW2_NEPPI	Myosin regulatory light chain 2 OS=Nephila pilipes OX=299642 GN=NPIL_383641 PE=4 SV=1	ident:156/217 pos:167/217 query:217 hit:194 align:175 bit:323.6	OK	2268.88	931.109	1236.98	1185.38	1331.84	1919.65	1663.82	1680.84	1689.86	243.602	239.766	259.722	504.498	2964.01	5782.57	4493.68	4762.89	4994.53	2780.02	3058.7	3654.13
4717285	4724849|Lhe_018410-RA|1|CDS|4410416190|1306|frame0	4717285	tr|A0A2L2Y4K2|A0A2L2Y4K2_PARTP	Cuticle protein 10.9 OS=Parasteatoda tepidariorum OX=114398 PE=2 SV=1	ident:165/231 pos:190/231 query:231 hit:228 align:228 bit:302.0	OK	2268	247.987	442.642	304.928	173.144	1322.31	1034.55	1148.38	1351.51	81.0275	136.682	81.66	NaN	NaN	NaN	4526.85	4852.66	6143.93	5239.9	6104.17	5363.7
428277	442811|Lhe_023068-RA|1|CDS|4410452404|20678|frame0	428277	tr|A0A4Y2C361|A0A4Y2C361_ARAVE	Calponin OS=Araneus ventricosus OX=182803 GN=Mp20_1 PE=3 SV=1	ident:158/208 pos:167/208 query:208 hit:186 align:173 bit:334.3	OK	2222.43	1328.68	1207.34	1490.81	2175.13	2863.79	2754.8	2810.72	2624.24	1009.09	815.41	983.043	937.187	NaN	9068.78	2754.93	2675.11	2899.18	1221	1209.41	1397.58
73274961	73280374|Lhe_004934-RA|-1|CDS|4410313020|19169|frame0	73274961	tr|A0A8X6I517|A0A8X6I517_NEPPI	Uncharacterized protein OS=Nephila pilipes OX=299642 GN=NCL1_17946 PE=4 SV=1	ident:126/314 pos:184/314 query:314 hit:340 align:306 bit:248.4	OK	2210.89	1383.24	1322.54	1530.87	1280.09	3077.24	2933.19	3335.01	2824.94	NaN	NaN	NaN	NaN	NaN	NaN	NaN	NaN	NaN	NaN	NaN	NaN
126273809	126300480|Lhe_003286-RA|1|CDS|4410224848|19410|frame0	126273809	tr|A0A2L2Y319|A0A2L2Y319_PARTP	Glyoxylate reductase/hydroxypyruvate reductase OS=Parasteatoda tepidariorum OX=114398 PE=2 SV=1	ident:307/326 pos:323/326 query:326 hit:326 align:326 bit:639.8	OK	2152.72	702.994	746.114	730.796	692.34	1131.31	1103.73	1136.91	1017.24	473.174	623.278	672.194	990.555	2431.27	9020.95	3163.32	3957.84	4411.45	3569.41	3214.19	3265.28
85526756	85542383|Lhe_029495-RA|1|CDS|4410258423|34367|frame0	85526756	tr|Q09QM8|Q09QM8_LATHE	Elongation factor-1 gamma (Fragment) OS=Latrodectus hesperus OX=256737 PE=2 SV=1	ident:395/429 pos:395/429 query:429 hit:396 align:396 bit:816.6	OK	2139.35	3023.57	2956.36	3280.29	3068.2	1924.7	1923.17	2046.02	1860.68	1524.67	1155.14	1080.17	1916.53	492.547	7805.62	1759.64	1234.91	1617.51	1560.86	1124.78	1431.67
46560797	46588175|Lhe_010402-RA|-1|CDS|4410355161|27547|frame0	46560797	tr|A0A8X6PZ52|A0A8X6PZ52_NEPPI	Vitellogenin-6 OS=Nephila pilipes OX=299642 GN=vit-6 PE=4 SV=1	ident:1156/1684 pos:1409/1684 query:1684 hit:1676 align:1685 bit:2449.5	OK	2127.12	1073.54	1101.76	1090.73	1033.28	1297.46	1237.64	1222.03	1224.85	1362.31	1320.59	1349.67	6705.88	1316.12	3224.05	3052.89	2531.17	3015.2	3149.14	3234.52	2999.48
81302597	81308388|Lhe_017386-RA|1|CDS|4410408492|28642|frame0	81302597	tr|A0A8X6KDV7|A0A8X6KDV7_TRICU	Adult-specific rigid cuticular protein 12.6 OS=Trichonephila clavata OX=2740835 GN=TNCT_162851 PE=4 SV=1	ident:117/140 pos:122/140 query:140 hit:139 align:138 bit:198.7	OK	2112.77	1157.48	1176.41	1271.91	1256.58	5227.44	5034.93	5351.53	4847.33	6.93454	10.7657	15.111	NaN	NaN	NaN	2640.17	3114.66	2303.29	801.055	865.292	836.222
104602280	104604136|Lhe_002717-RA|1|CDS|4410220002|20072|frame0	104602280	tr|A0A8T0EA54|A0A8T0EA54_ARGBR	Troponin I like protein OS=Argiope bruennichi OX=94029 GN=HNY73_020647 PE=3 SV=1	ident:65/138 pos:71/138 query:138 hit:168 align:89 bit:132.5	OK	2112.56	1890.02	1951.59	1767.5	1936.67	2794.55	2904.13	2791.95	2782.6	250.263	148.904	270.06	551.542	NaN	1470.97	3127.89	2326.61	3593.64	3085.08	3405.18	3089.46
19789541	19803439|Lhe_021059-RA|-1|CDS|4410437119|8958|frame0	19789541	tr|A0A2L2Y4H8|A0A2L2Y4H8_PARTP	Hemocyanin C chain OS=Parasteatoda tepidariorum OX=114398 PE=2 SV=1	ident:537/633 pos:586/633 query:633 hit:632 align:630 bit:1142.1	OK	2091.63	1006.89	1082.43	1037.46	1181.47	1034.07	935.093	921.919	914.399	1369.62	1507.51	1593.86	2069.79	NaN	1339.83	5216.56	4500.21	3265.6	3359.42	3947.69	3457.2
92475134	92481114|Lhe_027479-RA|1|CDS|4410242520|18333|frame0	92475134	tr|E7D1F9|E7D1F9_LATHE	Cofilin (Fragment) OS=Latrodectus hesperus OX=256737 PE=2 SV=1	ident:146/150 pos:146/150 query:150 hit:147 align:146 bit:300.4	OK	2074.99	3121.1	2209.69	2392.77	2273.73	3436.45	3598.5	3389.16	3630.64	1621.66	1082.8	1142.65	3652.61	NaN	2997.25	548.183	1000.58	687.774	746.931	991.727	900.525
89055663	89096696|Lhe_025032-RA|1|CDS|4410465935|19667|frame0	89055663	tr|A0A8X6LNX5|A0A8X6LNX5_TRICU	Alpha-1,4 glucan phosphorylase OS=Trichonephila clavata OX=2740835 GN=GlyP PE=3 SV=1	ident:643/714 pos:671/714 query:714 hit:844 align:695 bit:1329.3	OK	2072.01	1020.61	1010.06	997.344	1013.6	1574.18	1549.43	1503.07	1536.69	882.072	803.261	817.716	2995.02	NaN	7378.4	3314.32	3365.78	2935	2138.21	2244.5	2288.9
120844686;120852005;31464601;31576743	120848024|Lhe_012448-RA|-1|CDS|4410370952|4736|frame0;120852379|Lhe_012453-RA|-1|CDS|4410370972|11638|frame0;31464974|Lhe_034459-RA|1|CDS|4410296288|30950|frame0;31577117|Lhe_034478-RA|1|CDS|4410296363|21874|frame0	120844686	tr|A0A8X7C5X2|A0A8X7C5X2_9ARAC	Histone H2B OS=Trichonephila inaurata madagascariensis OX=2747483 GN=His2B PE=3 SV=1	ident:124/125 pos:124/125 query:125 hit:124 align:124 bit:250.8	OK	2065.17	4306.97	4062.67	4079.63	3232.38	1834.38	1866.77	1892.35	1860.64	879.272	1119.29	1651.76	3839.97	NaN	599.614	1512.85	1598.08	1466.52	1079.61	1136.56	1218.88
28003674	28034004|Lhe_009903-RA|1|CDS|4410351334|31386|frame0	28003674	tr|A0A2L2Y0V9|A0A2L2Y0V9_PARTP	Putative alpha actinin OS=Parasteatoda tepidariorum OX=114398 PE=2 SV=1	ident:848/904 pos:852/904 query:904 hit:888 align:860 bit:1778.5	OK	2039.73	1314.58	1348.7	1411.25	1420.2	1882.93	1872.21	1802.33	1776.89	729.711	906.315	818.611	1769.95	295.822	2805.82	4180.84	3667.37	4332.13	3073.14	2656.51	2729.38
34260946	34268398|Lhe_013332-RA|-1|CDS|4410377284|28967|frame0	34260946	tr|A0A8X6JSS0|A0A8X6JSS0_TRICU	Uncharacterized protein OS=Trichonephila clavata OX=2740835 GN=TNCT_472271 PE=4 SV=1	ident:109/301 pos:169/301 query:301 hit:327 align:303 bit:208.0	OK	2015.98	1942.67	2117.26	2111.41	2300.82	2229.57	1991.16	2351.68	1903.27	2774.38	NaN	437.584	NaN	NaN	NaN	NaN	NaN	NaN	NaN	NaN	NaN
20638254	20646780|Lhe_028126-RA|1|CDS|4410247384|23893|frame0	20638254	tr|E7D1G0|E7D1G0_LATHE	Small ribosomal subunit protein uS4 (Fragment) OS=Latrodectus hesperus OX=256737 PE=2 SV=1	ident:119/442 pos:119/442 query:442 hit:155 align:119 bit:243.4	Partial_match_query	2000.71	586.579	665.585	664.591	608.802	712.724	624.342	642.758	628.983	476.893	512.406	617.284	7326.07	NaN	21204.9	390.688	633.347	602.241	361.324	445.002	308.867
4770565	4774685|Lhe_018412-RA|1|CDS|4410416204|6206|frame0	4770565	tr|A0A8X6XGJ1|A0A8X6XGJ1_9ARAC	Cuticle protein 10.9 OS=Trichonephila inaurata madagascariensis OX=2747483 GN=NCL1_12488 PE=4 SV=1	ident:97/135 pos:109/135 query:135 hit:142 align:136 bit:187.2	OK	1986.94	6057.59	5685.81	5999.77	6857.75	28.1897	19.5123	19.3519	19.0429	896.122	805.381	1358.5	NaN	NaN	NaN	NaN	NaN	NaN	29.4525	24.7255	15.8991
61918316	61923740|Lhe_033205-RA|1|CDS|4410286206|2179|frame0	61918316	tr|A0A4Y2CUN5|A0A4Y2CUN5_ARAVE	Cuticle protein 10.9 OS=Araneus ventricosus OX=182803 GN=CU109_2 PE=4 SV=1	ident:127/221 pos:130/221 query:221 hit:257 align:163 bit:216.1	OK	1975.98	164.545	192.632	184.697	195.061	305.828	262.875	252.703	246.117	125.165	109.709	140.21	NaN	NaN	26405.7	512.59	1042.82	1045.42	1506.22	1746.52	1128.87
108261446	108273305|Lhe_005813-RA|-1|CDS|4410320055|7137|frame0	108261446	tr|A0A087UII2|A0A087UII2_STEMI	Uncharacterized protein (Fragment) OS=Stegodyphus mimosarum OX=407821 GN=X975_23192 PE=3 SV=1	ident:159/211 pos:177/211 query:211 hit:211 align:211 bit:334.0	OK	1966.86	1231.3	1076.08	2015.12	1469.78	3714.54	3062.68	3189.13	3197.97	3029.33	2173.24	1042.86	NaN	NaN	NaN	4139.31	700.061	2925.73	119.976	225.928	123.622
22590238	22605648|Lhe_000506-RA|-1|CDS|4410201574|4170|frame0	22590238	tr|A0A8X6QVR5|A0A8X6QVR5_NEPPI	Pancreatic triacylglycerol lipase OS=Nephila pilipes OX=299642 GN=Pnlip PE=3 SV=1	ident:131/393 pos:188/393 query:393 hit:371 align:314 bit:256.5	OK	1966.13	NaN	29.5419	NaN	NaN	47.9217	46.3167	48.1447	65.0371	5116.47	5562.93	3691.88	14490.6	NaN	NaN	54.9501	103.743	41.5492	98.8524	45.6309	48.385
67293116	67303630|Lhe_010994-RA|1|CDS|4410359677|17465|frame0	67293116	tr|E7D132|E7D132_LATHE	Tropomyosin (Fragment) OS=Latrodectus hesperus OX=256737 PE=2 SV=1	ident:80/86 pos:80/86 query:86 hit:155 align:81 bit:149.8	OK	1961.77	2381.65	2599.1	2849.08	2757.19	4061.12	4126.27	4273.82	4129.98	201.29	144.779	181.008	659.227	NaN	1649.72	1063.47	1039.91	1233.72	1243.71	1321.75	1356.86
81601191	81622337|Lhe_031803-RA|-1|CDS|4410275392|34738|frame0	81601191	tr|A0A8X6R3T2|A0A8X6R3T2_NEPPI	ATP synthase subunit beta OS=Nephila pilipes OX=299642 GN=ATP5F1B PE=3 SV=1	ident:490/521 pos:507/521 query:521 hit:521 align:521 bit:989.9	OK	1924.31	1382.86	1499.18	1649.96	1463.78	2076.21	2011.41	2139.93	2062.92	1338.94	1393.41	1448.84	2376.23	1609.11	5214	1562.53	1210.83	1678.93	1964.43	2464.15	1938.62
120430055	120440802|Lhe_003081-RA|-1|CDS|4410223164|30865|frame0	120430055	tr|A0A8T0ECS5|A0A8T0ECS5_ARGBR	60S ribosomal protein L7 like protein OS=Argiope bruennichi OX=94029 GN=HNY73_021071 PE=3 SV=1	ident:222/252 pos:237/252 query:252 hit:254 align:254 bit:453.0	OK	1915.83	2575.83	2844.79	2955.36	2508.14	2221.96	2032.98	2410.32	1858.13	1152.57	1445.04	1357.64	8455.57	NaN	688.127	675.442	663.816	679.131	675.552	649.145	551.27
27935507	27940019|Lhe_013151-RA|1|CDS|4410375871|29345|frame0	27935507	tr|A0A4Y2CL03|A0A4Y2CL03_ARAVE	Uncharacterized protein OS=Araneus ventricosus OX=182803 GN=AVEN_60224_2 PE=4 SV=1	ident:20/79 pos:29/79 query:79 hit:707 align:61 bit:30.4	Partial_match_hit	1913.4	3412	2263.99	3808.05	3498.95	1542.11	1548.34	1279.47	1515.41	192.852	72.8684	NaN	NaN	NaN	NaN	NaN	NaN	NaN	NaN	NaN	NaN
34244744	34249503|Lhe_013330-RA|1|CDS|4410377276|26163|frame0	34244744	tr|A0A8X6YSM6|A0A8X6YSM6_9ARAC	Uncharacterized protein OS=Trichonephila inaurata madagascariensis OX=2747483 GN=AVEN_149239_1 PE=4 SV=1	ident:106/319 pos:179/319 query:319 hit:307 align:297 bit:211.5	OK	1911.37	1279.63	1201	1411.97	1423.17	1889.38	1453.57	1678.55	1777.4	NaN	9.98716	NaN	NaN	NaN	NaN	3314.58	251.201	NaN	150.717	9006.61	NaN
113120990	113125195|Lhe_015400-RA|-1|CDS|4410393875|3337|frame0	113120990	tr|A0A2L2YJN3|A0A2L2YJN3_PARTP	Chitin-binding type-2 domain-containing protein (Fragment) OS=Parasteatoda tepidariorum OX=114398 PE=2 SV=1	ident:129/233 pos:145/233 query:233 hit:167 align:162 bit:266.2	OK	1903.75	964.485	1134.52	1376.7	1151.19	2075.2	1916.17	2044.18	2001.1	297.969	199.595	127.428	457.644	NaN	6363.49	1565.76	1379.31	1683.43	3907.43	4083.61	3442.02
70959180	70960394|Lhe_001749-RA|1|CDS|4410211904|13855|frame0	70959180	tr|A0A2L2Y5J3|A0A2L2Y5J3_PARTP	Calreticulin (Fragment) OS=Parasteatoda tepidariorum OX=114398 PE=2 SV=1	ident:346/404 pos:377/404 query:404 hit:402 align:402 bit:669.8	OK	1885.27	1882.19	1916.73	1899.65	2068.83	1318.64	1241.64	1248.2	1396.19	1061.74	891.564	1138.24	11467.4	NaN	NaN	963.907	1600.06	1242.16	807.386	891.406	898.863
23326811	23327401|Lhe_021147-RA|1|CDS|4410437741|14493|frame0	23326811	tr|A0A8X6L2R8|A0A8X6L2R8_TRICU	Histone H1E OS=Trichonephila clavata OX=2740835 GN=TNCT_288231 PE=3 SV=1	ident:71/196 pos:86/196 query:196 hit:163 align:105 bit:139.8	OK	1883.09	2402.74	2528.49	2633.32	1767.51	1137.82	1303.9	1318.07	1217.55	1343.64	1337.18	1182.36	8185.36	NaN	NaN	1718.94	1293.6	1253.39	1165.04	1283.2	823.602
49532557	49539207|Lhe_007381-RA|-1|CDS|4410332058|1539|frame0	49532557	tr|A0A8X6NFY6|A0A8X6NFY6_NEPPI	Uncharacterized protein OS=Nephila pilipes OX=299642 GN=AVEN_36130_1 PE=4 SV=1	ident:118/608 pos:197/608 query:608 hit:764 align:408 bit:117.5	OK	1880.53	191.528	NaN	NaN	NaN	NaN	NaN	NaN	29.8798	331.01	417.512	356.503	9956.77	NaN	NaN	NaN	NaN	NaN	NaN	NaN	NaN
9471216	9495255|Lhe_027848-RA|1|CDS|4410245340|15601|frame0	9471216	tr|A0A8X6QMD6|A0A8X6QMD6_NEPPI	Lamin Dm0 OS=Nephila pilipes OX=299642 GN=Lam PE=3 SV=1	ident:426/566 pos:506/566 query:566 hit:566 align:564 bit:844.7	OK	1880.11	219.71	208.873	197.178	217.224	182.999	162.561	152.61	155.559	323.18	371.372	502.868	492.164	28176.1	4052.5	368.881	258.25	243.971	417.804	434.385	463.988
73382203	73406654|Lhe_014446-RA|1|CDS|4410386322|10946|frame0	73382203	tr|A0A4Y2SMD2|A0A4Y2SMD2_ARAVE	Nucleolar protein 9 OS=Araneus ventricosus OX=182803 GN=NOP9 PE=4 SV=1	ident:313/633 pos:412/633 query:633 hit:692 align:599 bit:585.1	OK	1866.12	7.19883	NaN	NaN	NaN	NaN	NaN	NaN	NaN	34.709	NaN	NaN	NaN	NaN	NaN	2394.69	2452.98	2536.57	2698.98	2555.52	2248.34
29039146	29042582|Lhe_018932-RA|-1|CDS|4410420461|11362|frame0	29039146	tr|S5MYI3|S5MYI3_9ARAC	Small ribosomal subunit protein eS28 OS=Dolomedes mizhoanus OX=1366394 PE=3 SV=1	ident:62/84 pos:62/84 query:84 hit:64 align:64 bit:124.0	OK	1831.63	2981.01	2541.95	3380.77	1990.12	3738.48	3449.7	3998.95	3221.75	1192.77	1285.56	1032.64	565.348	NaN	NaN	1207.83	393.549	863.432	523.634	305.054	296.861
12955527	12994008|Lhe_020891-RA|-1|CDS|4410435639|21013|frame0	12955527	tr|A0A2L2Y4X3|A0A2L2Y4X3_PARTP	Aconitate hydratase, mitochondrial (Fragment) OS=Parasteatoda tepidariorum OX=114398 PE=2 SV=1	ident:627/733 pos:674/733 query:733 hit:766 align:766 bit:1263.8	OK	1822.45	1222.14	1225.19	1220.52	1284.96	1611.22	1641.04	1788.34	1674.58	1367.54	1554.07	1262.47	1626.91	NaN	NaN	2273.34	1939.04	2383.67	2516.24	2703.53	3509.33
44559956	44570667|Lhe_026401-RA|1|CDS|4410234055|24927|frame0	44559956	tr|A0A2L2Y3U2|A0A2L2Y3U2_PARTP	Large ribosomal subunit protein eL28 (Fragment) OS=Parasteatoda tepidariorum OX=114398 PE=2 SV=1	ident:104/154 pos:117/154 query:154 hit:136 align:124 bit:220.7	OK	1795.04	1806.34	1975.9	1987.23	2026.5	2038.15	1516.8	1161.17	1502.24	1582.23	1739.06	1535.67	8302.47	NaN	NaN	875.779	1214.54	688.021	755.338	871.383	731.983
53079536	53087074|Lhe_019491-RA|1|CDS|4410424836|22378|frame0	53079536	tr|E7D129|E7D129_LATHE	40S ribosomal protein S14 (Fragment) OS=Latrodectus hesperus OX=256737 PE=2 SV=1	ident:151/151 pos:151/151 query:151 hit:151 align:151 bit:304.3	OK	1765.7	3130.07	2375.11	3212.96	3034.77	1821.5	2076.73	1700.23	1711.54	1858.1	2782.74	2677.41	NaN	NaN	NaN	904.563	358	604.399	427.513	584.947	756.307
25031249	25064778|Lhe_009823-RA|1|CDS|4410350595|20218|frame0	25031249	tr|A0A4Y2J5J8|A0A4Y2J5J8_ARAVE	Uncharacterized protein OS=Araneus ventricosus OX=182803 GN=AVEN_23710_1 PE=4 SV=1	ident:19/259 pos:27/259 query:259 hit:616 align:37 bit:39.7	Partial_match_both	1758.86	NaN	NaN	NaN	NaN	NaN	NaN	NaN	NaN	1515.56	1994.77	1766.26	NaN	NaN	NaN	NaN	NaN	NaN	NaN	NaN	NaN
21920984	21921538|Lhe_021115-RA|-1|CDS|4410437515|6234|frame0	21920984	tr|A0A8X6H622|A0A8X6H622_TRICU	Histone H1B OS=Trichonephila clavata OX=2740835 GN=TNCT_211771 PE=3 SV=1	ident:102/184 pos:107/184 query:184 hit:184 align:116 bit:171.0	OK	1748.99	424.068	421.757	436.151	390.58	235.31	247.867	212.474	214.768	320.384	231.959	287.683	15990.9	9331.82	5284.38	129.361	78.3483	138.89	193.725	141.037	268.431
93788673	93814186|Lhe_025151-RA|1|CDS|4410466833|15898|frame0	93788673	tr|A0A2L2Y7A1|A0A2L2Y7A1_PARTP	Myosin light chain kinase, smooth muscle OS=Parasteatoda tepidariorum OX=114398 PE=2 SV=1	ident:298/343 pos:312/343 query:343 hit:333 align:321 bit:622.5	OK	1748.36	566.924	609.25	600.878	652.451	1319.35	1209.12	1371.16	1273.69	147.868	156.107	184.765	NaN	NaN	4087.64	3762.95	3299.46	3117.33	3131.45	2902.32	3077.78
20695544	20708884|Lhe_034173-RA|1|CDS|4410294034|19814|frame0	20695544	tr|A0A8X6MVN9|A0A8X6MVN9_NEPPI	Malate dehydrogenase OS=Nephila pilipes OX=299642 GN=MDH1 PE=3 SV=1	ident:292/318 pos:306/318 query:318 hit:334 align:334 bit:575.5	OK	1726.62	1182.72	1259.9	1262.17	1170.87	1299.31	1360.76	1486.82	1430.33	1583.13	1331.63	1303.04	2940.08	NaN	NaN	3243.15	2466.82	2668.62	1488.65	1668.1	1933.13
28006993	28028349|Lhe_034357-RA|1|CDS|4410295516|8465|frame0	28006993	tr|A0A8X7BUR9|A0A8X7BUR9_9ARAC	Uncharacterized protein ZK1073.1 OS=Trichonephila inaurata madagascariensis OX=2747483 GN=ZK1073.1 PE=3 SV=1	ident:294/313 pos:301/313 query:313 hit:354 align:303 bit:613.2	OK	1704.21	256.717	278.18	270.53	274.176	377.113	386.991	311.981	400.599	583.071	461.358	539.661	1177.47	NaN	22513.8	834.202	862.749	698.219	738.829	732.552	681.874
101189464	101192144|Lhe_015134-RA|-1|CDS|4410392070|7910|frame0	101189464	tr|A0A8X6QE10|A0A8X6QE10_NEPPI	Uncharacterized protein OS=Nephila pilipes OX=299642 GN=NPIL_309851 PE=4 SV=1	ident:25/114 pos:36/114 query:114 hit:129 align:68 bit:36.2	Partial_match_hit	1690.02	NaN	NaN	NaN	NaN	NaN	NaN	NaN	NaN	2063.92	3397.74	4351.31	NaN	NaN	NaN	NaN	NaN	NaN	98.4325	96.6252	132.1
47743489	47774786|Lhe_019426-RA|1|CDS|4410424316|17172|frame0	47743489	tr|A0A087TET1|A0A087TET1_STEMI	Peroxisomal multifunctional enzyme type 2 (Fragment) OS=Stegodyphus mimosarum OX=407821 GN=X975_19957 PE=3 SV=1	ident:608/791 pos:686/791 query:791 hit:818 align:763 bit:1279.2	OK	1663.34	1173.1	1164.79	1162.5	1299.51	809.695	807.317	737.744	763.307	1381.84	1504.64	1678.52	1009.73	NaN	14543.2	568.755	510.66	396.295	689.539	723.038	679.254
70382586	70385937|Lhe_033359-RA|-1|CDS|4410287308|34069|frame0	70382586	tr|A0A087UN67|A0A087UN67_STEMI	Heat shock protein 83 (Fragment) OS=Stegodyphus mimosarum OX=407821 GN=X975_24927 PE=3 SV=1	ident:674/728 pos:686/728 query:728 hit:689 align:693 bit:1370.9	OK	1649.05	1194.38	1245.55	1198.06	1252.6	900.228	868.612	890.247	883.796	1357.26	1350.17	1652.8	4604.99	NaN	6675.53	1417.07	1324.39	1313.71	1009.34	1084.65	1108.62
109634578	109645723|Lhe_005863-RA|-1|CDS|4410320552|4324|frame0	109634578	tr|A0A8X6HE61|A0A8X6HE61_TRICU	Metalloendopeptidase OS=Trichonephila clavata OX=2740835 GN=TNCT_636481 PE=4 SV=1	ident:192/249 pos:217/249 query:249 hit:251 align:247 bit:408.3	OK	1637.58	3312.51	3313.09	3376.13	2781.06	990.961	1149.74	1304.95	1247.5	NaN	203.977	322.96	NaN	NaN	NaN	10.4805	NaN	NaN	NaN	NaN	NaN
31942637	31967418|Lhe_016410-RA|1|CDS|4410401174|12753|frame0	31942637	tr|A0A2L2XXX1|A0A2L2XXX1_PARTP	Cytochrome b-c1 complex subunit 2, mitochondrial (Fragment) OS=Parasteatoda tepidariorum OX=114398 PE=2 SV=1	ident:275/454 pos:349/454 query:454 hit:441 align:445 bit:554.7	OK	1628.62	786.772	709.504	804.523	832.474	1245.92	1156.17	1223.91	1108.43	659.153	688.222	788.246	3350.69	NaN	11532.3	841.838	1049.06	1173.11	878.011	909.151	1206.35
1855090	1859624|Lhe_025407-RA|-1|CDS|4410226149|15274|frame0	1855090	tr|A0A8T0EWR8|A0A8T0EWR8_ARGBR	Endoplasmic reticulum chaperone BiP like protein OS=Argiope bruennichi OX=94029 GN=HNY73_013034 PE=3 SV=1	ident:613/653 pos:632/653 query:653 hit:655 align:655 bit:1241.1	OK	1621.57	2502.76	2595.25	2576.77	2421.88	1871.27	1812.55	1812.6	1718.24	1400.11	1297.64	1344.5	2797.75	NaN	1707.98	934.65	841.02	890.931	775.857	731.966	776.156
6299499	6301243|Lhe_018460-RA|-1|CDS|4410416649|20301|frame0	6299499	tr|A0A8X6I182|A0A8X6I182_TRICU	Uncharacterized protein OS=Trichonephila clavata OX=2740835 GN=AVEN_107299_1 PE=4 SV=1	ident:87/94 pos:90/94 query:94 hit:98 align:94 bit:174.1	OK	1620.38	270.227	321.586	301.854	292.462	1747.81	1556.32	1699.35	1558.49	45.8349	25.8529	16.1192	NaN	NaN	NaN	2514.96	3267.56	3013.06	3593.48	3418.89	3902.54
34195808	34200747|Lhe_013325-RA|-1|CDS|4410377247|16126|frame0	34195808	tr|A0A4Y2F790|A0A4Y2F790_ARAVE	LRRCT domain-containing protein OS=Araneus ventricosus OX=182803 GN=AVEN_97590_1 PE=4 SV=1	ident:102/313 pos:165/313 query:313 hit:311 align:291 bit:181.4	OK	1589.87	2609.59	2873.15	2948.65	2965.69	3490.4	3245.15	3663.42	3429.64	50.938	37.7343	35.9442	NaN	NaN	NaN	32.1578	15.4562	19.2646	10.0828	10.7266	NaN
46939197	46958142|Lhe_026461-RA|-1|CDS|4410234406|6667|frame0	46939197	tr|A0A8X6L439|A0A8X6L439_TRICU	Inosine-5'-monophosphate dehydrogenase OS=Trichonephila clavata OX=2740835 GN=impdh1b PE=3 SV=1	ident:454/516 pos:490/516 query:516 hit:512 align:516 bit:940.3	OK	1581	2313.51	2328.24	2365.63	2396.66	1143.23	1018.87	1116.6	1075.12	1694.66	1549.58	1324.61	9709.58	NaN	NaN	49.7448	96.6383	44.249	79.1673	82.2168	69.6271
61953347	61956431|Lhe_033206-RA|1|CDS|4410286213|4624|frame0	61953347	tr|A0A4Y2RNK0|A0A4Y2RNK0_ARAVE	Cuticle protein 16.8 OS=Araneus ventricosus OX=182803 GN=AVEN_130964_1 PE=4 SV=1	ident:102/329 pos:122/329 query:329 hit:211 align:198 bit:184.5	OK	1561.6	1031.67	804.357	1168.84	889.342	330.211	397.023	429.832	373.088	1848	1593.97	1638.16	1696.17	NaN	1664.15	2380.08	1701.77	2819.27	2850.37	3166.67	2887.43
102340239	102342179|Lhe_002660-RA|1|CDS|4410219533|32623|frame0	102340239	tr|A0A087USP1|A0A087USP1_STEMI	Heat shock protein cognate 4 (Fragment) OS=Stegodyphus mimosarum OX=407821 GN=X975_24742 PE=3 SV=1	ident:629/646 pos:640/646 query:646 hit:646 align:646 bit:1289.2	OK	1551.71	1548.14	1701.69	1632.42	1554.67	1358.49	1262.14	1491.75	1305.26	831.756	1006.6	1147.76	4470.72	2324.63	1047.56	1539.8	1514.3	1250.24	1447.55	1218.21	1380.51
73299598	73321621|Lhe_014442-RA|-1|CDS|4410386296|1959|frame0	73299598	tr|A0A087V137|A0A087V137_STEMI	Small ribosomal subunit protein uS13 (Fragment) OS=Stegodyphus mimosarum OX=407821 GN=X975_22373 PE=3 SV=1	ident:150/153 pos:152/153 query:153 hit:152 align:152 bit:308.5	OK	1547.99	2262.61	2553.5	2450.13	2845.2	1623.66	1714.14	1764.17	1643.16	1358.4	1475.94	1672.07	NaN	NaN	NaN	583.877	411.537	467.756	1143.45	1070.86	1275.31
58403150	58420040|Lhe_001412-RA|-1|CDS|4410209043|2443|frame0	58403150	tr|A0A8X6KAM7|A0A8X6KAM7_NEPPI	Succinate--CoA ligase [ADP/GDP-forming] subunit alpha, mitochondrial OS=Nephila pilipes OX=299642 GN=SUCLG1 PE=3 SV=1	ident:265/325 pos:279/325 query:325 hit:331 align:324 bit:495.7	OK	1540.8	427.501	493.378	510.084	538.062	440.38	401.395	385.138	361.318	438.273	310.515	265.721	2149.83	NaN	20980.1	239.176	168.194	183.049	236.207	296.95	449.807
5107772	5134171|Lhe_015859-RA|1|CDS|4410397087|31453|frame0	5107772	tr|A0A2L2Y530|A0A2L2Y530_PARTP	glutathione transferase OS=Parasteatoda tepidariorum OX=114398 PE=2 SV=1	ident:165/222 pos:186/222 query:222 hit:221 align:222 bit:342.4	OK	1534.63	1768.12	1627.3	1728.71	1729.8	1731.07	1627.67	1888.66	1631.75	671.847	564.929	493.278	1811.34	NaN	7518.23	639.186	436.711	609.93	1060.81	819.361	799.236
125643	136981|Lhe_025360-RA|1|CDS|4410225763|21449|frame0	125643	tr|A0A8X6QI17|A0A8X6QI17_NEPPI	Secreted protein OS=Nephila pilipes OX=299642 GN=AVEN_120516_1 PE=4 SV=1	ident:109/246 pos:157/246 query:246 hit:266 align:228 bit:170.2	OK	1528.78	465.158	416.34	575.445	542.018	2448.18	2493.99	2816.34	2472.8	NaN	NaN	NaN	NaN	NaN	NaN	NaN	NaN	NaN	NaN	NaN	NaN
52474016	52497860|Lhe_010580-RA|1|CDS|4410356642|15754|frame0	52474016	tr|A0A4Y2FN60|A0A4Y2FN60_ARAVE	TIL domain-containing protein OS=Araneus ventricosus OX=182803 GN=AVEN_142902_1 PE=3 SV=1	ident:44/495 pos:66/495 query:495 hit:133 align:127 bit:70.5	Partial_match_query	1527.29	1303.95	1368.65	1326.06	1484.09	1754.63	1610.65	1755.5	1614.81	NaN	NaN	NaN	NaN	NaN	NaN	NaN	NaN	NaN	NaN	NaN	NaN
64581588	64585133|Lhe_014185-RA|-1|CDS|4410384152|28976|frame0	64581588	tr|A0A8X6PHR6|A0A8X6PHR6_NEPPI	Cuticular protein OS=Nephila pilipes OX=299642 GN=NCL1_38302 PE=4 SV=1	ident:74/265 pos:86/265 query:265 hit:251 align:123 bit:137.1	Partial_match_both	1526.82	NaN	NaN	NaN	NaN	NaN	NaN	NaN	NaN	NaN	NaN	NaN	NaN	NaN	8629.12	67.2857	78.175	NaN	141.848	152.932	91.5501
94843501	94850450|Lhe_011762-RA|1|CDS|4410365956|23337|frame0	94843501	tr|A0A8X6Y4D2|A0A8X6Y4D2_9ARAC	Dihydropteridine reductase OS=Trichonephila inaurata madagascariensis OX=2747483 GN=QDPR PE=3 SV=1	ident:200/237 pos:222/237 query:237 hit:237 align:237 bit:392.9	OK	1526.71	189.793	204.402	224.285	237.839	229.987	206.395	212.308	195.992	670.019	867.119	786.042	22637.4	NaN	NaN	132.945	161.267	118.431	113.345	152.596	140.739
99667427	99672417|Lhe_005621-RA|1|CDS|4410318610|31335|frame0	99667427	tr|E7D1N7|E7D1N7_LATHE	Putative serine proteinase inhibitor (Fragment) OS=Latrodectus hesperus OX=256737 PE=2 SV=1	ident:211/258 pos:230/258 query:258 hit:270 align:259 bit:431.8	OK	1523.43	2529.49	2558.53	2774.28	2715.24	857.02	678.088	835.664	710.199	NaN	NaN	NaN	NaN	NaN	NaN	NaN	NaN	NaN	NaN	NaN	52.3968
12725478	12761338|Lhe_025616-RA|-1|CDS|4410227813|31925|frame0	12725478	tr|A0A8X7BUN3|A0A8X7BUN3_9ARAC	Filamin-A OS=Trichonephila inaurata madagascariensis OX=2747483 GN=cher PE=3 SV=1	ident:1270/1456 pos:1342/1456 query:1456 hit:2403 align:1425 bit:2611.2	OK	1523.34	1796.66	1887.42	1909.85	1831.44	1058.54	1061.79	1113.88	996.922	1688.38	1431.85	1606.63	655.756	NaN	4329.59	1410.17	1283.2	1353.05	1028.02	1250.39	1249.93
87971010	87977349|Lhe_020264-RA|-1|CDS|4410430833|639|frame0	87971010	tr|A0A2S2B4I9|A0A2S2B4I9_LATHE	Minor ampullate spidroin 1 variant 1a (Fragment) OS=Latrodectus hesperus OX=256737 GN=MiSp PE=4 SV=1	ident:225/1189 pos:226/1189 query:1189 hit:304 align:237 bit:327.0	Partial_match_query	1509.7	30.0942	34.964	31.7341	35.3986	656.104	592.962	659.183	599.314	4700.72	4415.98	4850.2	NaN	NaN	NaN	NaN	NaN	NaN	NaN	NaN	NaN
4888986	4896049|Lhe_018419-RA|1|CDS|4410416256|24108|frame0	4888986	tr|A0A2L2Y0T1|A0A2L2Y0T1_PARTP	Cuticle protein 10.9 (Fragment) OS=Parasteatoda tepidariorum OX=114398 PE=2 SV=1	ident:94/220 pos:106/220 query:220 hit:117 align:122 bit:181.0	OK	1498.68	5586.5	5838.34	6466.98	6426.77	36.7321	38.9804	37.9971	36.7177	431.534	430.85	582.493	255.85	NaN	NaN	55.4214	64.9162	71.1369	151.162	220.593	243.324
77425652	77458699|Lhe_001968-RA|-1|CDS|4410213698|5587|frame0	77425652	tr|A0A2L2Y359|A0A2L2Y359_PARTP	Alcohol dehydrogenase class-3 chain L OS=Parasteatoda tepidariorum OX=114398 PE=2 SV=1	ident:145/402 pos:161/402 query:402 hit:376 align:229 bit:297.4	Partial_match_hit	1497.61	3016.13	2990.4	3163.51	3253.44	1095.44	1130.27	970.805	1193.12	3423.04	2286.44	2444.08	NaN	NaN	NaN	59.4154	161.399	46.5054	57.5267	116.119	51.8273
46453202	46465512|Lhe_013692-RA|1|CDS|4410380024|33484|frame0	46453202	tr|A0A2L2Y2Z9|A0A2L2Y2Z9_PARTP	L-xylulose reductase OS=Parasteatoda tepidariorum OX=114398 PE=2 SV=1	ident:154/247 pos:190/247 query:247 hit:246 align:247 bit:310.5	OK	1496.85	960.953	979.249	1010.2	1063.9	3007.85	2582.81	2786.5	2558.06	NaN	NaN	NaN	NaN	NaN	NaN	NaN	NaN	NaN	NaN	7.73627	11.2223
51465086	51471599|Lhe_010547-RA|1|CDS|4410356374|27894|frame0	51465086	tr|A0A4Y2SLK2|A0A4Y2SLK2_ARAVE	TIL domain-containing protein OS=Araneus ventricosus OX=182803 GN=AVEN_191990_1 PE=3 SV=1	ident:33/117 pos:38/117 query:117 hit:352 align:57 bit:69.7	Partial_match_both	1488.09	1513.05	1329.22	1724.72	1656.97	1490.02	1294.38	1547.99	1348.34	NaN	NaN	NaN	NaN	NaN	NaN	NaN	NaN	NaN	NaN	NaN	NaN
76813278	76974810|Lhe_033528-RA|-1|CDS|4410288945|6385|frame0	76813278	tr|A0A8X6WQR7|A0A8X6WQR7_9ARAC	Twitchin OS=Trichonephila inaurata madagascariensis OX=2747483 GN=unc-22 PE=3 SV=1	ident:6715/8286 pos:7191/8286 query:8286 hit:8428 align:7736 bit:13861.4	OK	1468.07	671.393	643.214	669.07	683.966	1103.35	1098.64	1123.92	1110.17	403.861	377.56	419.751	1237.9	1497.89	4521.82	2364.44	2320.06	2768.6	2026.06	2214.87	2104.84
41141383	41157163|Lhe_013529-RA|1|CDS|4410378772|19576|frame0	41141383	tr|E7D1E5|E7D1E5_LATHE	Putative ribosomal protein L11 (Fragment) OS=Latrodectus hesperus OX=256737 PE=2 SV=1	ident:198/198 pos:198/198 query:198 hit:198 align:198 bit:402.1	OK	1461.47	2577.59	2672.97	2822.26	2879.95	1339.52	1098.61	1104.97	1193.37	2752.65	1736.65	2994.28	NaN	NaN	NaN	485.473	128.067	406.562	245.324	251.794	154.97
70740854	70761069|Lhe_007859-RA|-1|CDS|4410335540|18105|frame0	70740854	tr|A0A2L2Y2Z5|A0A2L2Y2Z5_PARTP	Prohibitin (Fragment) OS=Parasteatoda tepidariorum OX=114398 PE=2 SV=1	ident:255/362 pos:269/362 query:362 hit:294 align:361 bit:475.7	OK	1457.2	1649.66	1590.42	1734.56	1813.47	1473.87	1360.89	1527.96	1308.31	1094.04	814.34	663.648	1337.64	1348.03	7976.99	356.369	446.523	472.332	797.311	495.656	881.926
110567190	110580248|Lhe_005893-RA|1|CDS|4410320868|8822|frame0	110567190	tr|A0A8X6PY69|A0A8X6PY69_NEPPI	Translation elongation factor 2 OS=Nephila pilipes OX=299642 GN=tef2 PE=4 SV=1	ident:726/817 pos:777/817 query:817 hit:844 align:844 bit:1508.0	OK	1456.93	1576.77	1479.76	1550.85	1628.14	1548.32	1602.45	1605.83	1548.73	1375.76	1202.4	1228.23	2592.97	NaN	NaN	1524.49	1528.02	1450.34	905.896	925.218	950.622
58858674	58861110|Lhe_014018-RA|-1|CDS|4410382842|30046|frame0	58858674	tr|A0A4Y2SCP1|A0A4Y2SCP1_ARAVE	Uncharacterized protein OS=Araneus ventricosus OX=182803 GN=AVEN_13527_1 PE=4 SV=1	ident:18/73 pos:28/73 query:73 hit:133 align:61 bit:30.8	Partial_match_hit	1442.17	231.547	NaN	316.509	263.493	NaN	3208.47	3341.39	3371.32	586.121	387.559	235.262	NaN	NaN	NaN	1494.08	772.153	1553.29	2062.75	2300.97	1507.68
9144257	9144739|Lhe_029835-RA|1|CDS|4410260738|31617|frame0	9144257	tr|A0A8T0FQG2|A0A8T0FQG2_ARGBR	60S ribosomal protein L21 OS=Argiope bruennichi OX=94029 GN=HNY73_004840 PE=3 SV=1	ident:138/160 pos:153/160 query:160 hit:160 align:160 bit:290.8	OK	1432.72	2483.89	2539.51	1895.58	1989.75	1295.19	1240.29	1480.28	1416.21	1219.4	1905.04	1678.13	956.259	NaN	NaN	694.851	1057.77	632.807	1119.33	1130.14	1054.52
102332852	102372933|Lhe_005721-RA|1|CDS|4410319325|34100|frame0	102332852	tr|A0A8X6TAA8|A0A8X6TAA8_NEPPI	Apple domain-containing protein OS=Nephila pilipes OX=299642 GN=X975_09800 PE=4 SV=1	ident:565/916 pos:718/916 query:916 hit:985 align:1022 bit:1158.3	OK	1413.95	1727.71	1546.73	1918.74	2080.75	1212.29	1080.56	1285.35	1050.27	1566.08	1775.4	1986.99	1104.36	NaN	NaN	NaN	98.2881	NaN	1361.7	NaN	NaN
78937982	78968038|Lhe_005091-RA|1|CDS|4410314295|6059|frame0	78937982	tr|A0A4Y2FF07|A0A4Y2FF07_ARAVE	PDZ and LIM domain protein Zasp OS=Araneus ventricosus OX=182803 GN=Zasp52_3 PE=3 SV=1	ident:526/723 pos:577/723 query:723 hit:817 align:748 bit:929.5	OK	1400.26	342.464	319.484	340.232	399.933	773.32	632.89	756.875	704.902	172.343	194.548	203.988	NaN	NaN	7880.7	1970.13	2171.29	2948.57	1346.88	1721.15	2324.99
16488796	16491649|Lhe_003800-RA|1|CDS|4410303817|15048|frame0	16488796	tr|A0A8X6JEK3|A0A8X6JEK3_TRICU	High mobility group protein DSP1 OS=Trichonephila clavata OX=2740835 GN=Dsp1 PE=4 SV=1	ident:160/224 pos:168/224 query:224 hit:216 align:191 bit:319.7	OK	1397.71	623.469	641.199	534.866	559.665	374.982	409.578	356.026	352.605	644.996	715.115	793.29	4075.57	10456.9	NaN	759.37	922.935	747.706	1173.91	1181.58	1232.78
43132549	43161188|Lhe_026370-RA|-1|CDS|4410233829|16591|frame0	43132549	tr|A0A2L2Y2F7|A0A2L2Y2F7_PARTP	Putative aminopeptidase of the m17 family (Fragment) OS=Parasteatoda tepidariorum OX=114398 PE=2 SV=1	ident:373/524 pos:436/524 query:524 hit:511 align:511 bit:777.3	OK	1397.39	1435.03	1356.04	1285.69	1495.99	789.476	777.658	825.12	793.861	1665.21	1760.15	1398.33	9204.68	NaN	1733.32	485.097	469.203	423.023	189.602	172.562	290.402
8614211	8683476|Lhe_029812-RA|-1|CDS|4410260538|32303|frame0	8614211	tr|A0A8X6KZC8|A0A8X6KZC8_TRICU	Calcium-binding mitochondrial carrier protein Aralar1 OS=Trichonephila clavata OX=2740835 GN=aralar1 PE=3 SV=1	ident:640/709 pos:675/709 query:709 hit:700 align:705 bit:1339.3	OK	1380.85	212.871	234.953	256.628	246.602	433.784	378.427	397.438	378.184	232.364	220.481	162.025	1738.45	1089.61	18221.4	783.339	591.986	571.65	475.535	598.72	392.483
38266694	38269981|Lhe_032665-RA|1|CDS|4410281779|8102|frame0	38266694	tr|A0A8T0F5D1|A0A8T0F5D1_ARGBR	phosphatidylinositol-3,4-bisphosphate 4-phosphatase OS=Argiope bruennichi OX=94029 GN=HNY73_010281 PE=3 SV=1	ident:770/1077 pos:905/1077 query:1077 hit:1069 align:1081 bit:1595.5	OK	1371.22	1486.75	1221.74	1389.22	1410.03	2278.79	2370.56	2505.95	2244.1	1524.94	1035.83	1130.04	NaN	NaN	NaN	402.533	311.811	138.612	736.454	1970.86	1152.48
30854963	30870921|Lhe_013248-RA|-1|CDS|4410376707|4042|frame0	30854963	tr|A0A087UNR8|A0A087UNR8_STEMI	L-xylulose reductase (Fragment) OS=Stegodyphus mimosarum OX=407821 GN=X975_04072 PE=3 SV=1	ident:148/219 pos:173/219 query:219 hit:276 align:254 bit:275.8	OK	1359.72	356.123	383.285	427.547	397.986	435.915	304.705	382.576	288.012	356.701	326.16	465.602	515.23	NaN	19966.1	290.427	403.998	335.469	68.0821	51.602	79.1199
69478301	69481565|Lhe_004826-RA|-1|CDS|4410312152|33396|frame0	69478301	tr|A0A8T0FWM5|A0A8T0FWM5_ARGBR	Actin-2 like protein OS=Argiope bruennichi OX=94029 GN=HNY73_000025 PE=3 SV=1	ident:363/376 pos:373/376 query:376 hit:376 align:376 bit:769.2	OK	1359.14	1176.98	1405.48	1286.1	1340.41	2075.1	2254.64	2315.15	2136.58	129.886	113.168	65.326	192.595	666.144	386.141	1596.15	1290.35	1390.99	1741.09	1958.54	3661.97
9173613	9176136|Lhe_018558-RA|1|CDS|4410417527|9644|frame0	9173613	tr|A0A8X6Y4J0|A0A8X6Y4J0_9ARAC	Venom protein OS=Trichonephila inaurata madagascariensis OX=2747483 GN=NCL1_38136 PE=4 SV=1	ident:67/78 pos:71/78 query:78 hit:97 align:77 bit:139.4	OK	1353.34	2293.67	2258.36	2236.4	2208.04	564.262	454.157	451.974	359.839	NaN	NaN	NaN	NaN	NaN	NaN	NaN	NaN	NaN	NaN	NaN	NaN
28137461	28148933|Lhe_006885-RA|1|CDS|4410328271|19191|frame0	28137461	tr|A0A8T0EAM2|A0A8T0EAM2_ARGBR	MACPF domain-containing protein OS=Argiope bruennichi OX=94029 GN=HNY73_017410 PE=4 SV=1	ident:345/544 pos:437/544 query:544 hit:711 align:568 bit:690.6	OK	1341.3	1467.56	1478.88	1548.01	1740.17	2074.79	1756.06	1990.74	1736.97	NaN	7.09483	735.44	NaN	NaN	NaN	39.8725	11.0148	10.0804	757.746	4765.09	NaN
79477521	79488384|Lhe_033594-RA|1|CDS|4410289533|112|frame0	79477521	tr|E7D1C0|E7D1C0_LATHE	40S ribosomal protein S3 (Fragment) OS=Latrodectus hesperus OX=256737 PE=2 SV=1	ident:238/238 pos:238/238 query:238 hit:238 align:238 bit:486.5	OK	1335.82	1454.31	2008.26	1849.15	1701.85	1390.58	1191.91	1191.29	1280.2	1073.33	1355.92	1262.04	1752.22	NaN	4661.86	389.393	480.406	379.253	645.379	618.455	694.77
57789093	57789464|Lhe_001376-RA|-1|CDS|4410208810|26653|frame0	57789093	tr|A0A087UW81|A0A087UW81_STEMI	Cytochrome c oxidase subunit 5B, mitochondrial (Fragment) OS=Stegodyphus mimosarum OX=407821 GN=X975_07509 PE=4 SV=1	ident:101/123 pos:113/123 query:123 hit:121 align:123 bit:219.6	OK	1333.86	896.971	1015.78	908.607	1008.02	737.425	831.966	825.71	790.555	926.455	1263.32	2429.61	1372.34	NaN	NaN	2953.1	1808.41	1773.89	1382.34	1572.46	1512.42
16148039	16161375|Lhe_025699-RA|-1|CDS|4410228511|28778|frame0	16148039	tr|A0A8X6TKT1|A0A8X6TKT1_NEPPI	Glucosamine-6-phosphate isomerase OS=Nephila pilipes OX=299642 GN=GNPDA2 PE=3 SV=1	ident:241/271 pos:259/271 query:271 hit:271 align:271 bit:516.2	OK	1328.28	264.991	218.504	272.463	286.573	337.757	336.154	307.908	285.946	264.796	279.09	232.292	6583.97	NaN	14401.9	196.652	196.731	207.386	182.406	206.854	175.003
27674481	27680815|Lhe_021270-RA|-1|CDS|4410438684|26236|frame0	27674481	tr|A0A4Y2CNM4|A0A4Y2CNM4_ARAVE	Prokineticin domain-containing protein OS=Araneus ventricosus OX=182803 GN=AVEN_46877_1 PE=4 SV=1	ident:43/107 pos:63/107 query:107 hit:103 align:103 bit:93.6	OK	1313.24	2029.32	2268.39	2514.44	2356.32	605.077	708.082	656.972	734.871	1708.63	NaN	NaN	NaN	NaN	NaN	NaN	NaN	1.65608	NaN	NaN	861.922
114579232	114597362|Lhe_015422-RA|1|CDS|4410394090|7913|frame0	114579232	tr|A0A8X6NU68|A0A8X6NU68_NEPPI	Vitellogenin OS=Nephila pilipes OX=299642 GN=AVEN_113955_1 PE=4 SV=1	ident:788/1740 pos:1130/1740 query:1740 hit:1708 align:1736 bit:1543.5	OK	1307.57	2000.98	2008.03	2173.03	2176.34	3629.84	3098.74	3222.34	3133.4	3.46497	NaN	359.704	362.723	NaN	NaN	16.0227	14.2494	15.1271	4.4453	5.35364	4.96968
22693361	22696066|Lhe_025868-RA|-1|CDS|4410229678|13165|frame0	22693361	tr|A0A8X7CA29|A0A8X7CA29_9ARAC	Tubulin alpha chain OS=Trichonephila inaurata madagascariensis OX=2747483 GN=TUB2 PE=3 SV=1	ident:450/451 pos:451/451 query:451 hit:451 align:451 bit:943.0	OK	1299	1024.03	1051.31	1078.09	1116.93	1595.42	1364.73	1432.97	1242.14	416.068	442.202	569.086	4680.5	NaN	1427.96	1217.42	1471.31	1497.76	991.697	999.702	1061.7
58148453	58210614|Lhe_013987-RA|-1|CDS|4410382575|7572|frame0	58148453	tr|A0A087T6J9|A0A087T6J9_STEMI	Muscle M-line assembly protein unc-89 (Fragment) OS=Stegodyphus mimosarum OX=407821 GN=X975_19839 PE=3 SV=1	ident:1184/1390 pos:1300/1390 query:1390 hit:1957 align:1387 bit:2525.7	OK	1293.39	332.155	354.451	353.126	357.633	602.558	631.803	681.432	615.902	240.14	208.708	220.816	732.861	NaN	7356.81	2070.26	2951.61	2468.7	1299.87	1676.64	1419
113190461	113191201|Lhe_015402-RA|-1|CDS|4410393894|9944|frame0	113190461	tr|A0A2L2YJZ2|A0A2L2YJZ2_PARTP	Chitin-binding type-2 domain-containing protein OS=Parasteatoda tepidariorum OX=114398 PE=2 SV=1	ident:133/158 pos:144/158 query:158 hit:159 align:159 bit:281.6	OK	1287.43	1175.17	1168.03	1188.53	1065	1557.06	1540.9	1508.17	1058.18	434.124	554.07	346.876	NaN	NaN	NaN	1536.99	1907.91	1894.44	1464.15	1709.36	1777.41
101041492	101045248|Lhe_011940-RA|1|CDS|4410367335|11299|frame0	101041492	tr|A0A8X6PC47|A0A8X6PC47_NEPPI	SHSP domain-containing protein OS=Nephila pilipes OX=299642 GN=AVEN_12335_1 PE=3 SV=1	ident:168/181 pos:175/181 query:181 hit:181 align:181 bit:348.6	OK	1286.36	1173.85	1049.92	985.817	1077.85	1038.32	989.737	1026.88	1273.45	609.278	642.88	470.702	NaN	NaN	962.031	1818.53	1870.91	1745.3	1606.82	2450.97	2361.23
3792351	3806599|Lhe_027716-RA|-1|CDS|4410244195|3855|frame0	3792351	tr|A0A8X6GDA3|A0A8X6GDA3_TRICU	Uncharacterized protein OS=Trichonephila clavata OX=2740835 GN=NCL1_21800 PE=4 SV=1	ident:91/526 pos:131/526 query:526 hit:327 align:246 bit:117.9	Partial_match_query	1281.02	1625.02	1553.09	1420.59	1744.95	2971.91	2526.29	2888.54	2474.88	951.054	NaN	502.973	NaN	NaN	NaN	175.128	238.718	2.1329	25.3993	114.577	NaN
37374276	37396754|Lhe_007077-RA|1|CDS|4410329701|24696|frame0	37374276	tr|A0A8T0FBY6|A0A8T0FBY6_ARGBR	Bifunctional purine biosynthesis protein ATIC OS=Argiope bruennichi OX=94029 GN=HNY73_006683 PE=3 SV=1	ident:450/542 pos:497/542 query:542 hit:601 align:594 bit:923.3	OK	1272.89	2130.14	1755.16	1768.91	1547.12	955.524	795.19	907.685	806.045	1529.37	2332.89	2015.03	4992.32	NaN	NaN	170.606	204.494	218.151	256.392	227.349	299.631
74664750	74692618|Lhe_004980-RA|-1|CDS|4410313396|9512|frame0	74664750	tr|A0A087TPE1|A0A087TPE1_STEMI	Phosphoglycerate kinase (Fragment) OS=Stegodyphus mimosarum OX=407821 GN=X975_05643 PE=3 SV=1	ident:382/415 pos:402/415 query:415 hit:415 align:415 bit:786.2	OK	1265.85	430.432	532.498	522.314	465.265	674.922	704.311	617.698	605.069	532.567	726.459	697.178	2142.67	NaN	1516.74	2118.76	2417.47	2329.28	1954.23	2640.75	2422.59
27782835	27801264|Lhe_034355-RA|1|CDS|4410295497|1832|frame0	27782835	tr|A0A8X6G310|A0A8X6G310_TRICU	Aspartate aminotransferase OS=Trichonephila clavata OX=2740835 GN=GOT1 PE=3 SV=1	ident:285/360 pos:320/360 query:360 hit:376 align:373 bit:608.2	OK	1264.9	890.71	964.807	924.427	987.527	840.213	871.025	1005.41	951.228	595.161	593.997	406.915	6117.99	NaN	NaN	1359.09	1128.07	1120.48	1364.24	1302.98	1343.97
47136179	47143988|Lhe_019406-RA|1|CDS|4410424187|7621|frame0	47136179	tr|A0A2L2Y779|A0A2L2Y779_PARTP	Uncharacterized protein (Fragment) OS=Parasteatoda tepidariorum OX=114398 PE=2 SV=1	ident:160/229 pos:174/229 query:229 hit:226 align:200 bit:323.9	OK	1250.85	327.714	337.4	348.975	318.506	624.916	660.253	843.109	579.156	162.553	132.732	180.405	11926	NaN	1183.55	913.127	875.727	1330.6	952.352	902.223	1166.95
7174412	7272663|Lhe_018493-RA|1|CDS|4410416946|18216|frame0	7174412	tr|A0A8X6PFF0|A0A8X6PFF0_NEPPI	Titin OS=Nephila pilipes OX=299642 GN=sls PE=4 SV=1	ident:5015/8701 pos:5494/8701 query:8701 hit:6388 align:6329 bit:10229.7	OK	1246.41	1018.07	979.239	1030.68	1002.12	804.886	816.803	820.53	818.492	621.559	590.198	690.399	1196.17	1396.87	4690.29	1425.43	1491.95	1507.97	1314.93	1377.5	1334.19
46467422	46474322|Lhe_007286-RA|1|CDS|4410331342|33422|frame0	46467422	tr|A0A8T0FYQ9|A0A8T0FYQ9_ARGBR	Cathepsin L like protein OS=Argiope bruennichi OX=94029 GN=HNY73_000574 PE=3 SV=1	ident:265/332 pos:298/332 query:332 hit:331 align:332 bit:575.9	OK	1245.68	2296.98	2525.58	2794.82	2830.17	546.973	526.698	561.914	579.829	1366.49	1004.06	1009.81	3712.11	NaN	NaN	273.876	441.189	NaN	175.489	230.022	300.611
4697524	4713761|Lhe_023242-RA|-1|CDS|4410453378|8328|frame0	4697524	tr|A0A087UVC0|A0A087UVC0_STEMI	Paramyosin (Fragment) OS=Stegodyphus mimosarum OX=407821 GN=X975_05271 PE=4 SV=1	ident:204/321 pos:257/321 query:321 hit:334 align:331 bit:398.3	OK	1241.09	478.193	461.953	534.577	521.964	921.354	692.805	809.895	755.609	220.175	219.078	258.845	NaN	NaN	9926.84	1452.5	1328.59	1203.69	964.31	790.875	798.302
49672258	49689983|Lhe_007388-RA|1|CDS|4410332102|16710|frame0	49672258	tr|A0A8X6MYC7|A0A8X6MYC7_NEPPI	Uncharacterized protein OS=Nephila pilipes OX=299642 GN=NPIL_199481 PE=4 SV=1	ident:173/640 pos:229/640 query:640 hit:333 align:317 bit:346.7	Partial_match_query	1240.43	1641.87	1835.86	1857.07	1317.82	878.218	831.198	956.872	830.426	393.446	415.838	466.603	7058.52	NaN	NaN	NaN	12.6518	NaN	NaN	58.6977	51.3906
38958281	39148391|Lhe_010215-RA|-1|CDS|4410353693|8855|frame0	38958281	tr|A0A8X6XT19|A0A8X6XT19_9ARAC	Twitchin OS=Trichonephila inaurata madagascariensis OX=2747483 GN=unc-22 PE=3 SV=1	ident:6059/8699 pos:6537/8699 query:8699 hit:8472 align:7217 bit:12408.0	OK	1231.43	628.751	681.029	697.555	677.055	772.767	760.061	764.156	757.772	407.192	441.716	466.422	1566.46	1722.52	4759.2	1821.51	1739.26	1746.85	1401.61	1371.21	1445.57
73665423	73683997|Lhe_001837-RA|1|CDS|4410212767|32951|frame0	73665423	tr|A0A8X6QDV2|A0A8X6QDV2_NEPPI	Metalloendopeptidase OS=Nephila pilipes OX=299642 GN=nas-14 PE=4 SV=1	ident:339/401 pos:368/401 query:401 hit:401 align:394 bit:724.5	OK	1229.99	2809.75	2979.98	2927.17	2823.27	1430.72	1437.62	1287.13	1321.84	417.297	552.41	669.1	NaN	NaN	NaN	655.881	67.5978	NaN	83.2815	6.19026	210.622
96804880	96827636|Lhe_008326-RA|1|CDS|4410338984|21591|frame0	96804880	tr|A0A2L2Y1W6|A0A2L2Y1W6_PARTP	Moesin/ezrin/radixin homolog 1 (Fragment) OS=Parasteatoda tepidariorum OX=114398 PE=2 SV=1	ident:550/572 pos:558/572 query:572 hit:565 align:565 bit:1124.4	OK	1227.78	546.938	581.317	584.389	562.955	725.102	705.68	668	709.634	509.693	497.033	571.452	2600.3	7178.51	NaN	1734.99	1413.06	1801.39	635.193	579.554	722.608
7485062	7530168|Lhe_029773-RA|-1|CDS|4410260229|30238|frame0	7485062	tr|A0A8X6F1A6|A0A8X6F1A6_TRICU	Sodium/potassium-transporting ATPase subunit alpha OS=Trichonephila clavata OX=2740835 GN=Atpalpha PE=3 SV=1	ident:749/1070 pos:804/1070 query:1070 hit:1008 align:1032 bit:1435.2	OK	1211.62	517.118	528.97	565.582	497.352	595.833	557.38	633.757	554.523	724.969	749.183	809.109	3684.5	NaN	6302.14	1192.38	1256.4	1212.99	793.565	990.187	854.933
39165645	39185081|Lhe_021589-RA|-1|CDS|4410441329|32890|frame0	39165645	tr|A0A8X6T7V4|A0A8X6T7V4_NEPPI	N-acetylneuraminate lyase OS=Nephila pilipes OX=299642 GN=Npl PE=3 SV=1	ident:159/312 pos:191/312 query:312 hit:313 align:214 bit:349.4	OK	1208.71	1968.44	2143.5	2126.55	2087.72	1358.28	1127.08	1317.28	1241.89	638.104	1114.19	1279.97	1643.1	NaN	NaN	NaN	40.8687	NaN	24.0165	19.642	NaN
85183734	85204164|Lhe_022561-RA|-1|CDS|4410448961|17585|frame0	85183734	tr|A0A2L2Y4P6|A0A2L2Y4P6_PARTP	Perilipin-2 OS=Parasteatoda tepidariorum OX=114398 PE=2 SV=1	ident:249/411 pos:323/411 query:411 hit:395 align:401 bit:510.0	OK	1206.94	135.535	142.102	157.532	161.07	112.631	105.89	85.4831	95.7597	252.88	243.885	338.331	16177.1	NaN	NaN	NaN	34.4375	NaN	23.8929	37.607	NaN
3327599	3344797|Lhe_020687-RA|1|CDS|4410434053|31491|frame0	3327599	tr|A0A8X6TEL8|A0A8X6TEL8_NEPPI	Electron transfer flavoprotein subunit beta OS=Nephila pilipes OX=299642 GN=ETFB PE=3 SV=1	ident:216/237 pos:231/237 query:237 hit:254 align:237 bit:450.7	OK	1203.14	2170.29	1558.14	2306.8	1734.49	1116.39	1013.44	1154.75	1079.18	980.94	967.589	961.079	1702.46	NaN	1100.27	786.1	656.555	735.265	1189.38	842.695	803.858
15809019	15835046|Lhe_012917-RA|1|CDS|4410374094|8562|frame0	15809019	tr|A0A087TPF7|A0A087TPF7_STEMI	Aldehyde dehydrogenase family 3 member B1 (Fragment) OS=Stegodyphus mimosarum OX=407821 GN=X975_20375 PE=3 SV=1	ident:370/558 pos:433/558 query:558 hit:502 align:487 bit:810.1	OK	1200.9	1363.21	1391.1	1366.77	1419.55	899.084	870.548	986.819	921.256	1195.77	733.222	1727.94	4028.93	NaN	528.528	1078.97	686.287	1308.67	980.668	694.535	635.169
25826833	25839266|Lhe_021209-RA|-1|CDS|4410438214|3406|frame0	25826833	tr|A0A4Y2CNP4|A0A4Y2CNP4_ARAVE	Prokineticin domain-containing protein OS=Araneus ventricosus OX=182803 GN=AVEN_46878_1 PE=4 SV=1	ident:51/108 pos:75/108 query:108 hit:107 align:108 bit:106.7	OK	1200.31	1717.29	1535.55	1680.33	2289.78	499.971	571.255	722.482	585.782	NaN	NaN	NaN	NaN	NaN	NaN	NaN	NaN	NaN	NaN	NaN	NaN
44677997	44691389|Lhe_004277-RA|1|CDS|4410307614|829|frame0	44677997	tr|A0A2L2Y336|A0A2L2Y336_PARTP	Putative filamin OS=Parasteatoda tepidariorum OX=114398 PE=2 SV=1	ident:744/835 pos:798/835 query:835 hit:835 align:835 bit:1570.1	OK	1195.32	859.988	910.585	825.759	860.959	776.992	774.436	787.247	790.438	463.235	473.365	620.049	1900.59	NaN	5976.58	1327.71	1377.09	1282.75	891.623	859.377	952.374
3091222	3098539|Lhe_012657-RA|1|CDS|4410372055|1933|frame0	3091222	tr|A0A8X6HLZ6|A0A8X6HLZ6_TRICU	Adenosylhomocysteinase OS=Trichonephila clavata OX=2740835 GN=Ahcy13 PE=3 SV=1	ident:385/433 pos:420/433 query:433 hit:433 align:433 bit:826.2	OK	1189.68	1516.9	1652.94	1587.64	1532.62	966.571	881.717	970.007	980.548	1514.23	1570.37	1636.42	3809.62	NaN	313.79	606.919	880.139	804.608	446.938	456.508	475.414
26491602	26518095|Lhe_030307-RA|-1|CDS|4410264031|17706|frame0	26491602	tr|A0A8T0EBN8|A0A8T0EBN8_ARGBR	Isocitrate dehydrogenase [NAD] subunit, mitochondrial OS=Argiope bruennichi OX=94029 GN=HNY73_017689 PE=3 SV=1	ident:328/359 pos:344/359 query:359 hit:365 align:356 bit:681.8	OK	1188.36	595.654	546.195	602.605	611.656	571.672	562.425	625.601	573.796	861.012	687.188	725.043	NaN	NaN	1937.9	2179.81	3218.18	2768.47	1371.27	1773.1	1178.95
12785123	12857852|Lhe_020887-RA|-1|CDS|4410435545|23435|frame0	12785123	tr|A0A2L2Y4T8|A0A2L2Y4T8_PARTP	Putative phosphoenolpyruvate synthase (Fragment) OS=Parasteatoda tepidariorum OX=114398 PE=2 SV=1	ident:845/1297 pos:1054/1297 query:1297 hit:1301 align:1300 bit:1793.5	OK	1188.31	112.532	120.182	121.077	127.292	84.1813	83.1387	77.4812	75.0376	218.348	257.449	248.663	1434.08	NaN	NaN	181.465	38.8431	NaN	NaN	NaN	14644.9
77414248	77424354|Lhe_001967-RA|-1|CDS|4410213689|2452|frame0	77414248	tr|A0A2L2Y359|A0A2L2Y359_PARTP	Alcohol dehydrogenase class-3 chain L OS=Parasteatoda tepidariorum OX=114398 PE=2 SV=1	ident:116/172 pos:135/172 query:172 hit:376 align:156 bit:247.7	Partial_match_hit	1179.91	1655.71	2079.76	2154.23	1942.47	1803.23	1490.03	1778.89	1538.76	1317.33	1241.39	1345.33	1106.97	NaN	NaN	132.505	713.913	84.2812	203.567	366.212	283.739
33579874	33600068|Lhe_000764-RA|-1|CDS|4410203792|2785|frame0	33579874	tr|A0A8X6UM65|A0A8X6UM65_NEPPI	Carboxypeptidase A4 OS=Nephila pilipes OX=299642 GN=CPA4 PE=3 SV=1	ident:263/384 pos:317/384 query:384 hit:422 align:415 bit:557.0	OK	1178.99	1148.13	1133.96	1281	1192.31	628.468	612.958	653.011	621.14	687.554	343.725	215.858	7962.14	NaN	NaN	8.6056	NaN	NaN	NaN	16.9799	NaN
76265639	76287871|Lhe_020012-RA|-1|CDS|4410428748|13077|frame0	76265639	tr|A0A2L2XZE4|A0A2L2XZE4_PARTP	Metalloendopeptidase (Fragment) OS=Parasteatoda tepidariorum OX=114398 PE=2 SV=1	ident:165/355 pos:180/355 query:355 hit:229 align:217 bit:341.7	OK	1174.12	2474.8	2669.75	3750.89	2585.5	957.156	877.761	1001.41	947.505	1189.43	427.459	364.426	NaN	NaN	NaN	NaN	76.4488	NaN	45.3011	150.667	93.3748
107143921	107157618|Lhe_002771-RA|-1|CDS|4410220392|15268|frame0	107143921	tr|A0A8X6LIY7|A0A8X6LIY7_TRICU	Protein arginine methyltransferase NDUFAF7 OS=Trichonephila clavata OX=2740835 GN=ndufaf7 PE=3 SV=1	ident:312/344 pos:332/344 query:344 hit:452 align:344 bit:662.5	OK	1173.37	334.921	330.392	330.534	341.391	337.517	315.978	346.534	349.677	489.331	453.976	444.982	4713.9	NaN	10388.3	628.884	492.056	717.705	402.247	469.973	405.658
64100958	64113139|Lhe_022162-RA|-1|CDS|4410445743|22403|frame0	64100958	tr|A0A087SZX1|A0A087SZX1_STEMI	Heterogeneous nuclear ribonucleoprotein Q (Fragment) OS=Stegodyphus mimosarum OX=407821 GN=X975_16456 PE=4 SV=1	ident:622/684 pos:629/684 query:684 hit:642 align:684 bit:1261.9	OK	1168.94	246.519	217.224	272.92	245.882	181.335	204.667	193.455	216.498	291.105	317.127	437.583	3474.89	NaN	13944.9	425.744	406.089	362.674	243.347	286.456	241.346
127331491	127341230|Lhe_003335-RA|1|CDS|4410225264|23509|frame0	127331491	tr|A0A8X6L4Q5|A0A8X6L4Q5_TRICU	Protein disulfide-isomerase OS=Trichonephila clavata OX=2740835 GN=P4HB PE=3 SV=1	ident:367/451 pos:408/451 query:451 hit:496 align:449 bit:762.7	OK	1165.35	1885.71	1908.33	2012.74	2003.19	1375.65	1112.38	1108.92	1137.88	632.721	672.685	625.677	1492.16	808.555	3088.63	531.185	504.444	621.062	595.04	565.945	624.164
45469684	45488333|Lhe_007262-RA|1|CDS|4410331136|32051|frame0	45469684	tr|A0A8X6PI84|A0A8X6PI84_NEPPI	Malate dehydrogenase, mitochondrial OS=Nephila pilipes OX=299642 GN=MDH2 PE=3 SV=1	ident:303/338 pos:321/338 query:338 hit:624 align:337 bit:635.2	OK	1161.13	537.504	633.311	641.63	648.92	820.059	785.948	832.994	830.085	511.656	362.596	408.061	817.557	89.1594	10067.2	895.579	776.361	790.733	933.711	943.199	896.355
42135648	42139165|Lhe_007190-RA|-1|CDS|4410330574|12313|frame0	42135648	tr|A0A087T038|A0A087T038_STEMI	Troponin C (Fragment) OS=Stegodyphus mimosarum OX=407821 GN=X975_24865 PE=4 SV=1	ident:128/134 pos:132/134 query:134 hit:152 align:134 bit:248.4	OK	1157.24	1159.34	1101.47	1168.78	1216.87	1193.04	1117.28	1201.4	1127.36	73.8462	57.1167	86.0443	NaN	810.591	3762.71	1826.2	1416.35	1766.04	769.922	1082.76	1050.48
57647192	57655376|Lhe_001371-RA|1|CDS|4410208785|17951|frame0	57647192	tr|E7D128|E7D128_LATHE	Large ribosomal subunit protein uL15 (Fragment) OS=Latrodectus hesperus OX=256737 PE=2 SV=1	ident:126/171 pos:126/171 query:171 hit:148 align:128 bit:263.1	OK	1156.66	1592.55	1804.72	1759.96	1788.6	648.871	560.116	1101.13	649.769	1346.57	869.548	970.581	330.009	NaN	NaN	677.528	941.296	965.356	1581.02	1271.1	1961.21
43069545	43079595|Lhe_019314-RA|-1|CDS|4410423346|31129|frame0	43069545	tr|A0A4Y2GF39|A0A4Y2GF39_ARAVE	Small ribosomal subunit protein RACK1 OS=Araneus ventricosus OX=182803 GN=Rack1 PE=3 SV=1	ident:305/317 pos:312/317 query:317 hit:317 align:317 bit:642.9	OK	1151.97	1196.75	1234.29	1207.67	1262.25	949.695	907.456	1012.04	968.948	1330.83	1516.49	1528.66	2956.05	NaN	NaN	812.3	1016.25	817.464	580.884	741.124	696.253
25461258	25471798|Lhe_000593-RA|1|CDS|4410202329|20708|frame0	25461258	tr|A0A8T0FCQ7|A0A8T0FCQ7_ARGBR	Uncharacterized protein OS=Argiope bruennichi OX=94029 GN=HNY73_008395 PE=4 SV=1	ident:135/165 pos:142/165 query:165 hit:164 align:156 bit:282.7	OK	1148.47	2136.28	2155.25	2061.51	2202.56	447.065	405.616	425.805	458.729	NaN	NaN	NaN	NaN	NaN	NaN	NaN	NaN	43.4095	NaN	NaN	NaN
12064491	12079590|Lhe_025592-RA|-1|CDS|4410227654|11805|frame0	12064491	tr|A0A2L2Y5V6|A0A2L2Y5V6_PARTP	Heme-binding protein 1 OS=Parasteatoda tepidariorum OX=114398 PE=2 SV=1	ident:177/202 pos:190/202 query:202 hit:195 align:195 bit:374.4	OK	1144	561.828	636.506	590.338	636.01	308.272	289.767	302.699	263.705	269.904	324.102	416.232	3244.67	NaN	10450.5	367.824	382.292	450.445	744.659	803.664	692.589
17215668	17225580|Lhe_016125-RA|-1|CDS|4410398980|22344|frame0	17215668	tr|E7D176|E7D176_LATHE	Methyltransferase-like protein (Fragment) OS=Latrodectus hesperus OX=256737 PE=2 SV=1	ident:153/176 pos:153/176 query:176 hit:159 align:153 bit:311.2	OK	1143.17	2622.51	2295.18	2289.67	2350.84	1232.37	861.289	1279.32	800.831	625.963	1361.11	1754.42	2015.87	NaN	NaN	64.4998	278.603	87.7271	176.163	188.338	292.432
123476349;123482104	123478108|Lhe_006147-RA|1|CDS|4410322644|29257|frame0;123500106|Lhe_006148-RA|1|CDS|4410322648|30658|frame0	123476349	tr|A0A8X6JG09|A0A8X6JG09_NEPPI	Adult-specific rigid cuticular protein 11.9 OS=Nephila pilipes OX=299642 GN=NPIL_307401 PE=4 SV=1	ident:111/142 pos:121/142 query:142 hit:142 align:142 bit:178.3	OK	1133.58	448.359	350.518	386.836	400.154	1771.48	2020.49	2021.44	1792.09	43.1304	40.4501	57.3816	481.528	1063.15	360.107	1524.19	3165.18	3351.05	915.714	1187.22	1291.05
73241129	73263482|Lhe_029225-RA|-1|CDS|4410256336|11151|frame0	73241129	tr|A0A4Y2DWH0|A0A4Y2DWH0_ARAVE	Cytosolic non-specific dipeptidase OS=Araneus ventricosus OX=182803 GN=CNDP2 PE=3 SV=1	ident:357/509 pos:411/509 query:509 hit:470 align:465 bit:766.1	OK	1131.92	1656.48	1757.51	1835.86	1627.1	1045.65	1004.29	1075.57	993.648	968.286	820.644	708.855	998.805	NaN	5248.05	233.555	233.722	254.495	348.274	336.183	359.54
2376967	2390233|Lhe_003450-RA|1|CDS|4410301115|23626|frame0	2376967	tr|A0A2L2Y1H9|A0A2L2Y1H9_PARTP	BLTX303 OS=Parasteatoda tepidariorum OX=114398 PE=2 SV=1	ident:198/206 pos:202/206 query:206 hit:206 align:206 bit:417.2	OK	1130.06	1276.14	1317.34	1400.96	1118.78	1327.17	1259.74	1393.41	1285.2	1537.2	1218.86	1554.45	1568.88	NaN	NaN	602.49	864.001	796.53	619.077	635.645	565.288
49677306	49689887|Lhe_013789-RA|1|CDS|4410380989|17831|frame0	49677306	tr|A0A2L2XX84|A0A2L2XX84_PARTP	Phosphate carrier protein, mitochondrial OS=Parasteatoda tepidariorum OX=114398 PE=2 SV=1	ident:307/337 pos:321/337 query:337 hit:361 align:361 bit:607.4	OK	1122.67	904.64	813.833	1074.63	1064.83	1223.83	1116.04	996.469	952.517	1028.57	1007.7	1151.62	NaN	NaN	NaN	988.318	1045.84	951.109	1267.22	1565.89	1932.32
65692079	65725698|Lhe_031432-RA|-1|CDS|4410272289|9454|frame0	65692079	tr|A0A2L2Y1C6|A0A2L2Y1C6_PARTP	Glucose-6-phosphate isomerase (Fragment) OS=Parasteatoda tepidariorum OX=114398 PE=2 SV=1	ident:463/516 pos:489/516 query:516 hit:551 align:551 bit:955.7	OK	1120.94	393.596	430.677	380.376	393.244	760.158	690.999	782.359	822.581	447.074	590.458	663.327	3156.75	1751.86	1539.79	1730.01	1769.72	1471.31	1473.17	1563.47	1607.81
92487706	92505961|Lhe_002420-RA|-1|CDS|4410217367|16918|frame0	92487706	tr|A0A2L2XWU9|A0A2L2XWU9_PARTP	Glyoxylate reductase/hydroxypyruvate reductase OS=Parasteatoda tepidariorum OX=114398 PE=2 SV=1	ident:285/324 pos:310/324 query:324 hit:324 align:324 bit:602.8	OK	1116.31	824.932	802.774	703.169	664.696	604.358	562.325	586.451	576.097	1686.35	2414.05	2661	5885.76	NaN	NaN	484.906	301.248	645.9	183.044	244.013	262.421
20742541	20752986|Lhe_034176-RA|1|CDS|4410294052|26046|frame0	20742541	tr|A0A2L2Y1K3|A0A2L2Y1K3_PARTP	Malate dehydrogenase (Fragment) OS=Parasteatoda tepidariorum OX=114398 PE=2 SV=1	ident:205/287 pos:239/287 query:287 hit:331 align:286 bit:423.7	OK	1113.87	440.509	368.001	412.816	522.203	2622.95	2062.78	2689.92	1948.89	NaN	NaN	NaN	NaN	NaN	NaN	NaN	NaN	NaN	NaN	33.4278	37.1969
51553705	51566708|Lhe_021882-RA|-1|CDS|4410443699|14142|frame0	51553705	tr|A0A8X6GWQ6|A0A8X6GWQ6_TRICU	Metalloendopeptidase OS=Trichonephila clavata OX=2740835 GN=TNCT_391271 PE=4 SV=1	ident:149/276 pos:177/276 query:276 hit:246 align:227 bit:310.1	OK	1109.45	2107.98	1971.63	2401.58	2601.42	695.302	628.544	959.334	608.101	86.5849	80.7574	62.7565	NaN	NaN	NaN	NaN	NaN	NaN	NaN	NaN	NaN
10176395	10186084|Lhe_032091-RA|-1|CDS|4410277569|19125|frame0	10176395	tr|A0A2L2Y3E9|A0A2L2Y3E9_PARTP	Ribosomal protein S19 OS=Parasteatoda tepidariorum OX=114398 PE=2 SV=1	ident:133/146 pos:138/146 query:146 hit:141 align:141 bit:281.2	OK	1102.11	2167.32	2477.36	2388.21	2433.28	1440.35	1363.18	1512.63	1345.78	769.966	519.132	804.804	1010.19	NaN	NaN	326.508	297.111	335.419	205.022	247.552	194.199
59783475	59784236|Lhe_014054-RA|1|CDS|4410383135|26505|frame0	59783475	tr|A0A8X7CFU4|A0A8X7CFU4_9ARAC	Proteasome subunit alpha type OS=Trichonephila inaurata madagascariensis OX=2747483 GN=Psma3 PE=3 SV=1	ident:216/253 pos:242/253 query:253 hit:252 align:252 bit:465.7	OK	1092.89	328.931	242.653	262.335	285.755	381.421	280.334	282.433	344.062	340.154	203.164	222.444	1233.62	NaN	13853	359.506	736.65	508.348	305.966	365.282	228.788
13893922	13895445|Lhe_018709-RA|1|CDS|4410418806|32859|frame0	13893922	tr|A0A087UJ87|A0A087UJ87_STEMI	phosphoglycerate mutase (2,3-diphosphoglycerate-independent) (Fragment) OS=Stegodyphus mimosarum OX=407821 GN=X975_19582 PE=3 SV=1	ident:430/507 pos:468/507 query:507 hit:507 align:507 bit:916.0	OK	1080.65	690.735	790.401	749.411	762.814	985.74	1011.3	1059.08	925.51	745.206	702.818	716.381	2001.08	NaN	1758.79	1485.82	1386.63	1205.08	1054.96	1345.43	1155.17
52271250	52281151|Lhe_021904-RA|-1|CDS|4410443884|8316|frame0	52271250	tr|A0A087TSZ5|A0A087TSZ5_STEMI	Peroxiredoxin-6 (Fragment) OS=Stegodyphus mimosarum OX=407821 GN=X975_18320 PE=3 SV=1	ident:189/222 pos:206/222 query:222 hit:218 align:217 bit:398.7	OK	1073.47	1375.85	1540.2	1191.96	1337.18	1082.31	942.311	1079.58	1023.05	1365.64	1089.75	1040.6	3777.67	NaN	291.495	717.616	919.555	660.058	362.745	298.001	300.361
1287887	1293316|Lhe_012614-RA|-1|CDS|4410371745|34525|frame0	1287887	tr|A0A8X6X9V2|A0A8X6X9V2_9ARAC	Superoxide dismutase [Cu-Zn] OS=Trichonephila inaurata madagascariensis OX=2747483 GN=Sod1 PE=3 SV=1	ident:138/151 pos:140/151 query:151 hit:151 align:151 bit:274.2	OK	1073.24	1474.59	1130.99	1292.46	1074.35	505.23	491.202	381.283	446.113	964.23	1536.56	1500.47	1448.59	NaN	3515.88	706.773	704.107	726.516	783.201	947.971	760.979
9995970	10016994|Lhe_033912-RA|-1|CDS|4410291756|478|frame0	9995970	tr|A0A8X6KMJ8|A0A8X6KMJ8_9ARAC	ubiquitinyl hydrolase 1 OS=Trichonephila inaurata madagascariensis OX=2747483 GN=OTUB1 PE=3 SV=1	ident:230/262 pos:249/262 query:262 hit:262 align:262 bit:465.3	OK	1057.77	20.401	17.46	22.1717	27.4376	37.9028	36.9414	36.6839	35.2778	35.9711	46.9454	64.9035	NaN	3408.67	16005.1	85.0749	62.3258	80.0366	21.0535	35.313	17.9
10914685	10920718|Lhe_032114-RA|1|CDS|4410277818|462|frame0	10914685	tr|A0A8X6TSD0|A0A8X6TSD0_NEPPI	Cuticular protein OS=Nephila pilipes OX=299642 GN=AVEN_49062_1 PE=4 SV=1	ident:121/214 pos:130/214 query:214 hit:149 align:154 bit:216.1	OK	1052.17	145.081	166.882	196.292	171.285	179.396	160.265	148.482	153.441	328.434	306.126	163.369	NaN	NaN	NaN	1039.74	1513.41	1719.02	3310.35	4364.72	3820.61
7156672	7172977|Lhe_018492-RA|1|CDS|4410416942|16827|frame0	7156672	tr|A0A087TAQ3|A0A087TAQ3_STEMI	Titin (Fragment) OS=Stegodyphus mimosarum OX=407821 GN=X975_08759 PE=4 SV=1	ident:51/84 pos:55/84 query:84 hit:235 align:58 bit:117.5	Partial_match_hit	1049.54	393.111	354.491	503.647	400.644	679.041	656.798	730.056	631.772	497.024	509.63	362.891	NaN	NaN	NaN	6814.12	793.738	724.291	628.268	2471.3	691.324
104686887	104695390|Lhe_015198-RA|-1|CDS|4410392470|6512|frame0	104686887	tr|A0A4Y2C245|A0A4Y2C245_ARAVE	Uncharacterized protein OS=Araneus ventricosus OX=182803 GN=AVEN_268287_1 PE=4 SV=1	ident:220/310 pos:262/310 query:310 hit:313 align:311 bit:474.6	OK	1048.52	2122.42	2180.75	2222.93	1696.04	1294.72	1127.98	1226.59	1177.28	410.705	355.203	367.654	3488.05	NaN	NaN	NaN	15.2852	46.0753	36.5096	9.83752	46.7924
53984714	53995441|Lhe_010621-RA|-1|CDS|4410357012|4002|frame0	53984714	tr|A0A087UGE8|A0A087UGE8_STEMI	Proteasome subunit alpha type (Fragment) OS=Stegodyphus mimosarum OX=407821 GN=X975_14477 PE=3 SV=1	ident:224/234 pos:228/234 query:234 hit:231 align:231 bit:469.2	OK	1046.82	424.73	434.603	389.109	384.128	576.749	501.267	493.867	507.075	582.706	576.324	608.96	9802.26	NaN	NaN	1194.45	404.668	694.757	463.14	353.087	450.902
102040698	102044109|Lhe_017844-RA|1|CDS|4410412064|6541|frame0	102040698	tr|A0A8X6QHS4|A0A8X6QHS4_NEPPI	Uncharacterized protein OS=Nephila pilipes OX=299642 GN=NCL1_21790 PE=4 SV=1	ident:132/220 pos:178/220 query:220 hit:217 align:217 bit:299.3	OK	1045.95	1820.76	1953.2	1972.57	2142.96	815.595	765.131	782.25	736.089	523.512	744.283	680.64	2528.65	NaN	NaN	NaN	58.5788	NaN	144.617	20.4135	NaN
58223127	58228815|Lhe_013990-RA|-1|CDS|4410382624|24405|frame0	58223127	tr|A0A8X6M0H2|A0A8X6M0H2_TRICU	Obscurin OS=Trichonephila clavata OX=2740835 GN=Unc-89 PE=3 SV=1	ident:82/281 pos:87/281 query:281 hit:2958 align:99 bit:167.2	Partial_match_both	1045.57	30.9623	12.9852	29.7804	20.4228	144.053	178.442	181.903	154.158	313.915	222.22	230.789	NaN	NaN	NaN	5273.78	3478.87	6374.19	559.026	265.406	303.812
91361057	91371150|Lhe_011654-RA|1|CDS|4410365000|7199|frame0	91361057	tr|E7D1D5|E7D1D5_LATHE	40S ribosomal protein S8 (Fragment) OS=Latrodectus hesperus OX=256737 PE=2 SV=1	ident:208/208 pos:208/208 query:208 hit:208 align:208 bit:426.8	OK	1043.61	1816.2	1883.17	1996.39	1772.46	970.222	854.978	964.376	958.371	1217.45	1335.44	1396.67	2017.72	NaN	295.044	298.767	476.712	248.794	442.588	525.275	357.983
4664609	4669407|Lhe_018407-RA|1|CDS|4410416176|31471|frame0	4664609	tr|A0A8T0FN34|A0A8T0FN34_ARGBR	Uncharacterized protein OS=Argiope bruennichi OX=94029 GN=HNY73_003458 PE=4 SV=1	ident:394/902 pos:484/902 query:902 hit:1218 align:978 bit:419.9	OK	1035.29	2848.48	2681.36	2856.46	2964.55	33.9106	56.3981	32.4569	30.688	914.35	729.366	950.41	NaN	NaN	NaN	NaN	NaN	NaN	120.061	139.66	135.962
95430494	95447819|Lhe_020393-RA|1|CDS|4410431811|24472|frame0	95430494	tr|A0A087TAJ7|A0A087TAJ7_STEMI	Protein dpy-30-like protein (Fragment) OS=Stegodyphus mimosarum OX=407821 GN=X975_11347 PE=3 SV=1	ident:83/109 pos:95/109 query:109 hit:108 align:109 bit:169.9	OK	1034.99	2.74889	4.12726	2.84442	NaN	NaN	NaN	NaN	NaN	NaN	NaN	NaN	4130.23	NaN	NaN	NaN	NaN	NaN	NaN	NaN	NaN
122712925	122721184|Lhe_015670-RA|-1|CDS|4410396045|20272|frame0	122712925	tr|A0A087TLA4|A0A087TLA4_STEMI	Tubulin alpha chain (Fragment) OS=Stegodyphus mimosarum OX=407821 GN=X975_18866 PE=3 SV=1	ident:443/489 pos:446/489 query:489 hit:450 align:464 bit:923.3	OK	1029.71	532.223	513.854	462.715	491.058	452.815	446.099	456.182	463.719	478.043	506.116	460.422	849.211	2760.8	NaN	1870.6	1884.81	2736.38	2400.26	1138.36	660.843
10607139	10620051|Lhe_000291-RA|1|CDS|4410199816|24883|frame0	10607139	tr|A0A8T0FAX7|A0A8T0FAX7_ARGBR	Voltage-dependent anion-selective channel like protein OS=Argiope bruennichi OX=94029 GN=HNY73_009924 PE=3 SV=1	ident:242/282 pos:267/282 query:282 hit:282 align:282 bit:511.1	OK	1022.66	469.362	494.515	490.181	514.544	678.804	700.299	751.474	782.253	277.796	253.357	708.951	5195.74	1133.58	3383.88	621.773	730.761	696.775	809.501	905.236	854.429
57781890	57787713|Lhe_016902-RA|1|CDS|4410404762|31103|frame0	57781890	tr|A0A087TRF0|A0A087TRF0_STEMI	Pantetheinase (Fragment) OS=Stegodyphus mimosarum OX=407821 GN=X975_06144 PE=3 SV=1	ident:272/538 pos:370/538 query:538 hit:533 align:505 bit:602.1	OK	1021.92	714.998	671.499	724.395	812.317	375.843	305.347	291.514	293.092	910.03	872.946	1587.1	6647.02	NaN	NaN	NaN	73.4208	NaN	27.3052	NaN	NaN
96940808	96956249|Lhe_008332-RA|1|CDS|4410339076|18468|frame0	96940808	tr|A0A8T0G187|A0A8T0G187_ARGBR	Laminin subunit alpha-2 like protein OS=Argiope bruennichi OX=94029 GN=HNY73_001300 PE=4 SV=1	ident:347/676 pos:500/676 query:676 hit:964 align:670 bit:597.8	OK	1021	1562.54	1688.3	1665.4	1729.61	1537.21	1540.31	1702.88	1544.64	385.688	317.383	452.061	1729.04	NaN	NaN	44.306	82.3259	219.209	135.041	NaN	NaN
61600915	61602831|Lhe_010815-RA|1|CDS|4410358342|9889|frame0	61600915	tr|A0A087TXC3|A0A087TXC3_STEMI	Heat shock protein 70 B2 (Fragment) OS=Stegodyphus mimosarum OX=407821 GN=X975_08727 PE=3 SV=1	ident:594/638 pos:617/638 query:638 hit:638 align:639 bit:1233.8	OK	1011.39	3070.56	3073.27	3261.74	NaN	NaN	NaN	NaN	NaN	276.942	130.155	157.818	NaN	NaN	NaN	NaN	85.6178	NaN	20.9506	18.8013	18.0797
35749185	35758300|Lhe_032613-RA|-1|CDS|4410281304|18386|frame0	35749185	tr|A0A087TDP3|A0A087TDP3_STEMI	peptidylprolyl isomerase (Fragment) OS=Stegodyphus mimosarum OX=407821 GN=X975_10220 PE=4 SV=1	ident:91/118 pos:103/118 query:118 hit:144 align:118 bit:195.7	OK	1009.3	100.033	102.546	106.128	101.819	87.1586	66.3921	83.902	109.384	932.766	1175.06	875.622	2253.99	7550.89	5469.37	207.007	270.226	233.016	82.3062	193.236	185.177
46370561	46385273|Lhe_013685-RA|1|CDS|4410379967|13709|frame0	46370561	tr|A0A087UNR8|A0A087UNR8_STEMI	L-xylulose reductase (Fragment) OS=Stegodyphus mimosarum OX=407821 GN=X975_04072 PE=3 SV=1	ident:159/280 pos:201/280 query:280 hit:276 align:280 bit:317.4	OK	1007.22	140.286	138.74	161.514	147.935	144.43	116.523	125.318	115.873	135.675	48.6797	100.33	NaN	NaN	16418	64.0057	60.4357	101.59	30.2909	44.5632	35.7243
97120147	97145569|Lhe_005556-RA|1|CDS|4410318010|33405|frame0	97120147	tr|A0A2L2XZT6|A0A2L2XZT6_PARTP	Tetraspanin OS=Parasteatoda tepidariorum OX=114398 PE=2 SV=1	ident:189/232 pos:212/232 query:232 hit:233 align:232 bit:412.9	OK	1004.9	151.379	180.897	172.682	160.741	101.159	116.801	108.229	97.7184	416.399	442.611	865.83	10823.7	NaN	NaN	297.599	132.885	NaN	NaN	NaN	NaN
76084631	76100737|Lhe_020005-RA|1|CDS|4410428675|22744|frame0	76084631	tr|A0A2L2XZE4|A0A2L2XZE4_PARTP	Metalloendopeptidase (Fragment) OS=Parasteatoda tepidariorum OX=114398 PE=2 SV=1	ident:167/428 pos:191/428 query:428 hit:229 align:228 bit:360.1	OK	990.065	1702.31	1655.17	1863.15	2378.7	815.763	901.216	942.531	770.124	962.264	823.697	596.195	NaN	NaN	NaN	166.201	20.5534	263.043	NaN	NaN	NaN
47168897	47169855|Lhe_019407-RA|1|CDS|4410424193|9656|frame0	47168897	tr|A0A8X6FTQ8|A0A8X6FTQ8_TRICU	Uncharacterized protein OS=Trichonephila clavata OX=2740835 GN=TNCT_543631 PE=4 SV=1	ident:34/68 pos:36/68 query:68 hit:74 align:40 bit:71.6	OK	984.432	767.402	964.978	920.311	1006.64	550.984	541.894	522.18	510.228	565.17	NaN	NaN	NaN	NaN	NaN	198.973	NaN	NaN	2746.1	3162.25	340.506
47351594	47375899|Lhe_031013-RA|-1|CDS|4410269031|447|frame0	47351594	tr|A0A2L2Y712|A0A2L2Y712_PARTP	Galactose mutarotase (Fragment) OS=Parasteatoda tepidariorum OX=114398 PE=2 SV=1	ident:194/277 pos:230/277 query:277 hit:272 align:271 bit:413.3	OK	978.596	29.7814	23.059	14.78	29.8334	17.6576	15.9744	15.966	22.5516	NaN	80.208	NaN	6515.71	638.485	6229.9	NaN	NaN	NaN	14.5488	NaN	51.8973
59766002	59790363|Lhe_001470-RA|1|CDS|4410209414|25927|frame0	59766002	tr|A0A8X6TC59|A0A8X6TC59_NEPPI	cystathionine gamma-lyase OS=Nephila pilipes OX=299642 GN=CTH PE=3 SV=1	ident:323/390 pos:361/390 query:390 hit:390 align:389 bit:698.7	OK	970.671	781.695	829.677	824.256	753.704	585.425	575.269	565.818	577.993	1563.23	1560.07	1504.36	5940.93	NaN	NaN	212.144	315.654	394.045	281.188	102.865	103.755
86885665	86915620|Lhe_014828-RA|-1|CDS|4410389741|5818|frame0	86885665	tr|A0A4Y2M247|A0A4Y2M247_ARAVE	Terpene utilization protein AtuA OS=Araneus ventricosus OX=182803 GN=AVEN_191444_1 PE=4 SV=1	ident:492/626 pos:554/626 query:626 hit:620 align:624 bit:1023.9	OK	970.322	300.891	331.155	330.125	330.974	288.045	292.607	324.034	311.564	428.926	369.533	348.109	1413.36	NaN	11839.1	238.097	155.815	243.285	259.042	274.676	356.744
99792800	99796840|Lhe_005629-RA|-1|CDS|4410318669|16694|frame0	99792800	tr|E7D1W2|E7D1W2_LATHE	Microlepidin-1 (Fragment) OS=Latrodectus hesperus OX=256737 PE=2 SV=1	ident:73/100 pos:75/100 query:100 hit:83 align:76 bit:156.0	OK	969.657	1434.8	1549.88	1469.28	1489.32	376.341	438.751	519.504	479.395	NaN	NaN	NaN	NaN	NaN	NaN	NaN	NaN	NaN	NaN	NaN	NaN
81384834	81385526|Lhe_008041-RA|1|CDS|4410336916|5028|frame0	81384834	tr|A0A8X6TW96|A0A8X6TW96_NEPPI	Uncharacterized protein OS=Nephila pilipes OX=299642 GN=NCL1_36971 PE=4 SV=1	ident:129/215 pos:163/215 query:215 hit:214 align:224 bit:253.8	OK	963.9	463.992	539.643	508.339	587.995	1507.11	1363.87	1426.83	1313.42	NaN	NaN	NaN	NaN	NaN	NaN	NaN	NaN	NaN	NaN	NaN	NaN
98667635	98684372|Lhe_005585-RA|1|CDS|4410318284|23270|frame0	98667635	tr|A0A8T0DZL7|A0A8T0DZL7_ARGBR	Succinate--CoA ligase [ADP-forming] subunit beta, mitochondrial OS=Argiope bruennichi OX=94029 GN=HNY73_021361 PE=3 SV=1	ident:388/448 pos:417/448 query:448 hit:516 align:448 bit:794.3	OK	963.795	436.372	398.525	481.875	366.259	484.849	545.585	388.803	506.644	1131.06	1514.11	1484.81	636.7	NaN	1538.98	1570.24	1720.28	2776.24	688.168	728.533	914.06
31311550	31319462|Lhe_006942-RA|-1|CDS|4410328659|13635|frame0	31311550	tr|A0A2L2XXT5|A0A2L2XXT5_PARTP	ribonuclease III (Fragment) OS=Parasteatoda tepidariorum OX=114398 PE=2 SV=1	ident:344/563 pos:434/563 query:563 hit:1574 align:575 bit:670.2	Partial_match_hit	963.746	70.6827	59.8553	57.1377	66.3891	78.232	77.5633	108.858	88.0428	NaN	2187.71	NaN	NaN	NaN	NaN	1584.28	4074.68	NaN	36.4274	NaN	4038.85
40464128	40523166|Lhe_032727-RA|1|CDS|4410282397|12244|frame0	40464128	tr|A0A8X6NYN0|A0A8X6NYN0_NEPPI	Brefeldin A-inhibited guanine nucleotide-exchange protein 3 OS=Nephila pilipes OX=299642 GN=ARFGEF3 PE=4 SV=1	ident:1597/2234 pos:1880/2234 query:2234 hit:2250 align:2283 bit:3140.1	OK	959.144	NaN	NaN	NaN	NaN	14.8096	11.2756	7.33033	NaN	38.2457	56.6571	5626.54	NaN	NaN	NaN	NaN	NaN	NaN	NaN	NaN	NaN
39904623	39952575|Lhe_013479-RA|-1|CDS|4410378450|13013|frame0	39904623	tr|A0A8X6XFJ9|A0A8X6XFJ9_9ARAC	ATP-dependent 6-phosphofructokinase OS=Trichonephila inaurata madagascariensis OX=2747483 GN=Pfk PE=3 SV=1	ident:707/796 pos:756/796 query:796 hit:815 align:796 bit:1464.9	OK	952.243	542.666	515.795	539.948	488.606	1069.26	1058.65	1203.79	1139.19	306.914	311.648	296.768	1381.74	NaN	2412.16	1702.51	1368.88	1307.66	821.688	697.86	926.892
96970903	96991834|Lhe_008333-RA|1|CDS|4410339095|25073|frame0	96970903	tr|A0A8X6MPP9|A0A8X6MPP9_NEPPI	Uncharacterized protein OS=Nephila pilipes OX=299642 GN=AVEN_159598_1 PE=4 SV=1	ident:198/398 pos:299/398 query:398 hit:431 align:400 bit:373.2	OK	947.844	169.329	185.569	148.095	170.474	126.919	102.406	95.5974	112.094	104.606	8078.92	2267.25	669.712	NaN	NaN	NaN	NaN	NaN	NaN	90.9959	NaN
82631989	82642527|Lhe_005193-RA|1|CDS|4410315066|28178|frame0	82631989	tr|A0A087U212|A0A087U212_STEMI	Myosin regulatory light chain 2 (Fragment) OS=Stegodyphus mimosarum OX=407821 GN=X975_10395 PE=4 SV=1	ident:159/207 pos:165/207 query:207 hit:170 align:169 bit:324.7	OK	946.44	1699.39	2094.69	1800.57	1915.94	152.029	131.641	137.22	151.837	1663.19	801.25	1915.56	2195.89	NaN	NaN	NaN	298.35	NaN	59.819	51.8685	73.8014
19176865	19187812|Lhe_021040-RA|1|CDS|4410436920|10001|frame0	19176865	tr|A0A087U2I1|A0A087U2I1_STEMI	Putative ATP synthase subunit f, mitochondrial (Fragment) OS=Stegodyphus mimosarum OX=407821 GN=X975_16084 PE=3 SV=1	ident:82/114 pos:92/114 query:114 hit:112 align:108 bit:181.8	OK	943.112	440.538	322.667	347.497	421.603	1007.82	1004.76	1007.89	911.022	1019.67	908.553	924.649	1843.89	NaN	NaN	737.386	890.49	702.499	1234.52	1706.38	1544.17
92057084	92058170|Lhe_002393-RA|-1|CDS|4410217154|13152|frame0	92057084	tr|E7D1V7|E7D1V7_LATHE	Thyroglobulin type-1 domain-containing protein (Fragment) OS=Latrodectus hesperus OX=256737 PE=2 SV=1	ident:59/85 pos:68/85 query:85 hit:99 align:85 bit:128.6	OK	942.952	649.771	479.355	608.863	682.067	907.045	872.408	1214.92	1105.75	1796.94	7.88947	2047.46	NaN	NaN	NaN	NaN	NaN	NaN	NaN	NaN	NaN
73003969	73011966|Lhe_004923-RA|1|CDS|4410312932|23638|frame0	73003969	tr|A0A8X6QQE4|A0A8X6QQE4_NEPPI	Profilin OS=Nephila pilipes OX=299642 GN=PROF PE=3 SV=1	ident:108/135 pos:113/135 query:135 hit:131 align:117 bit:228.8	OK	940.868	559.588	671.096	689.664	754.138	844.702	684.536	777.829	616.599	1789.53	2069.9	1744.71	823.112	NaN	NaN	1035.83	800.577	880.347	623.696	963.699	606.066
119318156	119325263|Lhe_008882-RA|-1|CDS|4410343008|16078|frame0	119318156	tr|A0A2L2Y133|A0A2L2Y133_PARTP	Large ribosomal subunit protein eL34 OS=Parasteatoda tepidariorum OX=114398 PE=2 SV=1	ident:110/116 pos:113/116 query:116 hit:116 align:116 bit:224.2	OK	933.067	1304.58	1068.83	1041.69	997.1	1168.88	1130.87	1170.07	1281.22	638.189	745.413	504.864	2690.99	NaN	NaN	1815.52	133.17	527.408	226.261	157.31	192.849
94698850	94708121|Lhe_025176-RA|1|CDS|4410467064|25913|frame0	94698850	tr|A0A2L2Y0H5|A0A2L2Y0H5_PARTP	Lysosomal aspartic protease OS=Parasteatoda tepidariorum OX=114398 PE=2 SV=1	ident:343/391 pos:365/391 query:391 hit:390 align:391 bit:699.5	OK	931.368	1886.26	1971.34	1769.36	1759.87	1095.16	991.928	1099.41	978.275	1034.19	989.104	803.732	862.734	NaN	NaN	173.425	182.04	249.205	236.354	416.752	265.49
101489052	101513473|Lhe_015147-RA|-1|CDS|4410392176|9611|frame0	101489052	tr|A0A2L2Y013|A0A2L2Y013_PARTP	Medium-chain specific acyl-CoA dehydrogenase, mitochondrial (Fragment) OS=Parasteatoda tepidariorum OX=114398 PE=2 SV=1	ident:339/423 pos:371/423 query:423 hit:397 align:396 bit:721.5	OK	925.696	1275.31	1178.23	1249.62	1197.1	669.495	680.104	674.534	609.715	1106.46	1333.07	899.647	3540.32	NaN	NaN	281.841	300.069	291.02	289.447	578.532	508.011
41532612	41540663|Lhe_007161-RA|1|CDS|4410330369|11246|frame0	41532612	tr|A0A2L2Y157|A0A2L2Y157_PARTP	Peptidyl-prolyl cis-trans isomerase OS=Parasteatoda tepidariorum OX=114398 PE=2 SV=1	ident:139/181 pos:151/181 query:181 hit:218 align:182 bit:279.6	OK	918.12	1281.12	1281.28	1465.07	1243.26	756.395	689.048	572.886	655.076	429.378	488.878	550.441	4874.41	NaN	NaN	403.13	423.184	480.329	247.652	337.582	347.051
61693875	61728054|Lhe_031316-RA|1|CDS|4410271366|4602|frame0	61693875	tr|A0A2L2Y007|A0A2L2Y007_PARTP	PDZ and LIM domain protein 7 OS=Parasteatoda tepidariorum OX=114398 PE=2 SV=1	ident:363/438 pos:391/438 query:438 hit:441 align:441 bit:724.2	OK	913.917	317.859	342.587	383.821	385.834	873.76	809.639	822.365	796.085	157.316	194.387	197.561	684.798	NaN	3202.86	1570.89	1418.43	1681.72	994.792	1363.58	1166.15
24742391	24751701|Lhe_028247-RA|1|CDS|4410248543|5632|frame0	24742391	tr|A0A8X6Y3Q2|A0A8X6Y3Q2_9ARAC	glutaminyl-peptide cyclotransferase OS=Trichonephila inaurata madagascariensis OX=2747483 GN=Qpct PE=3 SV=1	ident:259/377 pos:297/377 query:377 hit:373 align:350 bit:562.8	OK	908.315	1055.58	1166.39	1014.82	1289.79	1786.54	1183.28	1294.26	1492.81	31.3414	NaN	NaN	NaN	NaN	NaN	145.405	433.101	14.0704	1700.37	NaN	108.661
42848889	42950457|Lhe_007200-RA|-1|CDS|4410330647|2572|frame0	42848889	tr|A0A087SX42|A0A087SX42_STEMI	Laminin subunit alpha (Fragment) OS=Stegodyphus mimosarum OX=407821 GN=X975_24390 PE=4 SV=1	ident:2557/3776 pos:3012/3776 query:3776 hit:3659 align:3550 bit:5447.5	OK	896.01	332.994	331.875	349.064	319.508	479.163	441.513	466.486	460.754	537.072	508.745	554.757	1504.51	NaN	6806.52	729.432	801.439	763.78	546.145	555.172	535.251
36344973	36367966|Lhe_026204-RA|-1|CDS|4410232382|5260|frame0	36344973	tr|A0A2L2XYH8|A0A2L2XYH8_PARTP	Vacuolar proton pump subunit B OS=Parasteatoda tepidariorum OX=114398 PE=2 SV=1	ident:485/502 pos:492/502 query:502 hit:507 align:507 bit:1000.4	OK	894.45	1263.33	1313.06	1335.57	1504.18	671.481	622.122	620.005	575.234	930.602	1425.75	1211.54	2765.96	NaN	NaN	279.048	305.307	247.55	313.106	375.254	341.011
57543500	57544042|Lhe_028839-RA|-1|CDS|4410253161|30903|frame0	57543500	tr|A0A2L2XWD5|A0A2L2XWD5_PARTP	Uncharacterized protein (Fragment) OS=Parasteatoda tepidariorum OX=114398 PE=2 SV=1	ident:149/180 pos:161/180 query:180 hit:179 align:180 bit:307.8	OK	890.948	997.161	1020.16	951.408	932.362	892.71	750.716	802.158	768.857	997.345	1179.96	1017.7	4217.81	NaN	NaN	164.272	217.041	173.24	304.986	327.825	321.358
63333777	63348506|Lhe_004676-RA|1|CDS|4410310965|7127|frame0	63333777	tr|A0A2L2XX17|A0A2L2XX17_PARTP	Ras-related protein Rab-11B OS=Parasteatoda tepidariorum OX=114398 PE=2 SV=1	ident:217/218 pos:218/218 query:218 hit:218 align:218 bit:453.0	OK	885.314	717.939	580.317	755.061	679.199	831.64	805.304	864.453	774.127	641.889	526.737	519.207	3228.24	378.815	2696.79	912.331	644.004	776.226	458.93	417.346	497.722
814164	830155|Lhe_012594-RA|-1|CDS|4410371612|23350|frame0	814164	tr|A0A4Y2JHT0|A0A4Y2JHT0_ARAVE	40S ribosomal protein S7 OS=Araneus ventricosus OX=182803 GN=rps7 PE=3 SV=1	ident:189/202 pos:195/202 query:202 hit:223 align:199 bit:378.3	OK	883.805	2074.75	2636.25	2093.33	2351.33	902.26	904.744	1067.85	876.464	195.766	273.682	336.904	1008.08	NaN	NaN	113.674	69.4258	112.171	303.226	349.062	239.533
52983750;53004861	52990516|Lhe_021934-RA|1|CDS|4410444132|24151|frame0;53011632|Lhe_021935-RA|1|CDS|4410444140|26926|frame0	52983750	tr|E7D1R8|E7D1R8_LATHE	Uncharacterized protein OS=Latrodectus hesperus OX=256737 PE=2 SV=1	ident:143/219 pos:172/219 query:219 hit:219 align:219 bit:302.8	OK	883.63	1426.93	1512.16	1660.07	1605.19	689.811	674.743	653.739	693.943	782.151	NaN	NaN	NaN	NaN	NaN	6.1873	NaN	NaN	15.0062	NaN	NaN
97092567	97100715|Lhe_008340-RA|1|CDS|4410339160|12675|frame0	97092567	tr|E7D1R3|E7D1R3_LATHE	Uncharacterized protein (Fragment) OS=Latrodectus hesperus OX=256737 PE=2 SV=1	ident:322/334 pos:322/334 query:334 hit:329 align:322 bit:615.5	OK	881.457	976.015	963.061	1094.09	1215.82	909.481	941.917	1068.83	863.381	315.026	425.305	437.801	3797.67	NaN	NaN	NaN	38.8506	414.85	274.266	366.946	NaN
68664677	68665108|Lhe_011045-RA|-1|CDS|4410360107|26474|frame0	68664677	tr|A9QQ76|A9QQ76_LYCSI	Large ribosomal subunit protein uL24 OS=Lycosa singoriensis OX=434756 PE=2 SV=1	ident:130/143 pos:139/143 query:143 hit:145 align:143 bit:268.5	OK	878.631	717.66	825.563	708.668	1002.92	899.942	777.798	825.778	792.516	449.104	416.067	464.615	4852.17	NaN	NaN	500.611	624.822	520.974	508.307	455.282	472.569
4829910;4846916	4832970|Lhe_018414-RA|1|CDS|4410416216|10302|frame0;4849376|Lhe_018415-RA|1|CDS|4410416222|12429|frame0	4829910	tr|A0A8X7C400|A0A8X7C400_9ARAC	Cuticle protein 10.9 OS=Trichonephila inaurata madagascariensis OX=2747483 GN=NCL1_12491 PE=4 SV=1	ident:97/133 pos:107/133 query:133 hit:145 align:138 bit:182.6	OK	878.385	1909.28	2279.94	2740.35	2680.77	NaN	NaN	1.86091	1.79072	519.515	953.562	974.525	187.153	NaN	NaN	NaN	19.131	NaN	2.97136	18.3388	8.20841
49252392	49267538|Lhe_007369-RA|1|CDS|4410331988|12315|frame0	49252392	tr|A0A8X6YIY5|A0A8X6YIY5_9ARAC	ATP synthase subunit gamma OS=Trichonephila inaurata madagascariensis OX=2747483 GN=ATPsyngamma PE=3 SV=1	ident:248/293 pos:281/293 query:293 hit:292 align:293 bit:528.5	OK	865.8	472.809	517.503	512.681	490.694	499.577	531.825	498.312	512.746	613.065	565.181	540.321	497.865	NaN	994.195	1864.67	1845.49	1950.98	492.976	1542.06	1507.24
110120039	110141468|Lhe_012152-RA|-1|CDS|4410368846|9909|frame0	110120039	tr|A0A8X6IVB2|A0A8X6IVB2_NEPPI	Tubulin beta chain OS=Nephila pilipes OX=299642 GN=TUBB4B PE=3 SV=1	ident:436/443 pos:437/443 query:443 hit:442 align:440 bit:920.6	OK	864.525	693.427	1005.53	749.425	954.641	353.707	512.891	320.647	550.861	1534.5	2329.65	4053.2	NaN	NaN	295.833	54.7273	268.095	202.887	423.623	583.682	674.109
51239497	51247306|Lhe_028741-RA|1|CDS|4410252433|23551|frame0	51239497	tr|E7D1X5|E7D1X5_LATHE	40S ribosomal protein S25 (Fragment) OS=Latrodectus hesperus OX=256737 PE=2 SV=1	ident:116/116 pos:116/116 query:116 hit:116 align:116 bit:229.2	OK	856.428	1156.79	1224.29	1265.07	1248.13	974.267	963.611	944.325	761.309	706.57	839.181	727.461	522.094	NaN	NaN	594.524	817.758	539.407	615.131	752.733	763.057
51972171	51993125|Lhe_021889-RA|1|CDS|4410443750|31846|frame0	51972171	tr|A0A2L2Y1J9|A0A2L2Y1J9_PARTP	Sphingomyelin phosphodiesterase (Fragment) OS=Parasteatoda tepidariorum OX=114398 PE=2 SV=1	ident:429/608 pos:499/608 query:608 hit:570 align:570 bit:935.2	OK	853.102	752.409	794.609	828.89	924.242	1457.55	1334.91	1505.32	1349.44	104.142	161.469	171.146	NaN	NaN	NaN	NaN	NaN	NaN	NaN	NaN	NaN
121437835	121470669|Lhe_008950-RA|-1|CDS|4410343626|20208|frame0	121437835	tr|A0A8T0FDY3|A0A8T0FDY3_ARGBR	Nose resistant to fluoxetine protein 6 like protein OS=Argiope bruennichi OX=94029 GN=HNY73_006632 PE=3 SV=1	ident:462/764 pos:573/764 query:764 hit:1198 align:747 bit:973.4	OK	850.156	NaN	40.0486	NaN	NaN	1193.32	1038.12	1015.25	964.04	NaN	NaN	NaN	NaN	NaN	NaN	NaN	NaN	NaN	NaN	NaN	NaN
9317141	9327771|Lhe_018565-RA|-1|CDS|4410417574|25844|frame0	9317141	tr|A0A8X7C9F1|A0A8X7C9F1_9ARAC	Prokineticin domain-containing protein OS=Trichonephila inaurata madagascariensis OX=2747483 GN=TNIN_476321 PE=4 SV=1	ident:74/195 pos:80/195 query:195 hit:109 align:93 bit:159.1	Partial_match_query	845.113	1652.64	1949.53	1795.73	1512.9	103.557	192.75	183.424	214.606	NaN	NaN	NaN	NaN	NaN	NaN	NaN	0.881194	NaN	NaN	NaN	NaN
67164389	67199033|Lhe_014303-RA|-1|CDS|4410384966|31078|frame0	67164389	tr|A0A087T0S1|A0A087T0S1_STEMI	Gelsolin, cytoplasmic (Fragment) OS=Stegodyphus mimosarum OX=407821 GN=X975_23001 PE=4 SV=1	ident:455/674 pos:549/674 query:674 hit:722 align:668 bit:945.3	OK	836.667	412.302	434.844	480.443	437.286	239.776	225.932	227.654	227.273	300.11	216.668	271.009	930.275	NaN	9060.41	535.898	433.379	507.219	349.236	281.733	325.224
39955202	39960345|Lhe_013480-RA|1|CDS|4410378474|21292|frame0	39955202	tr|E7D1E3|E7D1E3_LATHE	Ribosomal protein L19 (Fragment) OS=Latrodectus hesperus OX=256737 PE=2 SV=1	ident:197/197 pos:197/197 query:197 hit:207 align:197 bit:391.3	OK	835.254	905.699	1061.92	1097.46	752.141	655.234	494.08	543.897	536.214	466.409	614.795	405.629	4823.09	NaN	162.144	285.146	487.397	324.368	646.673	775.636	831.898
92076177	92087816|Lhe_025108-RA|-1|CDS|4410466531|16233|frame0	92076177	tr|A0A8X6PD25|A0A8X6PD25_NEPPI	Calponin OS=Nephila pilipes OX=299642 GN=NPIL_130331 PE=3 SV=1	ident:125/144 pos:136/144 query:144 hit:186 align:170 bit:252.3	OK	834.329	256.2	278.872	315.08	336.953	1680.38	1418.01	1654.04	1290.49	407.596	552.667	614.013	185.083	NaN	3480.56	858.775	433.353	583.68	493.998	374.627	637.889
79999596	80009820|Lhe_017367-RA|1|CDS|4410408338|10292|frame0	79999596	tr|A0A8T0FQ90|A0A8T0FQ90_ARGBR	Slit protein like OS=Argiope bruennichi OX=94029 GN=HNY73_006471 PE=4 SV=1	ident:211/333 pos:253/333 query:333 hit:315 align:311 bit:437.6	OK	834.053	1242.11	1231.35	1412.48	1307.25	781.155	723.8	688.582	635.601	128.892	NaN	NaN	NaN	NaN	NaN	NaN	189.306	NaN	NaN	NaN	NaN
63253067	63275806|Lhe_022134-RA|1|CDS|4410445565|30809|frame0	63253067	tr|A0A8X6I4U7|A0A8X6I4U7_TRICU	Short-chain specific acyl-CoA dehydrogenase, mitochondrial OS=Trichonephila clavata OX=2740835 GN=ACADS PE=3 SV=1	ident:338/415 pos:371/415 query:415 hit:413 align:412 bit:670.2	OK	833.725	300.036	259.69	270.839	274.326	277.089	346.166	356.857	266.515	793.866	557.021	548.12	6356.81	NaN	4302.96	132.927	200.638	130.919	127.779	206.486	131.718
11574365	11602018|Lhe_033973-RA|-1|CDS|4410292296|12618|frame0	11574365	tr|A0A8X6GRX9|A0A8X6GRX9_TRICU	Dihydrolipoamide acetyltransferase component of pyruvate dehydrogenase complex OS=Trichonephila clavata OX=2740835 GN=DBT PE=3 SV=1	ident:341/485 pos:396/485 query:485 hit:481 align:485 bit:679.9	OK	831.74	163.661	156.731	157.768	149.756	192.287	186.369	175.712	185.989	280.749	382.954	274.078	11430.7	NaN	NaN	196.231	153.43	213.635	285.073	209.801	176.412
37391302	37395443|Lhe_000878-RA|-1|CDS|4410204663|24530|frame0	37391302	tr|A0A8T0F7H6|A0A8T0F7H6_ARGBR	Uncharacterized protein OS=Argiope bruennichi OX=94029 GN=HNY73_008779 PE=4 SV=1	ident:24/143 pos:34/143 query:143 hit:208 align:59 bit:45.1	Partial_match_both	830.263	265.808	467.866	500.821	419.949	1441.05	1054.09	1296.14	1196.39	NaN	NaN	NaN	NaN	NaN	NaN	NaN	NaN	NaN	NaN	NaN	NaN
71090753	71110295|Lhe_011103-RA|1|CDS|4410360554|6468|frame0	71090753	tr|A0A8X6WY87|A0A8X6WY87_9ARAC	Adipocyte plasma membrane-associated protein OS=Trichonephila inaurata madagascariensis OX=2747483 GN=apmap PE=3 SV=1	ident:248/397 pos:314/397 query:397 hit:434 align:397 bit:547.7	OK	825.671	817.64	918.697	1012.27	1204.05	705.146	669.319	701.724	650.78	427.15	1670.98	1022.25	802.912	NaN	NaN	633.8	752.983	268.85	721.866	711.088	1170.59
11809296	11819751|Lhe_009460-RA|-1|CDS|4410347646|13300|frame0	11809296	tr|A0A2L2Y1I3|A0A2L2Y1I3_PARTP	60S ribosomal protein L3 OS=Parasteatoda tepidariorum OX=114398 PE=2 SV=1	ident:382/407 pos:398/407 query:407 hit:403 align:403 bit:802.0	OK	821.67	1205.24	1230.33	1344.23	1228.24	750.196	715.068	889.941	839.112	688.083	771.602	1051.78	618.135	NaN	553.357	864.651	651.891	614.818	473.706	663.438	457.901
105533235	105549355|Lhe_012064-RA|1|CDS|4410368300|30703|frame0	105533235	tr|A0A087T7N1|A0A087T7N1_STEMI	vesicle-fusing ATPase (Fragment) OS=Stegodyphus mimosarum OX=407821 GN=X975_02378 PE=4 SV=1	ident:761/791 pos:779/791 query:791 hit:801 align:802 bit:1555.0	OK	821.252	600.587	665.946	669.288	733.547	840.961	813.334	808.154	798.138	889.645	896.261	778.987	2068.49	NaN	1029.47	696.518	737.318	734.082	588.216	701.63	553.221
36308225	36316843|Lhe_004139-RA|1|CDS|4410306482|28508|frame0	36308225	tr|B5M6D9|B5M6D9_CYRSC	Small ribosomal subunit protein uS19 OS=Cyriopagopus schmidti OX=29017 PE=2 SV=1	ident:142/151 pos:146/151 query:151 hit:150 align:149 bit:297.0	OK	816.782	299.925	335.549	298.602	290.672	166.254	145.83	161.791	141.664	489.187	332.153	765.078	2077.44	5902.12	4488.64	101.348	75.0724	71.0205	67.3934	65.9656	59.9366
16166046	16172088|Lhe_009589-RA|-1|CDS|4410348643|8848|frame0	16166046	tr|A0A8X6TB91|A0A8X6TB91_NEPPI	3-hydroxyisobutyryl-CoA hydrolase, mitochondrial OS=Nephila pilipes OX=299642 GN=HIBCH PE=3 SV=1	ident:79/119 pos:87/119 query:119 hit:383 align:97 bit:169.5	Partial_match_hit	810.623	1013.61	944.118	1005.38	986.929	660.219	600.961	647.215	609.293	483.237	485.444	580.559	4301.08	NaN	NaN	288.996	347.844	278.315	456.98	353.125	547.922
124611505	124611879|Lhe_003234-RA|-1|CDS|4410224451|21785|frame0,124611879|Lhe_003234-RB|-1|CDS|4410224454|22821|frame0	124611505	tr|A0A087UJI6|A0A087UJI6_STEMI	Large ribosomal subunit protein eL31 (Fragment) OS=Stegodyphus mimosarum OX=407821 GN=X975_24812 PE=3 SV=1	ident:111/113 pos:112/113 query:113 hit:124 align:124 bit:219.6	OK	807.483	528.668	679.212	706.019	718.454	400.467	394.89	405.829	414.127	101.479	170.434	210.656	NaN	3700.47	4507.73	693.702	407.069	363.084	304.472	315.891	319.521
64318607	64325464|Lhe_026877-RA|-1|CDS|4410237697|27011|frame0	64318607	tr|A0A8X6ITG6|A0A8X6ITG6_TRICU	Cuticle protein 14 isoform b OS=Trichonephila clavata OX=2740835 GN=NCL1_14804 PE=4 SV=1	ident:109/139 pos:124/139 query:139 hit:190 align:138 bit:209.9	OK	801.726	384.133	352.257	383.305	385.723	1400.65	1260.02	1441.97	1279.91	28.9755	25.0978	38.7732	NaN	NaN	1711.24	996.857	1319.64	1315.24	736.551	582.301	788.43
64202827	64206711|Lhe_026868-RA|1|CDS|4410237641|7727|frame0	64202827	tr|A0A8T0EXK8|A0A8T0EXK8_ARGBR	Cuticle protein 14 isoform b like protein OS=Argiope bruennichi OX=94029 GN=HNY73_012607 PE=4 SV=1	ident:331/458 pos:377/458 query:458 hit:451 align:476 bit:512.7	OK	800.048	255.934	318.164	315.913	304.291	346.728	361.897	337.494	365.831	146.47	130.838	168.84	398.932	NaN	2680.24	1501.51	1340.96	1877.77	1250.11	1642.74	1456.26
33972078	33984381|Lhe_016450-RA|1|CDS|4410401535|32845|frame0	33972078	tr|A0A8T0F2W6|A0A8T0F2W6_ARGBR	Neuropeptides capa receptor like protein OS=Argiope bruennichi OX=94029 GN=HNY73_013470 PE=3 SV=1	ident:28/231 pos:45/231 query:231 hit:588 align:108 bit:32.0	Partial_match_both	797.413	672.291	679.496	805.183	722.608	926.057	774.624	917.917	881.131	NaN	NaN	NaN	NaN	NaN	NaN	NaN	NaN	NaN	NaN	NaN	NaN
3657592	3658557|Lhe_020695-RA|-1|CDS|4410434130|23088|frame0	3657592	tr|A0A076L0Y8|A0A076L0Y8_NEPPI	Small ribosomal subunit protein uS17 OS=Nephila pilipes OX=299642 PE=2 SV=1	ident:138/169 pos:151/169 query:169 hit:158 align:158 bit:292.7	OK	795.692	924.59	997.681	965.46	827.538	919.221	807.312	818.283	816.084	694.495	854.621	668.875	960.914	NaN	NaN	1117.26	484.088	600.169	638.618	694.967	532.274
74210100	74218812|Lhe_019975-RA|1|CDS|4410428482|25860|frame0	74210100	tr|A0A087V024|A0A087V024_STEMI	Large ribosomal subunit protein uL11 (Fragment) OS=Stegodyphus mimosarum OX=407821 GN=X975_13600 PE=3 SV=1	ident:160/165 pos:165/165 query:165 hit:165 align:165 bit:326.6	OK	795.562	365.131	358.56	403.686	425.451	829.359	591.718	560.816	554.206	964.395	829.371	786.617	1427.55	1241.67	4922.91	221.985	278.568	180.72	348.423	358.292	261.827
57614218	57617253|Lhe_016894-RA|-1|CDS|4410404709|12756|frame0	57614218	tr|A0A2L2XZ85|A0A2L2XZ85_PARTP	Uncharacterized protein (Fragment) OS=Parasteatoda tepidariorum OX=114398 PE=2 SV=1	ident:117/183 pos:150/183 query:183 hit:171 align:171 bit:265.8	OK	791.664	655.551	666.162	688.812	727.64	207.929	204.009	233.433	217.337	217.991	105.775	93.1989	9739.08	NaN	NaN	103.416	112.091	61.2359	82.7931	65.0338	68.4601
14333625	14353323|Lhe_018725-RA|1|CDS|4410418947|11700|frame0	14333625	tr|A0A8T0FS21|A0A8T0FS21_ARGBR	Cytochrome c1 like protein OS=Argiope bruennichi OX=94029 GN=HNY73_003915 PE=3 SV=1	ident:233/310 pos:257/310 query:310 hit:274 align:274 bit:483.0	OK	789.811	388.713	380.517	335.866	330.798	883.034	800.559	774.375	692.392	437.476	858.815	764.202	NaN	NaN	NaN	1243.42	1602.54	1111.77	1017.56	971.129	833.628
27364017	27368121|Lhe_023715-RA|1|CDS|4410456541|19353|frame0	27364017	tr|A0A8X6JAX1|A0A8X6JAX1_TRICU	Adipocyte plasma membrane-associated protein OS=Trichonephila clavata OX=2740835 GN=apmap PE=3 SV=1	ident:248/414 pos:314/414 query:414 hit:441 align:416 bit:523.9	OK	783.49	653.651	659.224	678.815	594.807	378.745	364.373	459.035	354.157	419.571	336.148	277.984	6946.92	NaN	NaN	NaN	211.089	18.5781	438.531	257.715	269.978
79974880	79997526|Lhe_014613-RA|1|CDS|4410387752|16466|frame0	79974880	tr|Q52P73|Q52P73_LATHE	Egg case silk protein-1 OS=Latrodectus hesperus OX=256737 GN=ECP-1 PE=2 SV=1	ident:869/900 pos:873/900 query:900 hit:932 align:932 bit:1527.3	OK	775.103	77.042	68.1004	84.2074	80.6866	1605.76	1444.6	1515.33	1325.1	NaN	NaN	NaN	NaN	NaN	NaN	NaN	NaN	NaN	NaN	NaN	NaN
69360245	69378022|Lhe_031559-RA|-1|CDS|4410273389|5666|frame0	69360245	tr|A0A087TNX1|A0A087TNX1_STEMI	cAMP-dependent protein kinase regulatory subunit (Fragment) OS=Stegodyphus mimosarum OX=407821 GN=X975_02794 PE=3 SV=1	ident:355/387 pos:370/387 query:387 hit:380 align:381 bit:739.2	OK	774.329	180.199	166.585	219.131	153.444	252.449	268.147	207.158	212.048	197.522	185.365	202.909	1336.73	NaN	7856.54	753.189	733.027	608.789	455.822	331.61	391.587
20762697	20813585|Lhe_034177-RA|-1|CDS|4410294062|29580|frame0	20762697	tr|A0A8X6GKM9|A0A8X6GKM9_TRICU	RNA helicase OS=Trichonephila clavata OX=2740835 GN=DDX27 PE=3 SV=1	ident:546/731 pos:621/731 query:731 hit:757 align:769 bit:964.1	OK	774.285	34.1524	40.33	31.7776	40.7117	22.7764	17.5725	18.1118	30.3374	3244.1	1446.5	3054.78	NaN	NaN	NaN	NaN	NaN	NaN	2080.27	4.28514	NaN
41498996	41519841|Lhe_000976-RA|-1|CDS|4410205413|4519|frame0	41498996	tr|A0A8X6X021|A0A8X6X021_9ARAC	Annulin OS=Trichonephila inaurata madagascariensis OX=2747483 GN=TNIN_355891 PE=3 SV=1	ident:602/744 pos:674/744 query:744 hit:785 align:731 bit:1295.8	OK	773.335	101.336	95.7936	91.0714	107.574	120.291	126.158	104.26	105.995	175.189	206.378	231.792	727.628	NaN	10527.3	424.002	398.647	595.842	172.561	159.123	222.477
53760256	53814309|Lhe_001267-RA|-1|CDS|4410207811|30518|frame0	53760256	tr|A0A8X6TUP5|A0A8X6TUP5_NEPPI	2-oxoglutarate dehydrogenase, mitochondrial OS=Nephila pilipes OX=299642 GN=OGDH PE=3 SV=1	ident:751/845 pos:781/845 query:845 hit:1015 align:805 bit:1581.6	OK	772.697	348.957	331.509	353.584	390.918	477.832	455.529	464.282	496.018	506.896	405.557	555.672	1348.41	NaN	NaN	1384.77	1276.79	1170.84	1387.47	1313.29	1240.23
36277782	36300722|Lhe_026199-RA|-1|CDS|4410232333|23171|frame0	36277782	tr|A0A2L2Y228|A0A2L2Y228_PARTP	Retinal dehydrogenase 1 OS=Parasteatoda tepidariorum OX=114398 PE=2 SV=1	ident:416/488 pos:450/488 query:488 hit:491 align:488 bit:875.5	OK	763.04	864.447	1008.46	939.156	915.586	609.291	584.158	554.626	527.535	1258.28	1235.01	1159.21	1846.46	NaN	720.311	290.702	419.351	398.263	306.592	452.824	407.498
98344756	98351660|Lhe_008365-RA|-1|CDS|4410339362|12676|frame0	98344756	tr|A0A8X6M6V0|A0A8X6M6V0_9ARAC	Uncharacterized protein OS=Trichonephila inaurata madagascariensis OX=2747483 GN=AVEN_126756_1 PE=4 SV=1	ident:132/156 pos:140/156 query:156 hit:1107 align:156 bit:269.6	Partial_match_hit	760.305	3033.81	NaN	NaN	NaN	842.969	905.608	1039.14	946.15	NaN	NaN	3.1858	NaN	NaN	NaN	15.7747	23.0925	33.0119	NaN	NaN	NaN
95797464	95809087|Lhe_002504-RA|1|CDS|4410218059|11794|frame0	95797464	tr|A0A087UXF4|A0A087UXF4_STEMI	Transaldolase (Fragment) OS=Stegodyphus mimosarum OX=407821 GN=X975_05284 PE=3 SV=1	ident:280/319 pos:309/319 query:319 hit:319 align:319 bit:595.9	OK	758.292	385.973	334.991	380.606	422.515	396.762	444.375	374.902	406.154	441.453	404.724	363.523	6362.96	NaN	NaN	451.641	428.955	649.709	512.033	498.234	389.746
75805907	75829882|Lhe_031685-RA|-1|CDS|4410274472|30931|frame0	75805907	tr|A0A8X6LE62|A0A8X6LE62_TRICU	T-complex protein 1 subunit beta OS=Trichonephila clavata OX=2740835 GN=CCT2 PE=3 SV=1	ident:478/538 pos:508/538 query:538 hit:538 align:538 bit:979.2	OK	757.037	388.06	417.777	413.951	402.984	408.279	377.306	330.524	336.705	375.092	477.936	440.875	1694.26	3212.4	3111.64	528.859	722.144	556.67	318.385	289.749	337.138
38590325	38592796|Lhe_034670-RA|-1|CDS|4410297972|19497|frame0	38590325	tr|A0A2L2YVU1|A0A2L2YVU1_PARTP	Tetraspanin (Fragment) OS=Parasteatoda tepidariorum OX=114398 PE=2 SV=1	ident:80/128 pos:98/128 query:128 hit:143 align:117 bit:172.9	OK	756.189	731.044	871.725	764.212	897.663	509.587	454.349	509.509	523.343	332.143	318.134	299.362	5022.75	NaN	NaN	477.201	728.445	400.73	186.931	303.565	280.705
18048854	18059255|Lhe_006673-RA|1|CDS|4410326708|2568|frame0	18048854	tr|A0A8T0G035|A0A8T0G035_ARGBR	Down syndrome cell adhesion molecule like protein OS=Argiope bruennichi OX=94029 GN=HNY73_000316 PE=4 SV=1	ident:505/784 pos:593/784 query:784 hit:1399 align:782 bit:874.4	OK	755.056	420.938	425.87	433.437	446.251	142.713	164.071	152.206	151.637	915.307	743.533	649.746	1074.29	3116.94	3626.42	275.43	326.241	300.112	670.196	499.882	565.904
4045726	4065189|Lhe_018390-RA|1|CDS|4410416054|24107|frame0	4045726	tr|A0A8T0FKQ1|A0A8T0FKQ1_ARGBR	Isovaleryl-CoA dehydrogenase, mitochondrial OS=Argiope bruennichi OX=94029 GN=HNY73_003477 PE=3 SV=1	ident:307/390 pos:347/390 query:390 hit:420 align:420 bit:636.0	OK	751.707	455.326	458.173	470.633	554.494	514.11	498.764	539.909	512.923	595.555	669.423	736.263	3169.03	NaN	2413.61	710.675	291.28	602.589	316.022	308.577	465.08
8581878	8586332|Lhe_020791-RA|-1|CDS|4410434756|30112|frame0	8581878	tr|A0A2L2YKH1|A0A2L2YKH1_PARTP	Granulins domain-containing protein (Fragment) OS=Parasteatoda tepidariorum OX=114398 PE=2 SV=1	ident:24/129 pos:31/129 query:129 hit:98 align:42 bit:58.2	Partial_match_both	749.752	931.658	976.51	1045.44	1116.94	469.713	486.753	475.48	495.514	NaN	NaN	NaN	NaN	NaN	NaN	NaN	NaN	NaN	NaN	NaN	NaN
96798012	96819965|Lhe_027610-RA|-1|CDS|4410243507|10425|frame0	96798012	tr|A0A8T0EXF0|A0A8T0EXF0_ARGBR	phosphoenolpyruvate carboxykinase (GTP) OS=Argiope bruennichi OX=94029 GN=HNY73_012701 PE=3 SV=1	ident:379/604 pos:405/604 query:604 hit:721 align:440 bit:809.3	OK	749.707	263.99	294.271	267.998	262.21	247.232	238.136	261.103	241.581	447.985	419.178	637.785	1093.32	9115.08	NaN	57.1778	85.9933	65.9554	76.4784	82.3569	86.5911
73432857	73435780|Lhe_004943-RA|-1|CDS|4410313076|3598|frame0	73432857	tr|A0A4Y2B759|A0A4Y2B759_ARAVE	Tubulin alpha chain OS=Araneus ventricosus OX=182803 GN=TBA_4 PE=3 SV=1	ident:436/451 pos:447/451 query:451 hit:451 align:451 bit:925.6	OK	743.985	470.692	388.482	395.506	432.704	326.153	297.659	351.043	291.135	538.287	617.169	555.43	1375.95	NaN	4943.41	550.87	851.366	767.38	253.766	339.514	389.185
85052181	85062640|Lhe_002171-RA|-1|CDS|4410215285|30524|frame0	85052181	tr|A0A8T0F3X2|A0A8T0F3X2_ARGBR	Nucleoside diphosphate kinase OS=Argiope bruennichi OX=94029 GN=HNY73_010731 PE=3 SV=1	ident:137/196 pos:148/196 query:196 hit:154 align:154 bit:297.0	OK	743.922	831.378	926.055	836.568	826.928	468.352	430.14	425.164	434.213	630.209	703.787	587.229	1673.33	NaN	NaN	972.961	826.17	819.555	609.511	673.479	715.56
38417599	38428720|Lhe_000917-RA|-1|CDS|4410204971|26288|frame0	38417599	tr|A0A8X7BZK6|A0A8X7BZK6_9ARAC	DUF19 domain-containing protein OS=Trichonephila inaurata madagascariensis OX=2747483 GN=AVEN_59067_1 PE=4 SV=1	ident:47/211 pos:90/211 query:211 hit:229 align:191 bit:56.2	OK	741.525	NaN	NaN	NaN	NaN	NaN	NaN	NaN	NaN	354.658	510.437	373.706	1083.29	NaN	NaN	729.547	1159.91	569.575	918.283	788.784	927.065
88469954	88477310|Lhe_011565-RA|-1|CDS|4410364267|33135|frame0	88469954	tr|A0A8X6JLW9|A0A8X6JLW9_TRICU	Cathepsin B OS=Trichonephila clavata OX=2740835 GN=CTSB PE=3 SV=1	ident:280/334 pos:311/334 query:334 hit:361 align:334 bit:603.2	OK	738.56	430.672	439.497	435.627	461.135	231.772	241.152	263.428	250.876	420.07	394.489	451.241	7822.17	NaN	NaN	208.305	225.161	255.822	240.109	264.45	258.111
25853230	25857847|Lhe_030274-RA|-1|CDS|4410263818|13924|frame0	25853230	tr|E7D1D0|E7D1D0_LATHE	Small ribosomal subunit protein uS5 (Fragment) OS=Latrodectus hesperus OX=256737 PE=2 SV=1	ident:278/278 pos:278/278 query:278 hit:278 align:278 bit:563.5	OK	736.941	503.859	481.332	507.998	442.172	275.757	267.877	252.538	259.311	382.398	409.92	386.701	985.887	NaN	5688.44	660.875	533.348	616.512	410.228	409.864	526.867
15192473	15225662|Lhe_018750-RA|1|CDS|4410419129|4802|frame0	15192473	tr|A0A8X6M759|A0A8X6M759_9ARAC	Succinate dehydrogenase [ubiquinone] flavoprotein subunit, mitochondrial OS=Trichonephila inaurata madagascariensis OX=2747483 GN=sdha PE=3 SV=1	ident:573/706 pos:606/706 query:706 hit:653 align:633 bit:1202.2	OK	733.57	608.113	642.694	648.751	654.924	820.667	835.003	823.809	827.762	385.882	579.928	556.539	1722.41	NaN	NaN	568.747	663.34	584.222	781.893	711.887	787.698
37611053	37629205|Lhe_016523-RA|-1|CDS|4410402093|16153|frame0	37611053	tr|A0A087TVA7|A0A087TVA7_STEMI	Myosin light chain alkali (Fragment) OS=Stegodyphus mimosarum OX=407821 GN=X975_11934 PE=4 SV=1	ident:137/188 pos:144/188 query:188 hit:158 align:147 bit:282.0	OK	732.759	1820.89	2164.45	1938.44	1704.8	688.058	695.582	761.493	720.208	191.17	607.963	273.095	NaN	28.8042	NaN	297.929	225.1	301.377	278.724	202.963	288.621
111449881	111455857|Lhe_012199-RA|-1|CDS|4410369182|21276|frame0	111449881	tr|A0A8X6MEM0|A0A8X6MEM0_NEPPI	Obscurin OS=Nephila pilipes OX=299642 GN=Unc-89 PE=4 SV=1	ident:152/201 pos:162/201 query:201 hit:295 align:196 bit:320.9	OK	725.298	410.393	426.303	466.95	329.867	477.308	474.48	701.001	471.62	355.165	329.498	292.193	1765.76	NaN	NaN	1219.64	1148.72	1566.88	924.519	824.722	870.352
60754189	60777138|Lhe_016989-RA|1|CDS|4410405351|25150|frame0	60754189	tr|A0A4Y2BNW1|A0A4Y2BNW1_ARAVE	palmitoyl-protein hydrolase OS=Araneus ventricosus OX=182803 GN=Lypla2 PE=3 SV=1	ident:139/177 pos:158/177 query:177 hit:217 align:218 bit:276.2	OK	723.999	184.265	141.948	205.843	161.442	272.253	206.978	247.106	278.076	87.1836	110.937	121.196	1721.25	2315.37	7740.43	77.5886	65.9053	137.858	168.343	79.2966	156.702
97867162	97884412|Lhe_015024-RA|-1|CDS|4410391257|6172|frame0	97867162	tr|A0A2L2Y0M5|A0A2L2Y0M5_PARTP	3-hydroxyacyl-CoA dehydrogenase type-2 OS=Parasteatoda tepidariorum OX=114398 PE=2 SV=1	ident:227/261 pos:241/261 query:261 hit:261 align:261 bit:474.9	OK	722.917	403.206	423.301	401.725	399.08	292.18	254.238	276.29	261.539	630.771	621.575	850.655	1734.18	NaN	5683.58	229.028	177.632	240.44	254.44	315.52	286.049
102703176	102713244|Lhe_017857-RA|1|CDS|4410412135|31116|frame0	102703176	tr|A0A8X6XWV4|A0A8X6XWV4_9ARAC	Uncharacterized protein OS=Trichonephila inaurata madagascariensis OX=2747483 GN=NCL1_34272 PE=4 SV=1	ident:185/338 pos:241/338 query:338 hit:332 align:338 bit:390.6	OK	721.624	1107.86	1095.12	1142.52	1056.96	572.37	474.587	540.606	496.328	773.096	744.721	446.49	NaN	NaN	NaN	NaN	208.823	NaN	NaN	NaN	NaN
26250352	26252271|Lhe_030298-RA|-1|CDS|4410263982|771|frame0	26250352	tr|A0A087TXC3|A0A087TXC3_STEMI	Heat shock protein 70 B2 (Fragment) OS=Stegodyphus mimosarum OX=407821 GN=X975_08727 PE=3 SV=1	ident:598/639 pos:623/639 query:639 hit:638 align:639 bit:1244.2	OK	720.262	277.143	239.837	288.572	237.945	251.006	249.438	231.68	267.188	1075.2	817.904	1598.32	170.782	NaN	NaN	1653.75	2095.97	1759.79	466.984	688.928	594.285
81341849	81347031|Lhe_020120-RA|1|CDS|4410429631|4109|frame0	81341849	tr|A0A8X6VE72|A0A8X6VE72_TRICX	small monomeric GTPase OS=Trichonephila clavipes OX=2585209 GN=TNCV_1569701 PE=3 SV=1	ident:114/147 pos:115/147 query:147 hit:187 align:115 bit:239.2	OK	719.715	107.61	110.529	110.023	114.583	79.4818	81.7745	96.4771	76.0686	96.159	95.8407	139.106	10876	NaN	NaN	135.439	80.6361	103.731	194.768	246.142	210.449
11012105	11034216|Lhe_009433-RA|-1|CDS|4410347425|6805|frame0	11012105	tr|A0A087T264|A0A087T264_STEMI	ATP synthase subunit b (Fragment) OS=Stegodyphus mimosarum OX=407821 GN=X975_18136 PE=3 SV=1	ident:197/312 pos:232/312 query:312 hit:293 align:317 bit:382.5	OK	715.475	336.124	318.872	356.289	351.037	292.032	246.193	328.828	300.127	322.529	422.029	395.625	1931.98	NaN	4470.88	694.112	508.357	731.323	514.904	493.71	579.078
67187249	67187902|Lhe_007779-RA|1|CDS|4410335039|19539|frame0	67187249	tr|A0A8X6U6P1|A0A8X6U6P1_NEPPI	glutathione transferase OS=Nephila pilipes OX=299642 GN=Gstm1 PE=4 SV=1	ident:138/217 pos:166/217 query:217 hit:221 align:219 bit:283.5	OK	711.007	1147.62	1070.87	997.632	1020.77	836.616	684.936	779.999	768.933	648.182	712.865	618.893	2406.46	NaN	NaN	131.45	196.245	197.877	193.244	222.495	163.047
112323780	112338939|Lhe_008722-RA|1|CDS|4410341909|20207|frame0	112323780	tr|A0A8T0FIC0|A0A8T0FIC0_ARGBR	Methionine aminopeptidase OS=Argiope bruennichi OX=94029 GN=HNY73_007217 PE=3 SV=1	ident:233/371 pos:270/371 query:371 hit:360 align:353 bit:451.4	OK	706.512	658.749	523.808	709.508	744.198	1063.28	972.01	866.155	814.468	NaN	NaN	NaN	NaN	NaN	NaN	6.43433	NaN	NaN	NaN	NaN	NaN
23818285	23818629|Lhe_000533-RA|-1|CDS|4410201820|19377|frame0	23818285	tr|A0A8T0EKJ2|A0A8T0EKJ2_ARGBR	H15 domain-containing protein OS=Argiope bruennichi OX=94029 GN=HNY73_016559 PE=4 SV=1	ident:48/114 pos:58/114 query:114 hit:118 align:81 bit:93.2	OK	702.162	NaN	NaN	NaN	NaN	NaN	NaN	NaN	NaN	19.6067	27.7473	47.2437	3375.31	NaN	NaN	NaN	40.8979	NaN	NaN	NaN	NaN
34228796	34234203|Lhe_013329-RA|-1|CDS|4410377270|24066|frame0	34228796	tr|A0A8X6HWR7|A0A8X6HWR7_TRICU	Uncharacterized protein OS=Trichonephila clavata OX=2740835 GN=AVEN_67687_1 PE=4 SV=1	ident:95/331 pos:167/331 query:331 hit:307 align:312 bit:186.4	OK	701.665	587.258	674.811	654.286	679.702	975.261	888.044	981.209	867.446	NaN	6.96299	NaN	NaN	NaN	NaN	NaN	NaN	NaN	NaN	NaN	NaN
66002470	66012028|Lhe_019797-RA|-1|CDS|4410427073|27638|frame0	66002470	tr|A0A8T0FXF7|A0A8T0FXF7_ARGBR	Uncharacterized protein OS=Argiope bruennichi OX=94029 GN=HNY73_003239 PE=4 SV=1	ident:40/754 pos:70/754 query:754 hit:852 align:175 bit:52.4	Partial_match_both	699.014	223.534	239.553	228.765	251.868	509.803	473.696	493.629	441.602	NaN	NaN	NaN	NaN	NaN	NaN	NaN	3428.68	NaN	NaN	NaN	NaN
53914161	53919838|Lhe_019509-RA|-1|CDS|4410425019|15837|frame0	53914161	tr|A0A2L2XYP9|A0A2L2XYP9_PARTP	Heterogeneous nuclear ribonucleoprotein D-like protein OS=Parasteatoda tepidariorum OX=114398 PE=2 SV=1	ident:309/373 pos:323/373 query:373 hit:368 align:373 bit:439.9	OK	698.136	940.045	844.019	954.518	959.334	475.891	439.7	503.445	430.988	708.897	745.211	606.045	1468.63	NaN	1223.12	494.585	482.857	462.388	485.498	535.621	503.782
34548563	34563343|Lhe_028489-RA|-1|CDS|4410250609|21473|frame0	34548563	tr|A0A8X6ITW0|A0A8X6ITW0_TRICU	Cathepsin L OS=Trichonephila clavata OX=2740835 GN=TNCT_603271 PE=3 SV=1	ident:254/340 pos:293/340 query:340 hit:359 align:334 bit:550.4	OK	697.679	325.233	327.171	346.563	334.324	318.616	299.515	311.849	300.916	503.636	560.433	684.486	NaN	NaN	5334.33	461.016	387.357	395.226	453.226	646.016	568.306
30271878	30292003|Lhe_000706-RA|-1|CDS|4410203347|23488|frame0	30271878	tr|A0A8X6IQI9|A0A8X6IQI9_NEPPI	CD9 antigen OS=Nephila pilipes OX=299642 GN=Cd9 PE=4 SV=1	ident:148/279 pos:188/279 query:279 hit:329 align:253 bit:299.3	OK	693.956	177.667	190.766	171.121	164.585	127.426	120.798	111.431	118.806	279.685	172.752	260.606	7599.04	NaN	NaN	NaN	202.138	NaN	NaN	NaN	18.5562
38657063	38784291|Lhe_030732-RA|1|CDS|4410266795|30588|frame0	38657063	tr|A0A8X6MGK9|A0A8X6MGK9_9ARAC	Basement membrane-specific heparan sulfate proteoglycan core protein OS=Trichonephila inaurata madagascariensis OX=2747483 GN=Hspg2 PE=4 SV=1	ident:3925/4659 pos:4220/4659 query:4659 hit:5175 align:4578 bit:8016.4	OK	693.196	531.729	535.299	571.618	557.28	416.064	381.992	444.809	415.874	681.49	806.108	834.957	1467.4	NaN	1128.82	702.992	669.712	673.719	750.161	786.01	814.689
97168532	97177398|Lhe_002551-RA|1|CDS|4410218496|23157|frame0	97168532	tr|A0A4Y2B145|A0A4Y2B145_ARAVE	Small ribosomal subunit protein uS10 OS=Araneus ventricosus OX=182803 GN=Rps20 PE=3 SV=1	ident:110/115 pos:114/115 query:115 hit:122 align:115 bit:228.8	OK	691.17	1358.91	937.568	1263.37	984.184	898.074	756.939	1201.91	965.12	206.083	151.254	135.001	2408.3	NaN	NaN	107.45	234.53	349.97	164.579	149.614	168.198
113089673	113093594|Lhe_015399-RA|1|CDS|4410393867|602|frame0	113089673	tr|A0A087SWC4|A0A087SWC4_STEMI	Chitin-binding type-2 domain-containing protein (Fragment) OS=Stegodyphus mimosarum OX=407821 GN=X975_03123 PE=4 SV=1	ident:130/201 pos:142/201 query:201 hit:191 align:156 bit:281.6	OK	690.195	206.158	212.761	221.609	203.213	496.875	483.375	501.706	411.929	67.6683	93.6564	59.8	54.117	NaN	NaN	1057.15	1041.14	1099.06	1637.69	2112.07	2463.54
29637587	29655436|Lhe_013211-RA|1|CDS|4410376416|8230|frame0	29637587	tr|A0A8X6TNZ4|A0A8X6TNZ4_NEPPI	Basement membrane-specific heparan sulfate proteoglycan core protein OS=Nephila pilipes OX=299642 GN=Hspg2 PE=4 SV=1	ident:120/354 pos:176/354 query:354 hit:5000 align:320 bit:180.3	Partial_match_hit	688.253	782.124	793.364	851.94	981.641	722.489	664.82	762.659	628.89	NaN	NaN	NaN	NaN	NaN	NaN	NaN	NaN	NaN	6.34649	NaN	NaN
87949197	87956371|Lhe_002287-RA|-1|CDS|4410216333|8706|frame0	87949197	tr|A0A2L2XXA5|A0A2L2XXA5_PARTP	Complement component 1 Q subcomponent-binding protein, mitochondrial OS=Parasteatoda tepidariorum OX=114398 PE=2 SV=1	ident:163/270 pos:212/270 query:270 hit:271 align:274 bit:330.1	OK	687.906	888.187	647.048	1007.82	670.329	534.621	588.489	427.605	520.081	502.43	405.147	594.996	1023.61	NaN	2001.82	766.22	431.311	543.819	232.858	349.793	934.035
13999374	14061771|Lhe_000357-RA|-1|CDS|4410200372|7675|frame0	13999374	tr|A0A8X6L0T9|A0A8X6L0T9_TRICU	E3 ubiquitin-protein ligase RNF31 OS=Trichonephila clavata OX=2740835 GN=Rnf31_0 PE=3 SV=1	ident:1138/7465 pos:1417/7465 query:7465 hit:8143 align:2244 bit:1911.7	Partial_match_both	686.542	18.7315	21.4311	23.913	21.6118	33.156	30.1279	36.5507	35.2213	6.08956	5.97283	7.28518	NaN	NaN	11823	64.0814	61.3648	83.4908	28.9887	24.2724	32.4547
18714093	18737962|Lhe_034124-RA|-1|CDS|4410293580|2532|frame0	18714093	tr|A0A8T0E527|A0A8T0E527_ARGBR	Chondroadherin-like protein like OS=Argiope bruennichi OX=94029 GN=HNY73_019493 PE=4 SV=1	ident:130/309 pos:188/309 query:309 hit:661 align:296 bit:265.8	Partial_match_hit	685.737	463.358	542.698	523.172	508.369	870.402	829.562	867.893	823.316	NaN	NaN	34.8847	NaN	NaN	56.2867	NaN	NaN	1814.01	543.434	NaN	1037.19
2996949	3002100|Lhe_012648-RA|1|CDS|4410371990|14406|frame0	2996949	tr|A0A482Z6X4|A0A482Z6X4_LATHA	Peptidyl-prolyl cis-trans isomerase OS=Latrodectus hasselti OX=256736 PE=3 SV=1	ident:197/239 pos:199/239 query:239 hit:200 align:239 bit:382.5	OK	685.701	583.73	529.493	669.641	620.139	663.561	575.632	740.231	517.32	583.941	549.159	650.182	924.766	NaN	2656.94	643.24	455.365	576.544	309.323	470.325	308.784
16303716	16317508|Lhe_003792-RA|-1|CDS|4410303732|20501|frame0	16303716	tr|A0A087T2B9|A0A087T2B9_STEMI	Coatomer subunit epsilon (Fragment) OS=Stegodyphus mimosarum OX=407821 GN=X975_04754 PE=3 SV=1	ident:171/211 pos:191/211 query:211 hit:298 align:260 bit:340.1	OK	683.317	34.2785	36.0107	25.5216	28.2971	32.3803	57.4639	52.3487	45.4249	715.454	1471.41	8034.57	NaN	NaN	NaN	97.8847	103.599	NaN	46.288	89.5752	62.5651
71691069	71718790|Lhe_024610-RA|1|CDS|4410462843|33264|frame0	71691069	tr|A0A087UX84|A0A087UX84_STEMI	Dynamin-type G domain-containing protein (Fragment) OS=Stegodyphus mimosarum OX=407821 GN=X975_05113 PE=4 SV=1	ident:457/824 pos:514/824 query:824 hit:853 align:573 bit:948.3	OK	672.519	393.012	408.973	401.814	426.27	668.202	671.66	707.029	631.681	187.764	204.599	136.531	293.82	NaN	NaN	1426.17	1261.75	1375.88	1131.86	859.235	919.091
6796910	6812523|Lhe_018484-RA|-1|CDS|4410416856|22035|frame0	6796910	tr|A0A8X6J5U6|A0A8X6J5U6_TRICU	3'(2'),5'-bisphosphate nucleotidase 1 OS=Trichonephila clavata OX=2740835 GN=BPNT1 PE=3 SV=1	ident:243/312 pos:274/312 query:312 hit:307 align:302 bit:517.3	OK	669.632	238.571	210.841	233.438	200.354	172.67	193.28	204.467	187.699	717.802	741.947	712.682	2417.89	NaN	5128.88	342.765	305.039	147.904	217.463	134.248	215.054
19327059	19328751|Lhe_025786-RA|-1|CDS|4410229153|6309|frame0	19327059	tr|E7D1S5|E7D1S5_LATHE	IGFBP N-terminal domain-containing protein OS=Latrodectus hesperus OX=256737 PE=2 SV=1	ident:54/106 pos:71/106 query:106 hit:105 align:106 bit:106.7	OK	667.872	1124.51	1030.18	1278.79	1139.17	172.607	182.098	217.113	198.508	NaN	NaN	NaN	NaN	NaN	NaN	NaN	NaN	NaN	NaN	NaN	NaN
37079558	37084774|Lhe_010149-RA|1|CDS|4410353136|25765|frame0	37079558	tr|A0A8X6MEW2|A0A8X6MEW2_9ARAC	Tubulin beta chain OS=Trichonephila inaurata madagascariensis OX=2747483 GN=TUBB2B PE=3 SV=1	ident:443/445 pos:444/445 query:445 hit:445 align:445 bit:932.9	OK	667.727	579.913	626.038	602.033	546.069	422.556	380.676	342.761	403.17	460.975	398.545	445.93	90.0607	73.2944	1412.67	1138.11	1300.03	943.53	946.843	1101.97	1139.36
45611300	45618275|Lhe_001075-RA|-1|CDS|4410206315|2082|frame0	45611300	tr|A0A2L2Y0U2|A0A2L2Y0U2_PARTP	Protein disulfide-isomerase A6 OS=Parasteatoda tepidariorum OX=114398 PE=2 SV=1	ident:328/372 pos:355/372 query:372 hit:443 align:372 bit:666.0	OK	667.393	1010.07	1078.94	1079.23	1031.77	712.599	647.277	752.323	630.753	470.472	493.436	431.151	1614.56	NaN	NaN	285.136	280.357	248.066	423.452	453.306	370.197
53222996	53237769|Lhe_007480-RA|1|CDS|4410332829|23659|frame0	53222996	tr|A0A087TWD4|A0A087TWD4_STEMI	Heat shock protein, mitochondrial (Fragment) OS=Stegodyphus mimosarum OX=407821 GN=X975_00283 PE=3 SV=1	ident:517/570 pos:542/570 query:570 hit:570 align:552 bit:1048.5	OK	667.389	635.72	583.921	646.026	699.859	615.652	605.423	591.333	537.397	935.434	921.17	928.986	527.207	NaN	296.607	751.819	577.875	716.033	693.686	691.675	724.568
107927391	107947299|Lhe_002802-RA|-1|CDS|4410220674|8030|frame0	107927391	tr|A0A4Y2GYN9|A0A4Y2GYN9_ARAVE	Annexin OS=Araneus ventricosus OX=182803 GN=ANXA11_2 PE=3 SV=1	ident:260/459 pos:287/459 query:459 hit:391 align:342 bit:526.9	OK	666.711	303.752	281.803	313.146	322.837	389.369	366.926	338.034	368.952	631.285	596.197	498.974	1638.85	NaN	2145.65	1063.55	1047.14	1189.37	368.131	421.356	382.184
37882843	37904533|Lhe_013433-RA|-1|CDS|4410378148|13344|frame0	37882843	tr|A0A2L2Y599|A0A2L2Y599_PARTP	Aromatic amino acid beta-eliminating lyase/threonine aldolase domain-containing protein OS=Parasteatoda tepidariorum OX=114398 PE=2 SV=1	ident:239/373 pos:300/373 query:373 hit:358 align:372 bit:507.7	OK	663.342	872.981	857.545	875.493	792.004	303.391	316.88	339.623	335.271	568.32	684.02	1795.74	2907.05	NaN	NaN	214.864	289.232	236.051	147.489	272.75	131.447
67916478	67926042|Lhe_022236-RA|1|CDS|4410446476|31509|frame0	67916478	tr|A0A087TJ64|A0A087TJ64_STEMI	Cytosol aminopeptidase (Fragment) OS=Stegodyphus mimosarum OX=407821 GN=X975_08249 PE=3 SV=1	ident:115/175 pos:140/175 query:175 hit:447 align:164 bit:258.1	Partial_match_hit	662.413	1110.28	1033.71	1254.25	1139.92	625.411	546.319	562.565	542.865	132.077	NaN	NaN	NaN	NaN	NaN	323.079	NaN	NaN	NaN	NaN	16.068
63820859	63864268|Lhe_014153-RA|1|CDS|4410383917|17508|frame0	63820859	tr|A0A8T0E5B4|A0A8T0E5B4_ARGBR	WD repeat-containing protein 91 OS=Argiope bruennichi OX=94029 GN=HNY73_020029 PE=3 SV=1	ident:486/683 pos:566/683 query:683 hit:674 align:683 bit:993.8	OK	662.013	NaN	NaN	NaN	NaN	NaN	NaN	NaN	NaN	9.19823	7.29748	14.6409	NaN	NaN	NaN	1188.53	1750.97	1427.91	373.881	659.607	526.082
43205058	43221923|Lhe_021705-RA|-1|CDS|4410442298|18616|frame0	43205058	tr|A0A2L2Y4T0|A0A2L2Y4T0_PARTP	Carboxypeptidase (Fragment) OS=Parasteatoda tepidariorum OX=114398 PE=2 SV=1	ident:350/454 pos:396/454 query:454 hit:458 align:458 bit:716.1	OK	661.872	610.471	588.201	611.247	586.332	499.853	444.82	480.613	454.545	729.104	588.364	488.816	4270.39	NaN	NaN	391.66	206.882	333.485	248.48	147.679	232.762
36677587	36677841|Lhe_000847-RA|-1|CDS|4410204452|21422|frame0	36677587	tr|A0A8T0F8H6|A0A8T0F8H6_ARGBR	40S ribosomal protein S27 OS=Argiope bruennichi OX=94029 GN=HNY73_008795 PE=3 SV=1	ident:84/84 pos:84/84 query:84 hit:84 align:84 bit:174.5	OK	659.638	724.082	781.418	767.577	775.164	646.463	538.706	682.579	589.37	531.909	678.988	509.125	815.864	NaN	NaN	875.321	773.536	834.636	378.895	360.092	609.762
33018425	33044465|Lhe_028441-RA|1|CDS|4410250230|30221|frame0	33018425	tr|A0A2L2Y189|A0A2L2Y189_PARTP	Phosphotransferase OS=Parasteatoda tepidariorum OX=114398 PE=2 SV=1	ident:399/450 pos:431/450 query:450 hit:450 align:450 bit:829.7	OK	658.262	249.579	261.135	237.498	256.296	410.527	427.093	420.046	440.359	167.475	144.188	98.722	NaN	NaN	4596.67	728.706	622.63	836.426	604.609	708.049	638.709
12673819	12697688|Lhe_003701-RA|-1|CDS|4410303009|15046|frame0	12673819	tr|A0A2L2Y5V9|A0A2L2Y5V9_PARTP	Alpha-1,4 glucan phosphorylase OS=Parasteatoda tepidariorum OX=114398 PE=2 SV=1	ident:654/756 pos:708/756 query:756 hit:854 align:755 bit:1373.2	OK	656.85	455.313	413.229	459.341	458.803	331.455	357.061	380.968	351.457	914.232	918.577	871.741	3521.03	1039.81	NaN	265.214	358.417	324.035	348.306	352.458	358.696
52747922	52780541|Lhe_016812-RA|-1|CDS|4410404114|16482|frame0	52747922	tr|A0A8X7BXI3|A0A8X7BXI3_9ARAC	Alpha-galactosidase OS=Trichonephila inaurata madagascariensis OX=2747483 GN=NAGA PE=3 SV=1	ident:299/435 pos:357/435 query:435 hit:413 align:423 bit:638.6	OK	655.601	457.869	488.745	502.87	541.204	340.334	349.562	291.307	304.464	2209.28	1728.07	1989.49	NaN	NaN	NaN	335.973	333.399	240.989	339.961	404.92	286.78
4854337	4861125|Lhe_018416-RA|1|CDS|4410416228|14466|frame0	4854337	tr|A0A4Y2LH22|A0A4Y2LH22_ARAVE	Cuticle protein 10.9 OS=Araneus ventricosus OX=182803 GN=AVEN_101714_1 PE=4 SV=1	ident:94/391 pos:104/391 query:391 hit:150 align:129 bit:186.8	Partial_match_query	654.632	859.353	974.116	1124.63	975.905	17.9736	15.581	16.4382	22.1038	1122.84	928.108	767.89	3010.11	NaN	1652.31	3.8852	21.3002	1.52554	285.051	332.254	306.642
75742616	75780459|Lhe_031683-RA|1|CDS|4410274446|21849|frame0	75742616	tr|A0A2L2Y729|A0A2L2Y729_PARTP	Uncharacterized protein (Fragment) OS=Parasteatoda tepidariorum OX=114398 PE=2 SV=1	ident:697/891 pos:791/891 query:891 hit:886 align:890 bit:1466.8	OK	652.688	426.156	395.126	572.926	447.454	357.318	352.085	293.163	331.252	1466.09	1513.67	1697.95	NaN	NaN	NaN	NaN	NaN	NaN	215.362	416.383	NaN
62306490	62312763|Lhe_031324-RA|-1|CDS|4410271441|30595|frame0	62306490	tr|A0A087TUU5|A0A087TUU5_STEMI	inositol-3-phosphate synthase (Fragment) OS=Stegodyphus mimosarum OX=407821 GN=X975_08833 PE=3 SV=1	ident:454/564 pos:503/564 query:564 hit:562 align:559 bit:962.2	OK	652.015	1299.74	1138.91	1278.18	1338.54	667.342	585.12	607.175	559.926	23.5419	23.1764	687.578	NaN	NaN	NaN	247.69	NaN	19.267	NaN	NaN	NaN
57613242	57613715|Lhe_004569-RA|1|CDS|4410309986|17754|frame0	57613242	No_match	NA	NA	No_match	650.873	734.508	700.883	671.982	796.093	890.912	843.644	1103.4	838.652	547.542	778.866	376.33	NaN	NaN	NaN	188.391	290.977	423.788	495.425	832.709	550.751
121455055	121457784|Lhe_012493-RA|-1|CDS|4410371127|30379|frame0	121455055	tr|A0A8T0E600|A0A8T0E600_ARGBR	Adult-specific rigid cuticular protein 12.6 like protein OS=Argiope bruennichi OX=94029 GN=HNY73_022880 PE=4 SV=1	ident:75/162 pos:81/162 query:162 hit:143 align:88 bit:150.2	OK	645.269	224.141	227.535	261.112	288.66	806.872	829.122	956.031	932.258	8.4123	14.701	14.1545	NaN	1242.86	2018.69	1206.96	1045.42	930.804	440.314	438.665	373.388
9406821	9441795|Lhe_006508-RA|1|CDS|4410325453|22618|frame0	9406821	tr|A0A8X6N4A2|A0A8X6N4A2_NEPPI	Down syndrome cell adhesion molecule-like protein Dscam2 OS=Nephila pilipes OX=299642 GN=Dscam2 PE=4 SV=1	ident:595/784 pos:672/784 query:784 hit:1217 align:776 bit:1215.7	OK	644.987	126.806	134.534	132.992	111.533	1029.41	866.921	895.676	680.313	703.528	NaN	NaN	NaN	NaN	NaN	1264.81	976.851	1201.81	510.939	530.278	508.402
57955345	57981390|Lhe_010751-RA|1|CDS|4410357871|21615|frame0	57955345	tr|A0A8X7CN20|A0A8X7CN20_9ARAC	Homogentisate 1,2-dioxygenase OS=Trichonephila inaurata madagascariensis OX=2747483 GN=HGD PE=3 SV=1	ident:529/640 pos:572/640 query:640 hit:665 align:676 bit:1068.9	OK	642.936	396.963	369.51	393.27	369.243	249.403	223.025	238.867	220.693	361.468	227.968	200.938	6211.57	NaN	NaN	111.137	53.4268	NaN	16.5571	NaN	NaN
15052845	15065721|Lhe_006623-RA|-1|CDS|4410326287|31698|frame0	15052845	tr|A0A8T0FE99|A0A8T0FE99_ARGBR	MACPF domain-containing protein OS=Argiope bruennichi OX=94029 GN=HNY73_007543 PE=4 SV=1	ident:410/567 pos:493/567 query:567 hit:567 align:567 bit:911.0	OK	640.587	929.178	1068.39	1146.5	1258.7	740.601	752.814	764.85	781.714	151.844	30.5702	171.026	NaN	NaN	NaN	41.9123	NaN	295.391	NaN	NaN	834.74
100265718	100280691|Lhe_011912-RA|-1|CDS|4410367052|18147|frame0	100265718	tr|E7D1F1|E7D1F1_LATHE	E2 ubiquitin-conjugating enzyme (Fragment) OS=Latrodectus hesperus OX=256737 PE=2 SV=1	ident:147/147 pos:147/147 query:147 hit:147 align:147 bit:307.8	OK	637.947	200.386	607.308	423.325	696.073	1463.16	1089.37	1413.83	1215.39	490.074	198.155	170.707	NaN	NaN	NaN	1007.21	400.299	632.873	185.332	526.417	125.187
76093293	76103667|Lhe_001927-RA|1|CDS|4410213391|4190|frame0	76093293	tr|A0A8X6XUJ9|A0A8X6XUJ9_9ARAC	Transforming growth factor beta-1-induced transcript 1 protein OS=Trichonephila inaurata madagascariensis OX=2747483 GN=TNIN_301531 PE=4 SV=1	ident:368/443 pos:387/443 query:443 hit:426 align:415 bit:739.6	OK	636.923	162.96	171.112	170.201	232.727	232.768	235.991	252.733	245.974	175.002	195.371	168.986	162.75	NaN	7504.25	585.779	466.737	434.287	229.831	259.512	214.566
5471421	5476980|Lhe_029698-RA|1|CDS|4410259623|30236|frame0	5471421	tr|A0A087V073|A0A087V073_STEMI	ATP synthase membrane subunit K, mitochondrial (Fragment) OS=Stegodyphus mimosarum OX=407821 GN=X975_13800 PE=4 SV=1	ident:39/59 pos:43/59 query:59 hit:56 align:45 bit:86.7	OK	635.888	702.356	558.985	507.522	598.232	1764.59	1563.96	543.012	1488.63	304.889	69.4353	57.7456	NaN	NaN	NaN	696.905	480.523	650.482	107.644	487.606	227.586
6946987	6971922|Lhe_006471-RA|-1|CDS|4410325124|13627|frame0	6946987	tr|A0A8T0FGT8|A0A8T0FGT8_ARGBR	Probable methylmalonate-semialdehyde/malonate-semialdehyde dehydrogenase [acylating], mitochondrial OS=Argiope bruennichi OX=94029 GN=HNY73_006695 PE=3 SV=1	ident:464/528 pos:497/528 query:528 hit:526 align:528 bit:980.3	OK	635.634	731.106	672.895	820.897	793.265	630.147	578.599	568.442	512.267	806.3	888.275	794.858	1025.26	NaN	1084.43	365.638	374.981	300.897	421.493	351.98	355.317
1782973	1788172|Lhe_006318-RA|1|CDS|4410323921|16701|frame0	1782973	tr|A0A8X7CCE1|A0A8X7CCE1_9ARAC	Hydroxyacid oxidase 1 (Fragment) OS=Trichonephila inaurata madagascariensis OX=2747483 GN=Hao1 PE=3 SV=1	ident:80/308 pos:104/308 query:308 hit:391 align:130 bit:167.5	Partial_match_both	635.457	227.559	NaN	284.948	23.2538	559.911	1203.38	863.39	1285.76	NaN	NaN	NaN	NaN	NaN	NaN	NaN	NaN	NaN	NaN	NaN	NaN
50974847	50978837|Lhe_004415-RA|1|CDS|4410308714|32023|frame0	50974847	tr|A0A8X6PBK2|A0A8X6PBK2_NEPPI	Putative cysteine proteinase CG12163 OS=Nephila pilipes OX=299642 GN=CG12163 PE=3 SV=1	ident:41/141 pos:74/141 query:141 hit:448 align:132 bit:71.6	Partial_match_hit	633.044	959.891	904.545	1063.71	987.137	608.496	549.558	588.573	571.251	64.2157	NaN	33.0538	NaN	NaN	NaN	NaN	NaN	NaN	NaN	NaN	NaN
102237311	102247960|Lhe_011992-RA|1|CDS|4410367676|24383|frame0	102237311	tr|E7D1F6|E7D1F6_LATHE	Putative sorting nexin (Fragment) OS=Latrodectus hesperus OX=256737 PE=2 SV=1	ident:164/165 pos:164/165 query:165 hit:164 align:164 bit:338.6	OK	632.791	130.122	68.75	115.041	135.268	73.6774	75.7058	83.8712	65.0314	75.3993	55.6873	110.062	5841.78	1638.41	3928.03	21.9389	28.9732	37.9215	49.6824	72.3991	48.079
102051738	102057531|Lhe_017845-RA|1|CDS|4410412070|8617|frame0	102051738	tr|A0A8X6TID5|A0A8X6TID5_NEPPI	Uncharacterized protein OS=Nephila pilipes OX=299642 GN=NCL1_28335 PE=4 SV=1	ident:82/222 pos:127/222 query:222 hit:246 align:221 bit:152.1	OK	631.933	1281.88	1338.58	1224.41	1157.26	787.408	798.529	676.506	683.472	703.477	571.951	601.032	152.442	NaN	NaN	NaN	47.9096	NaN	68.7931	6.78156	10.503
63156424	63176670|Lhe_022128-RA|-1|CDS|4410445513|12802|frame0	63156424	tr|A0A8X6I4U7|A0A8X6I4U7_TRICU	Short-chain specific acyl-CoA dehydrogenase, mitochondrial OS=Trichonephila clavata OX=2740835 GN=ACADS PE=3 SV=1	ident:288/377 pos:335/377 query:377 hit:413 align:376 bit:581.3	OK	630.802	466.409	644.803	476.268	559.805	1000.98	887.24	693.645	920.741	712.442	316.587	259.904	NaN	NaN	NaN	NaN	NaN	NaN	NaN	NaN	NaN
61516577	61518676|Lhe_033195-RA|1|CDS|4410286123|8454|frame0	61516577	tr|A0A2L2YQ76|A0A2L2YQ76_PARTP	Cuticle protein (Fragment) OS=Parasteatoda tepidariorum OX=114398 PE=2 SV=1	ident:277/407 pos:309/407 query:407 hit:365 align:376 bit:533.9	OK	630.662	80.3935	86.5211	91.857	57.2885	141.602	136.109	161.356	137.774	180.372	132.674	182.179	758.858	NaN	3955.24	1036.94	1074.52	914.424	941.459	929.86	983.155
84964480	85017789|Lhe_029470-RA|-1|CDS|4410258235|4246|frame0	84964480	tr|A0A8T0FMP1|A0A8T0FMP1_ARGBR	Thioredoxin domain-containing protein OS=Argiope bruennichi OX=94029 GN=HNY73_006344 PE=4 SV=1	ident:674/1113 pos:849/1113 query:1113 hit:1954 align:1427 bit:1116.3	OK	626.743	375.75	380.565	400.439	417.747	550.154	568.585	556.879	568.22	199.475	193.395	179.376	1253.89	NaN	NaN	912.831	1056.52	1044.17	897.803	876.351	849.219
13788264	13791033|Lhe_000355-RA|-1|CDS|4410200362|4168|frame0	13788264	tr|A0A8X6N1K8|A0A8X6N1K8_NEPPI	Cuticle protein 6 OS=Nephila pilipes OX=299642 GN=NCL1_04798 PE=4 SV=1	ident:139/215 pos:149/215 query:215 hit:196 align:211 bit:182.6	OK	623.595	169.176	211.405	225.56	184.658	322.533	406.149	371.511	409.166	70.9309	46.1663	72.3949	NaN	NaN	NaN	1088.62	4438.98	1632.83	311.615	240.337	399.086
12037588	12045739|Lhe_027900-RA|-1|CDS|4410245696|34012|frame0	12037588	tr|E7D124|E7D124_LATHE	Ferritin (Fragment) OS=Latrodectus hesperus OX=256737 PE=2 SV=1	ident:171/171 pos:171/171 query:171 hit:171 align:171 bit:356.3	OK	622.92	1170.34	1255.68	1250.91	1141.49	375.875	371.293	414.389	377.524	272.593	311.095	244.652	1976.01	NaN	NaN	103.343	57.829	NaN	NaN	NaN	20.7812
87075662	87083379|Lhe_002253-RA|1|CDS|4410215973|23853|frame0	87075662	tr|E7D158|E7D158_LATHE	Profilin (Fragment) OS=Latrodectus hesperus OX=256737 PE=2 SV=1	ident:132/141 pos:132/141 query:141 hit:132 align:141 bit:267.3	OK	622.858	740.293	795.157	790.076	786.884	709.616	660.969	676.779	645.928	981.855	1313.44	1289.77	NaN	NaN	NaN	283.743	275.167	231.677	113.823	171.42	121.977
45967791	45976448|Lhe_030978-RA|1|CDS|4410268727|88|frame0	45967791	tr|A0A2L2Y1H4|A0A2L2Y1H4_PARTP	40S ribosomal protein S3a (Fragment) OS=Parasteatoda tepidariorum OX=114398 PE=2 SV=1	ident:231/268 pos:239/268 query:268 hit:245 align:246 bit:483.4	OK	615.889	963.241	1053.75	926.638	967.063	508.313	492.853	429.851	476.096	505.354	471.131	524.023	946.705	NaN	NaN	433.315	552.216	430.381	451.038	444.906	509.117
22902125	22914330|Lhe_000517-RA|1|CDS|4410201679|5571|frame0	22902125	tr|A0A2L2Y1H1|A0A2L2Y1H1_PARTP	Large ribosomal subunit protein uL16 OS=Parasteatoda tepidariorum OX=114398 PE=2 SV=1	ident:209/220 pos:216/220 query:220 hit:220 align:220 bit:442.6	OK	615.721	631.599	604.28	513.231	634.703	688.973	608.795	757.031	662.661	473.456	150.745	314.604	2737.51	NaN	NaN	476.374	193.118	503.655	404.292	223.2	504.747
111471045	111556745|Lhe_012200-RA|-1|CDS|4410369191|24388|frame0	111471045	tr|A0A8X6QB37|A0A8X6QB37_NEPPI	Obscurin OS=Nephila pilipes OX=299642 GN=Unc-89 PE=3 SV=1	ident:1440/2006 pos:1729/2006 query:2006 hit:4234 align:2018 bit:2915.9	Partial_match_hit	611.356	335.532	285.683	305.58	327.04	344.081	338.492	341.054	340.802	318.524	300.183	309.846	975.428	749.876	3187.49	615.678	868.644	761.257	472.035	531.004	518.882
86570151	86584596|Lhe_005266-RA|-1|CDS|4410315562|25032|frame0	86570151	tr|A0A2L2XYF7|A0A2L2XYF7_PARTP	Citrate synthase OS=Parasteatoda tepidariorum OX=114398 PE=2 SV=1	ident:408/460 pos:429/460 query:460 hit:466 align:453 bit:864.0	OK	611.19	780.344	754.686	744.414	722.548	552.139	557.4	555.005	481.227	452.633	488.653	452.913	2673.82	NaN	NaN	481.811	48.9429	870.641	47.6906	85.0378	251.51
67884681	67911005|Lhe_022235-RA|1|CDS|4410446464|27309|frame0	67884681	tr|A0A8X6PUS0|A0A8X6PUS0_NEPPI	Cytosol aminopeptidase OS=Nephila pilipes OX=299642 GN=Lap3 PE=3 SV=1	ident:151/309 pos:206/309 query:309 hit:542 align:304 bit:305.8	OK	608.038	753.312	845.625	867.932	822.46	532.347	555.719	619.011	570.284	1139.28	926.276	599.311	1013.18	NaN	578.813	589.223	183.841	423.49	164.103	175.396	193.121
113380617	113381171|Lhe_008751-RA|1|CDS|4410342076|8179|frame0	113380617	tr|A0A8T0FI49|A0A8T0FI49_ARGBR	Protein lethal(2)essential for life like protein OS=Argiope bruennichi OX=94029 GN=HNY73_007158 PE=3 SV=1	ident:126/184 pos:147/184 query:184 hit:185 align:188 bit:232.6	OK	602.872	758.126	841.168	819.075	826.508	661.742	662.778	725.733	661.005	512.014	465.141	452.902	2188.62	NaN	NaN	170.318	196.601	166.608	248.796	231.878	262.682
74282116	74303498|Lhe_019977-RA|1|CDS|4410428493|29739|frame0	74282116	tr|A0A4Y2S1E0|A0A4Y2S1E0_ARAVE	RRM domain-containing protein OS=Araneus ventricosus OX=182803 GN=AVEN_40944_1 PE=4 SV=1	ident:124/497 pos:176/497 query:497 hit:456 align:274 bit:201.8	OK	602.817	499.806	471.215	503.08	510.357	297.312	262.658	267.636	239.541	359.393	404.215	362.676	5420.12	NaN	NaN	305.301	159.876	401.429	135.34	136.637	114.11
85437923	85451275|Lhe_011509-RA|1|CDS|4410363793|8866|frame0	85437923	tr|A0A4Y2CP69|A0A4Y2CP69_ARAVE	phosphoglucomutase (alpha-D-glucose-1,6-bisphosphate-dependent) OS=Araneus ventricosus OX=182803 GN=Pgm1_0 PE=3 SV=1	ident:471/559 pos:528/559 query:559 hit:559 align:559 bit:1007.3	OK	599.799	371.521	421.624	388.772	466.668	479.52	397.666	447.221	531.549	327.412	321.277	308.826	599.678	NaN	NaN	1225	979.867	820.742	953.497	872.876	882.655
11969443	11984861|Lhe_003685-RA|1|CDS|4410302838|25710|frame0	11969443	tr|A0A087UMM5|A0A087UMM5_STEMI	60S ribosomal protein L4 (Fragment) OS=Stegodyphus mimosarum OX=407821 GN=X975_09760 PE=3 SV=1	ident:331/397 pos:355/397 query:397 hit:394 align:393 bit:665.2	OK	598.146	518.02	595.211	597.843	581.505	371.384	373.394	363.255	363.76	413.722	613.067	578.872	2500.3	NaN	NaN	434.663	498.735	479.126	416.925	498.269	568.574
62274017	62303617|Lhe_010861-RA|1|CDS|4410358661|15410|frame0	62274017	tr|A0A4Y2EHN6|A0A4Y2EHN6_ARAVE	protein-histidine N-methyltransferase OS=Araneus ventricosus OX=182803 GN=SETD3 PE=3 SV=1	ident:270/446 pos:341/446 query:446 hit:468 align:466 bit:552.4	OK	595.87	571.221	559.319	492.164	605.795	288.122	281.398	277.088	416.134	NaN	NaN	NaN	NaN	NaN	NaN	703.23	1037.11	533.175	1158.12	680.735	738.571
117904382	117930509|Lhe_006034-RA|1|CDS|4410321757|1869|frame0	117904382	tr|A0A8X6NEF6|A0A8X6NEF6_NEPPI	Bifunctional 3'-phosphoadenosine 5'-phosphosulfate synthase OS=Nephila pilipes OX=299642 GN=NPIL_307361 PE=3 SV=1	ident:539/607 pos:574/607 query:607 hit:613 align:611 bit:1133.6	OK	595.772	289.013	342.391	291.79	308.846	207.15	192.881	214.259	201.58	326.922	281.336	293.979	7393.31	NaN	NaN	49.5492	92.2225	57.0623	53.7359	62.4357	65.4398
111215835	111224971|Lhe_015353-RA|1|CDS|4410393544|28618|frame0	111215835	tr|A0A8X6YQT0|A0A8X6YQT0_9ARAC	Enoyl-[acyl-carrier-protein] reductase, mitochondrial OS=Trichonephila inaurata madagascariensis OX=2747483 GN=MECR PE=3 SV=1	ident:220/345 pos:274/345 query:345 hit:360 align:351 bit:451.1	OK	594.054	102.596	122.13	111.308	97.5681	133.705	120.759	122.055	124.207	429.175	470.686	426.992	4624.55	983.889	3120.34	150.262	153.465	161.791	125.625	161.308	138.671
13725063	13744342|Lhe_018703-RA|-1|CDS|4410418754|14840|frame0	13725063	tr|A0A8X6JS81|A0A8X6JS81_9ARAC	3-hydroxyacyl-CoA dehydrogenase OS=Trichonephila inaurata madagascariensis OX=2747483 GN=HADH PE=3 SV=1	ident:202/259 pos:232/259 query:259 hit:310 align:260 bit:419.9	OK	593.782	335.952	362.869	393.68	477.093	342.909	278.015	242.561	231.793	535.469	532.163	412.821	731.899	NaN	5438.58	200.168	139.969	174.058	139.42	147.108	165.337
73469016	73472592|Lhe_004944-RA|1|CDS|4410313083|6057|frame0	73469016	tr|A0A8T0E2U3|A0A8T0E2U3_ARGBR	Cytochrome c oxidase subunit NDUFA4 like protein OS=Argiope bruennichi OX=94029 GN=HNY73_022641 PE=4 SV=1	ident:44/73 pos:47/73 query:73 hit:84 align:51 bit:97.1	OK	592.708	653.193	686.175	684.463	653.318	569.304	559.647	592.384	527.617	193.787	246.539	174.713	NaN	NaN	NaN	758.269	704.727	863.108	644.386	675.446	888.958
27053200	27122458|Lhe_023710-RA|-1|CDS|4410456430|15886|frame0	27053200	tr|A0A4Y2CM78|A0A4Y2CM78_ARAVE	Vitellogenin OS=Araneus ventricosus OX=182803 GN=VIT_0 PE=4 SV=1	ident:1939/3259 pos:2521/3259 query:3259 hit:3218 align:3196 bit:4210.2	OK	591.248	127.324	118.347	136.688	126.45	189.085	188.914	191.235	181.027	330.022	370.16	381.368	1394.44	716.739	1657.35	1113.95	1106.58	1133.71	772.466	845.436	743.668
43503714	43535617|Lhe_034821-RA|-1|CDS|4410299236|2536|frame0	43503714	tr|A0A8T0E9A7|A0A8T0E9A7_ARGBR	Transferrin like protein OS=Argiope bruennichi OX=94029 GN=HNY73_020799 PE=3 SV=1	ident:290/461 pos:363/461 query:461 hit:664 align:462 bit:611.3	OK	587.086	795.953	650.995	644.126	799.82	427.891	373.255	416.181	409.874	315.436	549.2	286.887	367.112	3739.15	604.902	206.503	330.4	205.953	164.019	221.997	232.063
86884611	86935577|Lhe_017490-RA|-1|CDS|4410409298|27954|frame0	86884611	tr|A0A8X6PYT9|A0A8X6PYT9_NEPPI	Serine hydroxymethyltransferase OS=Nephila pilipes OX=299642 GN=SHMT2 PE=3 SV=1	ident:436/508 pos:463/508 query:508 hit:505 align:512 bit:899.4	OK	586.155	644.269	517.06	589.129	641.558	441.628	448.211	470.274	518.784	1192.42	623.116	766.388	2555.6	NaN	NaN	NaN	145.072	142.444	77.7428	129.138	61.8041
99688641	99698925|Lhe_005622-RA|1|CDS|4410318619|34449|frame0	99688641	tr|E7D188|E7D188_LATHE	Kunitz-like protease inhibitor (Fragment) OS=Latrodectus hesperus OX=256737 PE=2 SV=1	ident:318/321 pos:319/321 query:321 hit:323 align:320 bit:645.6	OK	586.056	1113.69	1527.87	1504.24	1205.38	279.707	263.172	265.158	229.399	349.884	512.581	346.154	NaN	NaN	NaN	469.507	476.015	535.748	298.175	0.209464	NaN
85018889	85029067|Lhe_029471-RA|-1|CDS|4410258261|13193|frame0	85018889	tr|A0A087UMV4|A0A087UMV4_STEMI	Thioredoxin domain-containing protein (Fragment) OS=Stegodyphus mimosarum OX=407821 GN=X975_14268 PE=4 SV=1	ident:99/245 pos:104/245 query:245 hit:160 align:107 bit:209.5	Partial_match_query	585.916	256.777	289.859	223.564	228.457	275.696	309.33	336.023	285.452	143.4	80.2053	91.0712	NaN	NaN	NaN	1719.38	1540.26	2023.04	653.263	764.313	740.496
117613111	117623979|Lhe_006021-RA|-1|CDS|4410321648|34105|frame0	117613111	tr|A0A087U994|A0A087U994_STEMI	Histone H2A (Fragment) OS=Stegodyphus mimosarum OX=407821 GN=X975_01037 PE=3 SV=1	ident:127/150 pos:128/150 query:150 hit:129 align:150 bit:233.8	OK	585.262	70.2158	64.1613	78.7827	81.3321	61.9314	39.3158	41.41	39.0496	18.4611	NaN	NaN	7649.69	NaN	NaN	56.5509	62.2007	NaN	167.759	160.534	187.54
92328617	92355113|Lhe_005420-RA|-1|CDS|4410316909|1860|frame0	92328617	tr|A0A8X6UL85|A0A8X6UL85_NEPPI	Cytochrome P450 4c3 OS=Nephila pilipes OX=299642 GN=Cyp4c3 PE=3 SV=1	ident:318/506 pos:399/506 query:506 hit:509 align:507 bit:641.3	OK	584.662	639.992	580.439	727.841	676.534	513.299	447.248	472.92	430.065	562.669	405.498	411.42	4260.32	NaN	NaN	70.2177	90.6657	72.5822	56.7509	51.4367	54.0138
114545183	114545752|Lhe_012294-RA|-1|CDS|4410370017|30704|frame0	114545183	tr|A0A087UT92|A0A087UT92_STEMI	Large ribosomal subunit protein uL6 (Fragment) OS=Stegodyphus mimosarum OX=407821 GN=X975_05631 PE=3 SV=1	ident:165/189 pos:180/189 query:189 hit:189 align:188 bit:344.7	OK	583.756	507.681	324.258	498.399	395.635	421.996	392.825	533.215	441.978	566.312	467.89	406.785	3063.99	NaN	NaN	434.501	468.897	462.666	425.42	252.874	442.289
101278396	101280325|Lhe_015137-RA|-1|CDS|4410392085|13032|frame0	101278396	tr|A0A4Y2WEQ8|A0A4Y2WEQ8_ARAVE	Uncharacterized protein OS=Araneus ventricosus OX=182803 GN=AVEN_253674_1 PE=4 SV=1	ident:106/220 pos:128/220 query:220 hit:341 align:219 bit:84.0	OK	582.207	188.646	156.902	189.83	183.931	221.459	211.678	206.676	210.673	2528.73	2337.11	1913.91	743.81	NaN	NaN	69.5537	87.6238	50.1543	555.65	325.77	297.614
95978883	95994245|Lhe_022813-RA|1|CDS|4410450869|13808|frame0	95978883	tr|A0A087UA77|A0A087UA77_STEMI	Cytochrome c oxidase subunit 6B1 (Fragment) OS=Stegodyphus mimosarum OX=407821 GN=X975_04202 PE=4 SV=1	ident:63/138 pos:68/138 query:138 hit:83 align:75 bit:137.9	OK	579.067	331.877	379.228	339	353.839	569.987	536.373	504.629	471.966	327.237	851.218	1070.78	NaN	NaN	NaN	910.88	764.317	1063.9	531.847	332.206	504.855
71822946	71831705|Lhe_019912-RA|-1|CDS|4410427908|2012|frame0	71822946	tr|A0A8T0FW04|A0A8T0FW04_ARGBR	U3-aranetoxin-Ce1a like protein OS=Argiope bruennichi OX=94029 GN=HNY73_003142 PE=4 SV=1	ident:44/145 pos:62/145 query:145 hit:347 align:98 bit:90.5	Partial_match_hit	576.504	1196.71	1185.21	1174.09	1055.81	282.295	285.433	290.402	291.962	2.21599	NaN	0.9043	NaN	NaN	NaN	NaN	NaN	NaN	NaN	NaN	NaN
65229736	65232942|Lhe_031423-RA|1|CDS|4410272221|20804|frame0	65229736	tr|A0A4Y2SZT1|A0A4Y2SZT1_ARAVE	U24-ctenitoxin-Pn1a OS=Araneus ventricosus OX=182803 GN=PN16_3 PE=4 SV=1	ident:103/144 pos:116/144 query:144 hit:144 align:144 bit:227.6	OK	575.5	954.42	976.888	1021.81	1190.41	530.439	507.114	400.241	508.115	51.5311	NaN	127.453	NaN	NaN	NaN	NaN	NaN	NaN	62.0852	NaN	NaN
111401700	111413806|Lhe_012197-RA|-1|CDS|4410369155|11994|frame0	111401700	tr|A0A2L2Y168|A0A2L2Y168_PARTP	Muscle M-line assembly protein unc-89 (Fragment) OS=Parasteatoda tepidariorum OX=114398 PE=2 SV=1	ident:318/475 pos:340/475 query:475 hit:1600 align:360 bit:676.8	Partial_match_hit	573.839	248.943	316.326	286.443	431.624	427.119	414.137	427.972	446.675	421.093	397.777	704.476	961.119	NaN	NaN	2098.61	812.592	722.962	451.591	384.448	375.196
88351134	88363068|Lhe_005326-RA|1|CDS|4410316053|20180|frame0	88351134	tr|A0A4Y2GYP7|A0A4Y2GYP7_ARAVE	Glutathione S-transferase 1, isoform C OS=Araneus ventricosus OX=182803 GN=GstD1_2 PE=3 SV=1	ident:153/269 pos:174/269 query:269 hit:215 align:210 bit:318.9	OK	573.275	441.194	435.606	426.034	390.84	1012.87	879.294	956.378	934.132	408.541	413.612	422.025	1394.38	NaN	NaN	419.562	314.072	324.509	373.923	397.661	374.321
84330775	84342075|Lhe_029459-RA|-1|CDS|4410258136|4936|frame0	84330775	tr|A0A8X7BUF5|A0A8X7BUF5_9ARAC	enoyl-CoA hydratase OS=Trichonephila inaurata madagascariensis OX=2747483 GN=HADHA PE=3 SV=1	ident:543/697 pos:627/697 query:697 hit:753 align:695 bit:1154.4	OK	572.705	326.166	300.189	325.521	310.068	315.581	332.659	302.296	317.464	633.619	611.54	670.639	1020.66	753.84	3185.95	385.283	300.838	532.597	293.165	269.067	266.957
24380819	24390623|Lhe_000548-RA|1|CDS|4410201959|32600|frame0	24380819	tr|E7D1B6|E7D1B6_LATHE	60S acidic ribosomal protein P0 (Fragment) OS=Latrodectus hesperus OX=256737 PE=2 SV=1	ident:297/316 pos:297/316 query:316 hit:298 align:298 bit:612.5	OK	572.359	699.045	679.849	695.538	662.4	712.659	400.242	430.427	477.156	567.663	635.691	670.579	707.529	NaN	NaN	471.617	476.313	878.618	269.7	498.056	369.379
85062970	85087710|Lhe_002172-RA|1|CDS|4410215293|33291|frame0	85062970	tr|A0A8X6NNJ7|A0A8X6NNJ7_NEPPI	Dihydrolipoyl dehydrogenase OS=Nephila pilipes OX=299642 GN=DLD PE=3 SV=1	ident:439/507 pos:481/507 query:507 hit:508 align:509 bit:917.5	OK	572.358	413.474	333.888	290.811	375.865	416.812	403.181	404.341	373.482	491.843	572.89	457.279	3975.39	NaN	NaN	211.776	301.611	187.93	334.408	336.942	420.528
99418497	99424935|Lhe_015074-RA|1|CDS|4410391565|7909|frame0	99418497	tr|A0A2L2Y3N6|A0A2L2Y3N6_PARTP	60S ribosomal protein L7a (Fragment) OS=Parasteatoda tepidariorum OX=114398 PE=2 SV=1	ident:187/217 pos:201/217 query:217 hit:242 align:227 bit:377.1	OK	572.234	795.544	757.699	827.841	575.872	624.945	493.346	513.542	585.128	427.36	382.585	124.595	2452.02	NaN	NaN	348.787	412.866	503.534	135.13	207.75	131.669
28613412	28625057|Lhe_028359-RA|1|CDS|4410249582|15604|frame0	28613412	tr|A0A087TQZ7|A0A087TQZ7_STEMI	Small ribosomal subunit protein eS21 (Fragment) OS=Stegodyphus mimosarum OX=407821 GN=X975_07412 PE=3 SV=1	ident:77/83 pos:77/83 query:83 hit:83 align:83 bit:157.1	OK	571.32	915.333	837.355	893.891	1081.06	362.928	343.748	315.049	283.553	118.952	NaN	NaN	NaN	NaN	NaN	NaN	NaN	NaN	NaN	NaN	561.336
2655579;2670716;2688287	2663477|Lhe_027676-RA|-1|CDS|4410243939|20095|frame0;2679051|Lhe_027678-RA|-1|CDS|4410243949|23536|frame0;2694491|Lhe_027679-RA|-1|CDS|4410243955|25623|frame0	2655579	tr|E7D1V1|E7D1V1_LATHE	Thyroglobulin type-1 domain-containing protein (Fragment) OS=Latrodectus hesperus OX=256737 PE=2 SV=1	ident:73/131 pos:84/131 query:131 hit:96 align:96 bit:156.4	OK	568.931	334.916	291.828	388.22	381.176	828.188	760.372	802.257	764.495	NaN	NaN	NaN	NaN	NaN	NaN	NaN	NaN	NaN	NaN	NaN	NaN
76126827	76138525|Lhe_020006-RA|1|CDS|4410428687|26911|frame0	76126827	tr|A0A2L2Y0Q1|A0A2L2Y0Q1_PARTP	Metalloendopeptidase OS=Parasteatoda tepidariorum OX=114398 PE=2 SV=1	ident:177/239 pos:201/239 query:239 hit:246 align:246 bit:375.6	OK	567.4	688.651	831	1012.78	1498.22	410.993	1035.22	551.851	543.156	404.156	467.953	359.799	67.6614	NaN	NaN	118.372	NaN	57.7564	402.737	407.298	788.202
38001918	38023827|Lhe_013439-RA|1|CDS|4410378215|1596|frame0	38001918	tr|A0A4Y2FLA1|A0A4Y2FLA1_ARAVE	Desumoylating isopeptidase 1 OS=Araneus ventricosus OX=182803 GN=desi1 PE=3 SV=1	ident:292/473 pos:359/473 query:473 hit:773 align:490 bit:550.1	OK	566.715	225.781	234.412	204.85	233.544	252.159	198.093	217.665	178.642	120.762	103.244	99.0445	665.737	NaN	5265.97	485.143	634.281	692.965	310.62	327.325	317.344
46468088	46481987|Lhe_013693-RA|1|CDS|4410380034|1951|frame0	46468088	tr|A0A2L2Y2Z9|A0A2L2Y2Z9_PARTP	L-xylulose reductase OS=Parasteatoda tepidariorum OX=114398 PE=2 SV=1	ident:184/246 pos:208/246 query:246 hit:246 align:246 bit:377.1	OK	564.727	138.748	144.176	151.629	145.122	92.7775	76.0843	88.9385	86.7913	1243.54	1309.71	1471.51	3366.79	NaN	NaN	NaN	NaN	NaN	30.4649	55.7972	68.821
33356570	33359716|Lhe_010052-RA|-1|CDS|4410352394|13674|frame0	33356570	tr|A0A2L2Y274|A0A2L2Y274_PARTP	Large ribosomal subunit protein eL30 OS=Parasteatoda tepidariorum OX=114398 PE=2 SV=1	ident:100/107 pos:100/107 query:107 hit:113 align:100 bit:205.3	OK	557.596	1203.23	1129.15	1140.63	1312.92	890.027	925.404	1099.53	983.462	116.472	139.092	163.035	NaN	NaN	NaN	58.7498	39.1007	37.9559	109.912	62.7506	67.7175
45210905	45232665|Lhe_016701-RA|1|CDS|4410403343|29378|frame0	45210905	tr|A0A8X6U0V3|A0A8X6U0V3_NEPPI	Translocon-associated protein subunit delta OS=Nephila pilipes OX=299642 GN=Ssr4 PE=3 SV=1	ident:110/187 pos:131/187 query:187 hit:171 align:157 bit:246.9	OK	557.233	1316.24	1324.96	1241.85	1137.62	638.011	474.95	472.167	444.095	259.626	234.065	396.019	91.851	NaN	NaN	215.243	322.152	434.394	409.481	276.463	341.01
60454036	60461603|Lhe_033160-RA|1|CDS|4410285742|16343|frame0	60454036	tr|E7D1E8|E7D1E8_LATHE	Eukaryotic translation initiation factor 5A (Fragment) OS=Latrodectus hesperus OX=256737 PE=2 SV=1	ident:155/234 pos:155/234 query:234 hit:155 align:155 bit:323.6	OK	554.12	850.41	1030.2	800.823	981.132	411.563	400.296	400.231	400.063	379.314	373.164	303.565	611.272	NaN	NaN	648.438	611.789	624.046	316.145	397.416	434.286
82569314	82600232|Lhe_017409-RA|-1|CDS|4410408661|17144|frame0	82569314	tr|A0A8X6P3U1|A0A8X6P3U1_NEPPI	Zonadhesin OS=Nephila pilipes OX=299642 GN=Zan_0 PE=3 SV=1	ident:249/789 pos:303/789 query:789 hit:1225 align:469 bit:459.1	Partial_match_hit	553.139	434.813	447.705	491.166	453.661	825.947	746.875	753.163	778.221	NaN	NaN	46.7037	NaN	NaN	NaN	NaN	NaN	NaN	NaN	NaN	NaN
121869577	121886157|Lhe_003126-RA|1|CDS|4410223503|8379|frame0	121869577	tr|A0A087TDX4|A0A087TDX4_STEMI	Retinal dehydrogenase 1 (Fragment) OS=Stegodyphus mimosarum OX=407821 GN=X975_03916 PE=3 SV=1	ident:411/482 pos:439/482 query:482 hit:477 align:461 bit:864.4	OK	553.016	862.743	992.024	965.178	885.283	570.523	530.043	547.465	554.361	669.858	474.041	490.387	705.938	NaN	NaN	323.272	295.052	342.693	248.278	234.134	263.007
80919627	80929490|Lhe_008033-RA|1|CDS|4410336849|16715|frame0	80919627	tr|A0A482Z8S0|A0A482Z8S0_LATHA	U31-Theriditoxin-Lha1a_1 OS=Latrodectus hasselti OX=256736 PE=4 SV=1	ident:116/191 pos:147/191 query:191 hit:202 align:201 bit:233.0	OK	552.536	1176.4	1033.82	1029.87	1053.2	222.235	237.004	262.362	220.04	708.47	897.318	126.044	NaN	NaN	NaN	NaN	114.256	NaN	NaN	NaN	101.947
48962927	48975345|Lhe_016776-RA|1|CDS|4410403884|6873|frame0	48962927	tr|A0A8T0FSQ6|A0A8T0FSQ6_ARGBR	DUF19 domain-containing protein OS=Argiope bruennichi OX=94029 GN=HNY73_001712 PE=4 SV=1	ident:60/205 pos:108/205 query:205 hit:205 align:200 bit:100.5	OK	552.364	871.642	871.916	866.947	804.839	371.481	397.74	388.892	354.889	NaN	42.9257	NaN	NaN	NaN	NaN	NaN	NaN	NaN	NaN	NaN	NaN
63621587	63631038|Lhe_029001-RA|1|CDS|4410254532|15978|frame0	63621587	tr|A0A8X6MK10|A0A8X6MK10_9ARAC	Large ribosomal subunit protein uL14 OS=Trichonephila inaurata madagascariensis OX=2747483 GN=RpL23 PE=3 SV=1	ident:137/140 pos:139/140 query:140 hit:140 align:140 bit:275.8	OK	552.192	1180.98	996.255	1098.72	1196.9	583.598	540.944	549.682	498.662	256.428	180.313	286.263	808.819	NaN	NaN	259.965	850.964	160.91	186.005	248.861	55.1879
29509408	29556498|Lhe_009960-RA|-1|CDS|4410351720|25092|frame0	29509408	tr|A0A8X6TRN7|A0A8X6TRN7_NEPPI	Talin-2 OS=Nephila pilipes OX=299642 GN=TLN2 PE=4 SV=1	ident:2327/2560 pos:2462/2560 query:2560 hit:2560 align:2559 bit:4747.2	OK	549.679	287.001	273.215	321.492	300.283	269.684	265.595	275.944	285.427	390.637	451.609	416.911	2408.34	NaN	2238.94	346.034	363.545	409.199	376.771	407.032	356.241
69227792	69275440|Lhe_031555-RA|-1|CDS|4410273335|21844|frame0	69227792	tr|A0A8X6MIG8|A0A8X6MIG8_NEPPI	Myosin heavy chain, non-muscle OS=Nephila pilipes OX=299642 GN=zip PE=3 SV=1	ident:1664/1860 pos:1751/1860 query:1860 hit:1977 align:1860 bit:3241.4	OK	548.471	251.452	240.077	274.384	272.671	210.768	201.364	210.778	206.592	381.366	359.977	378.855	1548.83	2119.83	2948.43	264.191	263.57	299.011	169.959	195.133	172.186
60392293	60431194|Lhe_001485-RA|1|CDS|4410209542|366|frame0	60392293	tr|A0A8T0F9B5|A0A8T0F9B5_ARGBR	Potassium channel subfamily T member 2 like protein OS=Argiope bruennichi OX=94029 GN=HNY73_008605 PE=4 SV=1	ident:508/599 pos:531/599 query:599 hit:1054 align:565 bit:1070.1	OK	544.735	378.027	217.081	390.447	320.714	1284.71	1403.27	1428.64	1625.22	644.325	NaN	NaN	NaN	NaN	NaN	73.6089	109.399	148.285	40.2095	59.841	47.2426
46339604	46364822|Lhe_007280-RA|1|CDS|4410331282|12666|frame0	46339604	tr|A0A8X6H6B9|A0A8X6H6B9_TRICU	Dehydrogenase/reductase SDR family member 7 OS=Trichonephila clavata OX=2740835 GN=DHRS7 PE=3 SV=1	ident:242/321 pos:279/321 query:321 hit:320 align:317 bit:521.5	OK	544.545	979.423	1029.5	1113.39	1197.42	546.528	508.31	454.947	494.855	342.192	331.933	326.031	NaN	NaN	NaN	NaN	NaN	NaN	113.306	102.053	83.7365
106717018	106730289|Lhe_002754-RA|-1|CDS|4410220273|9031|frame0	106717018	tr|A0A8T0E8W4|A0A8T0E8W4_ARGBR	Large ribosomal subunit protein uL2 OS=Argiope bruennichi OX=94029 GN=HNY73_020673 PE=3 SV=1	ident:253/258 pos:256/258 query:258 hit:457 align:258 bit:516.5	OK	544.318	929.911	1055.46	887.626	1259.01	534.119	503.475	482.3	410.736	295.082	513.419	314.45	482.648	NaN	NaN	389.439	287.361	601.81	304.626	322.839	223.423
36452520	36475424|Lhe_026206-RA|1|CDS|4410232416|16939|frame0	36452520	tr|A0A8T0FW45|A0A8T0FW45_ARGBR	Elongation factor Tu OS=Argiope bruennichi OX=94029 GN=HNY73_001903 PE=3 SV=1	ident:365/490 pos:415/490 query:490 hit:662 align:449 bit:784.6	OK	543.161	260.698	283.581	259.121	274.513	305.18	273.149	289.86	284.576	205.438	211.382	224.591	1124.5	NaN	4052.3	493.197	336.079	508.049	298.113	361.498	274.234
30826194	30841189|Lhe_013246-RA|-1|CDS|4410376692|33824|frame0	30826194	tr|A0A087UNR8|A0A087UNR8_STEMI	L-xylulose reductase (Fragment) OS=Stegodyphus mimosarum OX=407821 GN=X975_04072 PE=3 SV=1	ident:171/250 pos:210/250 query:250 hit:276 align:249 bit:359.8	OK	541.728	606.98	494.198	598.362	610.94	848.305	729.921	887.446	694.399	900.135	366.36	1118.44	NaN	NaN	NaN	79.5413	NaN	NaN	63.1841	59.1172	68.5914
91186270	91197097|Lhe_011642-RA|-1|CDS|4410364890|4019|frame0	91186270	tr|A0A4Y2DFA9|A0A4Y2DFA9_ARAVE	Large ribosomal subunit protein eL24 OS=Araneus ventricosus OX=182803 GN=RpL24 PE=3 SV=1	ident:140/156 pos:145/156 query:156 hit:156 align:156 bit:283.5	OK	538.764	907.303	1064.26	1022.68	1176.2	590.835	613.991	620.884	639.901	145.208	465.79	537.008	NaN	NaN	NaN	135.404	326.695	106.991	345.623	198.823	261.399
110641122	110666587|Lhe_005898-RA|1|CDS|4410320926|28896|frame0	110641122	tr|A0A8T0E287|A0A8T0E287_ARGBR	Large ribosomal subunit protein eL38 OS=Argiope bruennichi OX=94029 GN=HNY73_021592 PE=3 SV=1	ident:39/113 pos:43/113 query:113 hit:70 align:47 bit:77.8	Partial_match_query	538.324	977.122	1036.77	1032.57	1376.54	351.22	273.909	295.88	431.318	50.5241	39.707	56.01	NaN	NaN	NaN	NaN	NaN	NaN	NaN	NaN	NaN
36856888	36867746|Lhe_004166-RA|1|CDS|4410306744|14323|frame0	36856888	tr|A0A8X6LRA8|A0A8X6LRA8_TRICU	Fumarylacetoacetase OS=Trichonephila clavata OX=2740835 GN=FAH PE=3 SV=1	ident:338/417 pos:382/417 query:417 hit:418 align:415 bit:734.6	OK	534.374	564.15	628.987	646.717	669.04	350.081	308.854	366.833	342.116	194.021	253.207	330.157	3116.91	NaN	1860.75	57.9992	93.9938	61.9345	94.5035	113.523	99.3327
35224391	35253960|Lhe_028512-RA|-1|CDS|4410250801|17999|frame0	35224391	tr|A0A8X6YYA9|A0A8X6YYA9_9ARAC	acetyl-CoA C-acetyltransferase OS=Trichonephila inaurata madagascariensis OX=2747483 GN=ACAT1 PE=3 SV=1	ident:303/461 pos:350/461 query:461 hit:409 align:425 bit:624.8	OK	533.352	675.316	561.057	603.868	542.551	382.552	335.694	353.773	342.364	345.406	294.825	224.89	3699.87	NaN	345.864	448.488	342.577	290.864	97.1628	130.627	115.942
107025497	107027816|Lhe_002762-RA|1|CDS|4410220322|25941|frame0	107025497	tr|A0A8X6TU49|A0A8X6TU49_NEPPI	Cuticular protein OS=Nephila pilipes OX=299642 GN=NCL1_47241 PE=4 SV=1	ident:173/238 pos:180/238 query:238 hit:221 align:223 bit:297.0	OK	532.351	265.088	173.357	228.798	245.183	638.058	662.189	644.832	612.867	42.6048	32.0161	44.3309	NaN	NaN	468.919	1126.67	1221.27	1350.25	356.475	837.132	632.286
2232447	2281960|Lhe_020661-RA|1|CDS|4410433801|14126|frame0	2232447	tr|A0A8X6XHC0|A0A8X6XHC0_9ARAC	Spectrin beta chain OS=Trichonephila inaurata madagascariensis OX=2747483 GN=beta-Spec PE=3 SV=1	ident:2228/2385 pos:2308/2385 query:2385 hit:2378 align:2390 bit:4513.0	OK	532.182	214.643	205.664	223.323	219.878	235.941	229.2	234.485	235.867	281.058	280.748	306.356	1243.14	3062.75	1688.96	415.46	388.819	454.094	245.053	220.648	257.547
69861544	69889940|Lhe_026970-RA|-1|CDS|4410238372|15950|frame0	69861544	tr|A0A8X6H434|A0A8X6H434_TRICU	Pyruvate carboxylase OS=Trichonephila clavata OX=2740835 GN=PC PE=4 SV=1	ident:1080/1177 pos:1134/1177 query:1177 hit:1182 align:1182 bit:2254.6	OK	530.669	274.36	289.354	291.541	296.721	199.882	190.317	187.269	186.784	616.252	621.96	715.391	928.161	NaN	4159.95	101.233	106.191	118.021	281.428	283.605	234.297
59874859	59882979|Lhe_014056-RA|-1|CDS|4410383155|33486|frame0	59874859	tr|E7D137|E7D137_LATHE	Ribosomal protein S15 (Fragment) OS=Latrodectus hesperus OX=256737 PE=2 SV=1	ident:130/130 pos:130/130 query:130 hit:130 align:130 bit:266.5	OK	530.158	471.933	514.394	541.347	575.754	494.029	503.051	552.371	518.077	221.157	253.128	327.666	1327.93	1596.8	714.614	262.89	236.368	246.925	376.564	329.638	538.519
73346374	73410513|Lhe_019957-RA|-1|CDS|4410428303|33895|frame0	73346374	tr|A0A8X6FNK6|A0A8X6FNK6_TRICU	Fatty acid synthase OS=Trichonephila clavata OX=2740835 GN=FASN PE=4 SV=1	ident:1333/2448 pos:1811/2448 query:2448 hit:2486 align:2465 bit:2800.0	OK	528.617	226.889	214.309	209.701	229.185	206.463	205.831	213.033	201.127	193.605	97.1312	21.5051	NaN	NaN	1280.63	283.665	371.791	315.263	1815.61	1881.59	1547.79
27184317	27219253|Lhe_021256-RA|1|CDS|4410438564|19644|frame0	27184317	tr|A0A2L2Y0C1|A0A2L2Y0C1_PARTP	Very long-chain specific acyl-CoA dehydrogenase, mitochondrial OS=Parasteatoda tepidariorum OX=114398 PE=2 SV=1	ident:487/626 pos:554/626 query:626 hit:625 align:628 bit:1011.5	OK	527.309	436.727	412.449	459.493	397.28	280.33	296.413	280.623	324.318	712.628	618.108	651.936	2389.35	NaN	NaN	368.998	446.685	345.744	452.698	259.711	358.071
27231145	27236896|Lhe_021258-RA|-1|CDS|4410438590|28692|frame0	27231145	tr|A0A8X6GJL3|A0A8X6GJL3_TRICU	NADH dehydrogenase [ubiquinone] 1 beta subcomplex subunit 10 (Fragment) OS=Trichonephila clavata OX=2740835 GN=TNCT_171561 PE=3 SV=1	ident:111/169 pos:129/169 query:169 hit:169 align:157 bit:244.6	OK	526.466	536.871	479.757	555.082	430.467	785.242	719.435	907.552	754.244	160.327	105.751	150.729	2734.3	NaN	NaN	195.254	205.008	216.65	182.591	171.475	185.647
56669138	56669680|Lhe_010729-RA|-1|CDS|4410357716|2969|frame0	56669138	tr|A0A2L2Y0W7|A0A2L2Y0W7_PARTP	Protein lethal(2)essential for life (Fragment) OS=Parasteatoda tepidariorum OX=114398 PE=2 SV=1	ident:109/180 pos:139/180 query:180 hit:167 align:162 bit:238.4	OK	526.126	389.773	386.125	383.826	378.864	675.756	770.78	873.826	860.356	NaN	NaN	NaN	NaN	NaN	NaN	NaN	15.824	NaN	NaN	NaN	NaN
37404357	37407526|Lhe_000879-RA|-1|CDS|4410204669|26645|frame0	37404357	tr|A0A4Y2I6X8|A0A4Y2I6X8_ARAVE	Uncharacterized protein (Fragment) OS=Araneus ventricosus OX=182803 GN=AVEN_113038_1 PE=4 SV=1	ident:29/171 pos:46/171 query:171 hit:143 align:74 bit:56.2	Partial_match_both	526.04	230.109	250.212	263.67	222.757	814.747	855.968	690.816	880.04	NaN	NaN	NaN	NaN	NaN	NaN	NaN	NaN	NaN	NaN	NaN	NaN
68863319	68865115|Lhe_019853-RA|-1|CDS|4410427458|21002|frame0	68863319	tr|A0A8X7CRY3|A0A8X7CRY3_9ARAC	Apoptosis-inducing factor 1, mitochondrial OS=Trichonephila inaurata madagascariensis OX=2747483 GN=Aifm1 PE=3 SV=1	ident:375/598 pos:460/598 query:598 hit:586 align:605 bit:746.9	OK	524.753	150.593	142.868	160.766	160.145	151.981	152.473	135.283	142.86	353.894	429.689	433.463	5547.77	NaN	718.098	183.298	255.02	176.336	236.797	232.778	206.189
15014466	15063394|Lhe_018738-RA|-1|CDS|4410419026|4094|frame0	15014466	tr|A0A8X6K5M1|A0A8X6K5M1_TRICU	Protein disulfide-isomerase OS=Trichonephila clavata OX=2740835 GN=X975_03770 PE=4 SV=1	ident:483/864 pos:597/864 query:864 hit:1774 align:950 bit:850.1	Partial_match_hit	521.473	158.783	136.196	127.153	165.746	352.152	333.763	342.252	310.546	232.869	140.431	187.582	NaN	NaN	NaN	1777.16	832.685	1707.72	624.654	687.376	747.972
69542307	69549149|Lhe_001702-RA|-1|CDS|4410211512|17956|frame0	69542307	tr|A0A2L2Y3R8|A0A2L2Y3R8_PARTP	Purine nucleoside phosphorylase OS=Parasteatoda tepidariorum OX=114398 PE=2 SV=1	ident:257/274 pos:264/274 query:274 hit:275 align:273 bit:534.3	OK	518.69	993.396	1054.53	1126.43	1133.68	544.128	481.349	444.24	464.813	726.881	914.075	943.138	192.499	NaN	NaN	21.1048	90.5593	11.1988	53.4166	73.736	67.2451
52875439	52886127|Lhe_004462-RA|-1|CDS|4410309029|1153|frame0	52875439	tr|A0A8X6QXB2|A0A8X6QXB2_NEPPI	Glycerol-3-phosphate dehydrogenase [NAD(+)] OS=Nephila pilipes OX=299642 GN=Gpdh1 PE=3 SV=1	ident:310/354 pos:328/354 query:354 hit:342 align:354 bit:637.5	OK	518.305	328.164	333.892	343.397	324.004	328.659	362.622	366.686	366.426	266.166	308.205	304.204	2945.04	NaN	NaN	500.888	485.966	502.58	395.415	486.136	381.035
28885729	28906333|Lhe_030388-RA|1|CDS|4410264530|15623|frame0	28885729	tr|A0A8T0EFF0|A0A8T0EFF0_ARGBR	protein-tyrosine-phosphatase OS=Argiope bruennichi OX=94029 GN=HNY73_018793 PE=4 SV=1	ident:255/353 pos:267/353 query:353 hit:561 align:351 bit:511.1	OK	518.002	266.212	291.305	289.932	291.52	678.426	769.684	768.878	788.061	NaN	NaN	NaN	NaN	NaN	NaN	NaN	NaN	NaN	NaN	NaN	NaN
86795705	86822343|Lhe_011531-RA|-1|CDS|4410363993|8214|frame0	86795705	tr|A0A087TUM3|A0A087TUM3_STEMI	60S ribosomal export protein NMD3 (Fragment) OS=Stegodyphus mimosarum OX=407821 GN=X975_05752 PE=3 SV=1	ident:363/461 pos:413/461 query:461 hit:504 align:504 bit:759.2	OK	516.093	21.8862	22.4937	22.0285	24.9472	21.8578	15.9399	16.7778	19.3582	1151.21	2118.16	3710.69	NaN	NaN	NaN	10.364	36.5423	33.0418	NaN	NaN	NaN
67161424	67162080|Lhe_007778-RA|1|CDS|4410335036|18463|frame0	67161424	tr|A0A2L2XY13|A0A2L2XY13_PARTP	glutathione transferase OS=Parasteatoda tepidariorum OX=114398 PE=2 SV=1	ident:141/218 pos:176/218 query:218 hit:217 align:218 bit:291.2	OK	515.574	370.076	352.623	372.106	372.761	249.273	260.232	273.995	214.754	166.367	160.213	143.21	5096.31	NaN	NaN	NaN	47.495	NaN	47.1877	43.1413	79.4305
28260555	28302672|Lhe_006889-RA|1|CDS|4410328307|31702|frame0	28260555	tr|A0A8X6YG25|A0A8X6YG25_9ARAC	Uncharacterized protein OS=Trichonephila inaurata madagascariensis OX=2747483 GN=AVEN_194086_1 PE=4 SV=1	ident:438/557 pos:510/557 query:557 hit:561 align:561 bit:955.7	OK	514.988	507.27	481.767	556.243	472.863	348.161	303.318	317.29	335.085	321.456	294.732	489.069	2166.71	NaN	NaN	NaN	NaN	NaN	100.881	NaN	NaN
38401545	38409391|Lhe_000916-RA|-1|CDS|4410204963|23490|frame0	38401545	tr|A0A087SXZ9|A0A087SXZ9_STEMI	Secreted protein (Fragment) OS=Stegodyphus mimosarum OX=407821 GN=X975_11014 PE=4 SV=1	ident:37/257 pos:65/257 query:257 hit:223 align:112 bit:67.4	Partial_match_both	513.508	256.918	274.337	275.403	285.627	210.968	182.537	217.286	250.505	275.26	263.017	380.496	1620.76	NaN	NaN	749.67	751.096	763.244	914.182	698.753	873.08
35962112	35990875|Lhe_021535-RA|1|CDS|4410441051|6573|frame0	35962112	tr|A0A8X6JB27|A0A8X6JB27_TRICU	H(+)-transporting two-sector ATPase OS=Trichonephila clavata OX=2740835 GN=VhaA PE=3 SV=1	ident:573/615 pos:601/615 query:615 hit:615 align:615 bit:1199.1	OK	512.891	489.643	514.496	482.761	482.136	340.015	341.189	305.516	281.969	883.451	1040.14	1154.24	1056.29	NaN	NaN	274.339	309.623	258.368	329.267	347.264	341.323
5713823	5718333|Lhe_031994-RA|-1|CDS|4410276829|7779|frame0	5713823	tr|A0A8X6TID0|A0A8X6TID0_NEPPI	peptidylprolyl isomerase OS=Nephila pilipes OX=299642 GN=FKBP7 PE=4 SV=1	ident:176/207 pos:194/207 query:207 hit:210 align:210 bit:363.6	OK	512.426	757.451	759.58	674.558	690.833	642.617	585.17	664.665	538.48	386.321	538.323	426.848	938.674	904.613	NaN	323.777	234.089	175.692	122.729	180.818	190.862
88747009	88750642|Lhe_020281-RA|1|CDS|4410430974|14488|frame0	88747009	tr|A0A2L2XWG5|A0A2L2XWG5_PARTP	Peroxiredoxin 1 OS=Parasteatoda tepidariorum OX=114398 PE=2 SV=1	ident:178/212 pos:194/212 query:212 hit:215 align:215 bit:374.0	OK	509.858	561.776	608.368	623.74	581.391	587.966	613.167	602.764	613.689	436.468	458.357	357.609	NaN	NaN	NaN	502.241	581.932	576.196	318.501	321.254	322.172
7439852	7440553|Lhe_006477-RA|-1|CDS|4410325172|30311|frame0	7439852	tr|A0A8X6GZK4|A0A8X6GZK4_TRICU	Uncharacterized protein OS=Trichonephila clavata OX=2740835 GN=AVEN_267012_1 PE=4 SV=1	ident:145/233 pos:178/233 query:233 hit:230 align:225 bit:318.2	OK	509.332	460.612	384.605	417.21	410.329	336.894	289.087	335.797	302.461	310.637	313.896	286.042	2758.52	NaN	NaN	NaN	15.2236	NaN	NaN	NaN	NaN
73393322	73397602|Lhe_001815-RA|-1|CDS|4410212599|9724|frame0	73393322	tr|E7D1R4|E7D1R4_LATHE	Putative fibropellin (Fragment) OS=Latrodectus hesperus OX=256737 PE=2 SV=1	ident:114/221 pos:124/221 query:221 hit:288 align:143 bit:239.6	Partial_match_hit	507.747	215.132	234.632	231.686	263.251	533.757	514.697	509.8	492.883	669.934	751.103	2091.61	NaN	NaN	NaN	342.707	279.541	306.374	418.472	371.705	404.412
12911138	12943408|Lhe_020889-RA|-1|CDS|4410435613|12083|frame0	12911138	tr|A0A2L2XZH0|A0A2L2XZH0_PARTP	Putative phosphoenolpyruvate synthase (Fragment) OS=Parasteatoda tepidariorum OX=114398 PE=2 SV=1	ident:324/521 pos:410/521 query:521 hit:652 align:561 bit:656.8	OK	505.876	482.404	567.117	524.306	500.122	318.004	301.802	248.663	324.456	1207.81	576.056	1089.95	NaN	NaN	NaN	NaN	358.637	NaN	NaN	NaN	77.0506
59903772	59935183|Lhe_033145-RA|-1|CDS|4410285648|18764|frame0	59903772	tr|A0A2L2Y3J5|A0A2L2Y3J5_PARTP	Putative tropomyosin OS=Parasteatoda tepidariorum OX=114398 PE=2 SV=1	ident:245/278 pos:246/278 query:278 hit:251 align:246 bit:456.1	OK	505.211	626.254	584.342	607.291	634.357	671.421	758.845	655.252	712.669	252.956	326.603	276.384	1042.47	NaN	NaN	338.824	371.576	377.727	208.855	351.298	296.671
46335645	46360806|Lhe_013682-RA|1|CDS|4410379949|7568|frame0	46335645	tr|A0A8X6HHX4|A0A8X6HHX4_TRICU	L-xylulose reductase OS=Trichonephila clavata OX=2740835 GN=DCXR PE=3 SV=1	ident:156/239 pos:194/239 query:239 hit:249 align:248 bit:326.6	OK	505.08	505.252	877.522	944.669	688.678	775.535	814.591	788.858	786.646	801.49	540.937	507.994	NaN	NaN	NaN	133.317	38.5976	40.2819	119.741	99.6804	122.576
32034934	32037503|Lhe_021401-RA|-1|CDS|4410439849|10006|frame0	32034934	tr|A0A8T0FTV6|A0A8T0FTV6_ARGBR	Metalloendopeptidase OS=Argiope bruennichi OX=94029 GN=HNY73_004487 PE=4 SV=1	ident:97/171 pos:121/171 query:171 hit:304 align:163 bit:203.4	OK	503.021	440.552	489.206	530.221	527.978	720.297	683.631	747.432	699.062	NaN	NaN	NaN	NaN	NaN	NaN	NaN	1.704	NaN	NaN	NaN	190.13
26617096	26622872|Lhe_018877-RA|1|CDS|4410420015|31813|frame0	26617096	tr|A0A087UVC3|A0A087UVC3_STEMI	Flavin reductase (NADPH) (Fragment) OS=Stegodyphus mimosarum OX=407821 GN=X975_22597 PE=4 SV=1	ident:96/118 pos:101/118 query:118 hit:204 align:123 bit:196.1	OK	502.628	386.528	426.25	306.846	317.24	149.289	150.759	196.203	156.058	331.441	271.339	403.829	4704.62	NaN	NaN	125.282	238.156	159.792	217.313	245.816	260.547
61607426	61608897|Lhe_033200-RA|1|CDS|4410286156|19804|frame0	61607426	tr|A0A8T0EA52|A0A8T0EA52_ARGBR	Uncharacterized protein OS=Argiope bruennichi OX=94029 GN=HNY73_020311 PE=4 SV=1	ident:34/104 pos:35/104 query:104 hit:98 align:42 bit:62.0	Partial_match_both	502.379	NaN	NaN	NaN	NaN	NaN	NaN	NaN	NaN	198.944	322.93	985.263	NaN	NaN	NaN	NaN	NaN	NaN	NaN	NaN	NaN
37692277	37705284|Lhe_019153-RA|-1|CDS|4410422080|12434|frame0	37692277	tr|A0A8X6MPG7|A0A8X6MPG7_NEPPI	Uncharacterized protein OS=Nephila pilipes OX=299642 GN=AVEN_172510_1 PE=4 SV=1	ident:142/260 pos:177/260 query:260 hit:254 align:238 bit:301.6	OK	502.146	615.138	686.437	711.491	667.649	350.054	329.893	364.39	292.117	NaN	NaN	NaN	NaN	NaN	NaN	NaN	NaN	NaN	NaN	NaN	NaN
114236175	114279047|Lhe_012277-RA|1|CDS|4410369896|23694|frame0	114236175	tr|A0A2L2Y554|A0A2L2Y554_PARTP	Dolichyl-diphosphooligosaccharide--protein glycosyltransferase subunit 2 (Fragment) OS=Parasteatoda tepidariorum OX=114398 PE=2 SV=1	ident:537/629 pos:578/629 query:629 hit:619 align:619 bit:1094.0	OK	498.781	472.621	430.54	492.849	440.44	375.947	345.527	372.623	332.806	537.68	440.98	401.056	1928.51	NaN	1669.43	310.062	158.502	340.19	141.27	124.108	161.706
30286921	30301179|Lhe_013232-RA|1|CDS|4410376560|23016|frame0	30286921	tr|E7D148|E7D148_LATHE	Putative lectin (Fragment) OS=Latrodectus hesperus OX=256737 PE=2 SV=1	ident:201/266 pos:201/266 query:266 hit:311 align:201 bit:424.5	OK	495.68	160.144	154.743	165.333	172.419	536.128	515.5	507.591	510.948	628.117	734.275	689.253	1639.05	NaN	NaN	NaN	30.341	NaN	NaN	NaN	NaN
41742976	41748654|Lhe_021653-RA|-1|CDS|4410441744|1657|frame0	41742976	tr|A0A8X6N537|A0A8X6N537_NEPPI	Lysosome-associated membrane glycoprotein 1 OS=Nephila pilipes OX=299642 GN=Lamp1 PE=3 SV=1	ident:114/312 pos:143/312 query:312 hit:304 align:208 bit:234.2	OK	495.607	551.593	452.939	460.293	533.472	377.559	406.659	428.056	349.801	914.24	971.366	1117.27	NaN	NaN	NaN	391.453	455.166	506.035	169.935	171.797	167.683
46512440	46522668|Lhe_007288-RA|1|CDS|4410331364|6090|frame0	46512440	tr|A0A8T0FYQ9|A0A8T0FYQ9_ARGBR	Cathepsin L like protein OS=Argiope bruennichi OX=94029 GN=HNY73_000574 PE=3 SV=1	ident:264/332 pos:293/332 query:332 hit:331 align:332 bit:565.5	OK	492.526	942.372	676.278	905.94	687.74	264.951	321.053	328.809	277.259	553.477	308.78	685.114	NaN	NaN	NaN	NaN	28.9025	NaN	25.35	1343.44	38.4266
69122579	69144677|Lhe_004818-RA|1|CDS|4410312058|835|frame0	69122579	tr|A0A087USJ9|A0A087USJ9_STEMI	26S protease regulatory subunit 10B (Fragment) OS=Stegodyphus mimosarum OX=407821 GN=X975_08295 PE=3 SV=1	ident:390/402 pos:396/402 query:402 hit:401 align:402 bit:800.0	OK	492.23	176.948	171.81	176.696	193.766	154.581	134.575	149.629	115.99	186.265	172.109	154.161	1483.93	2868.35	2799.78	180.185	148.16	196.01	130.398	137.838	113.42
47006457	47050947|Lhe_021791-RA|1|CDS|4410442938|30464|frame0	47006457	tr|A0A8T0FN70|A0A8T0FN70_ARGBR	Cytochrome P450 2U1 like protein OS=Argiope bruennichi OX=94029 GN=HNY73_004097 PE=3 SV=1	ident:435/987 pos:623/987 query:987 hit:1362 align:982 bit:834.7	OK	490.701	184.443	208.317	178.23	193.199	139.553	141.779	154.99	167.461	452.363	278.936	464.758	3167.07	NaN	NaN	690.26	330.346	733.517	365.995	NaN	NaN
98968488	98981178|Lhe_005595-RA|-1|CDS|4410318393|26079|frame0	98968488	tr|A0A087UV36|A0A087UV36_STEMI	26S proteasome non-ATPase regulatory subunit 6 (Fragment) OS=Stegodyphus mimosarum OX=407821 GN=X975_02892 PE=3 SV=1	ident:364/412 pos:377/412 query:412 hit:389 align:401 bit:747.3	OK	490.459	209.649	211.19	248.791	196.177	347.858	283.232	322.612	294.108	311.879	330.752	256.765	2593.26	NaN	NaN	838.494	807.183	715.52	364.268	230.263	266.263
80831444	80835148|Lhe_024787-RA|1|CDS|4410464104|15242|frame0	80831444	tr|A0A8X6MBM3|A0A8X6MBM3_NEPPI	Acylphosphatase-2 OS=Nephila pilipes OX=299642 GN=NCL1_25305 PE=3 SV=1	ident:62/70 pos:68/70 query:70 hit:109 align:70 bit:138.7	OK	488.066	129.812	158.797	161.546	175.933	832.242	733.917	760.505	694.091	10.5122	13.4338	NaN	NaN	NaN	NaN	805.468	1112.61	863.479	365.219	623.15	368.338
44682030	44686263|Lhe_034864-RA|-1|CDS|4410299553|7455|frame0	44682030	tr|A0A4Y2I0B8|A0A4Y2I0B8_ARAVE	Uncharacterized protein OS=Araneus ventricosus OX=182803 GN=AVEN_163710_1 PE=4 SV=1	ident:17/109 pos:24/109 query:109 hit:141 align:44 bit:31.2	Partial_match_both	487.838	NaN	NaN	NaN	NaN	NaN	NaN	NaN	NaN	742.386	499.355	221.774	NaN	NaN	NaN	NaN	NaN	NaN	NaN	NaN	NaN
35673509	35686496|Lhe_032608-RA|1|CDS|4410281245|33039|frame0	35673509	tr|A0A8X6WMK2|A0A8X6WMK2_9ARAC	Rho GDP-dissociation inhibitor 2 OS=Trichonephila inaurata madagascariensis OX=2747483 GN=ARHGDIB PE=3 SV=1	ident:176/197 pos:186/197 query:197 hit:197 align:197 bit:367.5	OK	486.766	441.264	415.267	430.233	489.745	328.937	336.769	330.6	280.613	373.819	459.989	420.386	1869.9	NaN	NaN	340.885	382.809	350.367	534.392	467.013	508.792
35940071	35946131|Lhe_013393-RA|-1|CDS|4410377853|16127|frame0	35940071	tr|A0A8T0E935|A0A8T0E935_ARGBR	Protein slit like protein OS=Argiope bruennichi OX=94029 GN=HNY73_020851 PE=4 SV=1	ident:177/313 pos:229/313 query:313 hit:313 align:315 bit:378.3	OK	484.428	361.515	401.067	354.436	393.821	584.63	580.791	631.184	644.937	407.47	NaN	NaN	NaN	NaN	NaN	NaN	NaN	NaN	NaN	NaN	NaN
68427515	68441774|Lhe_026934-RA|1|CDS|4410238109|29838|frame0	68427515	tr|A0A2L2Y5S0|A0A2L2Y5S0_PARTP	Adenosine kinase (Fragment) OS=Parasteatoda tepidariorum OX=114398 PE=2 SV=1	ident:256/329 pos:282/329 query:329 hit:329 align:315 bit:549.3	OK	480.423	260.842	290.648	267.642	256.368	251.978	250.601	251.728	230.153	891.887	1049.36	1498.37	1763.49	NaN	NaN	269.232	254.081	251.425	241.808	135.882	232.124
53170723	53180974|Lhe_026660-RA|1|CDS|4410235860|20408|frame0	53170723	tr|A0A8T0G015|A0A8T0G015_ARGBR	Apolipoprotein D like protein OS=Argiope bruennichi OX=94029 GN=HNY73_002469 PE=3 SV=1	ident:138/208 pos:161/208 query:208 hit:209 align:207 bit:298.9	OK	479.736	898.591	949.682	1050.51	979.817	297.174	297.748	325.606	280.724	107.79	103.552	297.139	NaN	NaN	NaN	651.172	207.386	808.979	238.634	347.281	313.735
79590067	79612384|Lhe_014599-RA|1|CDS|4410387627|8247|frame0	79590067	tr|A0A8X6PEI6|A0A8X6PEI6_NEPPI	GTP-binding protein SAR1b OS=Nephila pilipes OX=299642 GN=Sar1b PE=3 SV=1	ident:203/259 pos:204/259 query:259 hit:232 align:206 bit:425.2	OK	479.683	341.51	433.342	365.784	378.509	376.552	321.498	363.497	326.627	222.066	259.324	246.071	3196.07	NaN	NaN	218.965	246.524	214.93	241.435	458.381	423.202
46633656	46647366|Lhe_007295-RA|-1|CDS|4410331441|32753|frame0	46633656	tr|A0A8X6YUJ7|A0A8X6YUJ7_9ARAC	Insulin-like growth factor 2 mRNA-binding protein 3 OS=Trichonephila inaurata madagascariensis OX=2747483 GN=IGF2BP3 PE=3 SV=1	ident:469/554 pos:502/554 query:554 hit:539 align:540 bit:920.2	OK	476.907	326.245	285.857	290.969	301.12	326.894	323.79	332.802	325.69	228.368	254.092	313.264	3693.71	NaN	NaN	347.655	345.065	359.185	181.543	170.71	177.361
54596272	54605707|Lhe_031186-RA|-1|CDS|4410270479|12228|frame0	54596272	tr|A0A087U1K6|A0A087U1K6_STEMI	Peritrophin-1 (Fragment) OS=Stegodyphus mimosarum OX=407821 GN=X975_24109 PE=4 SV=1	ident:490/1133 pos:655/1133 query:1133 hit:1162 align:1201 bit:635.2	OK	476.737	47.6138	10.7137	15.7846	8.40321	47.3421	26.9312	37.5	18.4041	21.2383	21.9158	21.9849	NaN	NaN	7499.8	213.109	149.499	219.135	84.6255	67.9291	69.3468
66065387	66077018|Lhe_010957-RA|1|CDS|4410359328|1574|frame0	66065387	tr|A0A2L2XZA0|A0A2L2XZA0_PARTP	L-gulonate 3-dehydrogenase OS=Parasteatoda tepidariorum OX=114398 PE=2 SV=1	ident:258/314 pos:291/314 query:314 hit:314 align:314 bit:558.5	OK	475.157	491.515	523.377	573.334	532.52	271.626	264.895	289.667	268.28	260.01	215.478	292.591	1487.5	NaN	NaN	153.324	26.8693	NaN	220.692	NaN	1730.84
21501041	21539638|Lhe_013035-RA|1|CDS|4410374946|23705|frame0	21501041	tr|A0A2L2XZ38|A0A2L2XZ38_PARTP	Acyl-coenzyme A oxidase OS=Parasteatoda tepidariorum OX=114398 PE=2 SV=1	ident:542/690 pos:612/690 query:690 hit:690 align:701 bit:1159.8	OK	472.399	468.421	498.512	549.942	548.369	248.806	277.13	255.688	271.321	365.594	361.987	303.271	3578.83	NaN	NaN	179.745	185.56	162.873	78.2867	113.904	54.9523
34147055	34179719|Lhe_013323-RA|-1|CDS|4410377225|8567|frame0	34147055	tr|A0A8T0E527|A0A8T0E527_ARGBR	Chondroadherin-like protein like OS=Argiope bruennichi OX=94029 GN=HNY73_019493 PE=4 SV=1	ident:331/640 pos:448/640 query:640 hit:661 align:649 bit:674.5	OK	471.551	668.903	734.979	740.094	666.315	640.08	640.726	664.156	695.652	174.755	67.0969	169.25	914.036	NaN	NaN	NaN	17.6647	NaN	202.544	NaN	77.0148
72919512	72936190|Lhe_033450-RA|1|CDS|4410288212|32332|frame0	72919512	tr|A0A4Y2LCC4|A0A4Y2LCC4_ARAVE	alpha-glucosidase OS=Araneus ventricosus OX=182803 GN=Slc3a1_2 PE=4 SV=1	ident:412/656 pos:501/656 query:656 hit:718 align:660 bit:839.0	OK	471.074	348.823	336.129	375.914	388.626	468.553	483.725	399.77	439.388	559.103	558.111	598.992	1124.47	NaN	NaN	415.297	484.457	429.383	352.704	373.601	342.281
25086356	25093656|Lhe_000581-RA|1|CDS|4410202215|16242|frame0	25086356	tr|E7D134|E7D134_LATHE	40S ribosomal protein S16 (Fragment) OS=Latrodectus hesperus OX=256737 PE=2 SV=1	ident:148/148 pos:148/148 query:148 hit:148 align:148 bit:299.3	OK	471.048	339.27	413.639	398.298	359.919	392.295	385.53	411.861	404.417	221.577	332.048	378.836	614.702	NaN	NaN	756.85	994.334	669.234	404.175	448.033	553.844
63163572	63177155|Lhe_001557-RA|1|CDS|4410210211|22111|frame0	63163572	tr|A0A8X7CA75|A0A8X7CA75_9ARAC	Myosin-2 essential light chain OS=Trichonephila inaurata madagascariensis OX=2747483 GN=Mlc-c PE=4 SV=1	ident:138/151 pos:141/151 query:151 hit:149 align:151 bit:275.0	OK	469.159	456.319	442.616	526.206	432.061	242.578	260.297	251.992	242.938	325.917	457.106	445.532	2228.27	NaN	NaN	276.656	299.373	468.656	280.592	416.584	391.177
117844454	117848778|Lhe_008827-RA|-1|CDS|4410342594|12682|frame0	117844454	tr|E7D150|E7D150_LATHE	Large ribosomal subunit protein eL32 (Fragment) OS=Latrodectus hesperus OX=256737 PE=2 SV=1	ident:134/134 pos:134/134 query:134 hit:134 align:134 bit:270.8	OK	468.658	408.461	391.186	372.822	412.843	312.496	245.594	339.588	283.609	407.241	944.524	1474.36	617.711	NaN	NaN	435.314	278.864	456.205	299.092	368.875	387.074
4672920	4696677|Lhe_018408-RA|1|CDS|4410416181|33203|frame0	4672920	tr|A0A8X6MLM3|A0A8X6MLM3_9ARAC	ATP-grasp domain-containing protein OS=Trichonephila inaurata madagascariensis OX=2747483 GN=NCL1_40521 PE=4 SV=1	ident:148/1741 pos:185/1741 query:1741 hit:1978 align:318 bit:231.9	Partial_match_both	468.565	1221.84	1219.23	1285.67	1299.23	44.3666	57.5379	41.9669	40.281	473.59	461.542	524.909	1419.1	NaN	504.841	25.1884	27.4011	53.8007	60.1829	78.86	63.2065
89643963	89665499|Lhe_002312-RA|-1|CDS|4410216525|5238|frame0	89643963	tr|A0A4Y2K010|A0A4Y2K010_ARAVE	Minor histocompatibility antigen H13 OS=Araneus ventricosus OX=182803 GN=HM13 PE=3 SV=1	ident:299/381 pos:340/381 query:381 hit:376 align:381 bit:617.8	OK	468.525	437.436	473.598	486.552	480.864	667.978	576.096	819.759	587.142	348.486	300.502	621.693	1410.57	NaN	NaN	165.285	277.886	153.174	165.918	267.914	192.595
8314925	8332146|Lhe_032041-RA|1|CDS|4410277159|16987|frame0	8314925	tr|A0A087UT81|A0A087UT81_STEMI	GTP-binding nuclear protein (Fragment) OS=Stegodyphus mimosarum OX=407821 GN=X975_17880 PE=3 SV=1	ident:213/229 pos:216/229 query:229 hit:218 align:218 bit:447.6	OK	467.689	353.07	281.154	278.554	417.469	197.411	204.063	215.121	191.993	165.252	91.0327	114.154	1833.94	NaN	3663.11	228.928	136.479	217.201	86.4275	71.037	139.69
35286070	35302318|Lhe_016478-RA|-1|CDS|4410401754|3718|frame0	35286070	tr|A0A2L2Y0H1|A0A2L2Y0H1_PARTP	Kunitz-like protease inhibitor (Fragment) OS=Parasteatoda tepidariorum OX=114398 PE=2 SV=1	ident:78/141 pos:93/141 query:141 hit:131 align:127 bit:156.0	OK	467.639	889.886	876.978	968.298	889.796	138.633	110.613	187.955	142.865	NaN	3.72515	NaN	NaN	NaN	NaN	NaN	NaN	NaN	NaN	NaN	NaN
92695756	92706890|Lhe_008252-RA|1|CDS|4410338472|19201|frame0	92695756	tr|A0A4Y2GJ81|A0A4Y2GJ81_ARAVE	Peptidoglycan-recognition protein OS=Araneus ventricosus OX=182803 GN=Pglyrp3_1 PE=3 SV=1	ident:119/192 pos:143/192 query:192 hit:190 align:189 bit:261.5	OK	466.974	1159.18	1251.41	1193.77	1290.58	337.009	276.776	315.76	304.365	144.041	169.786	152.572	1734.59	NaN	NaN	12.6762	22.5842	13.903	8.92434	9.47336	8.12925
9939143	9960357|Lhe_009391-RA|1|CDS|4410347095|32423|frame0	9939143	tr|A0A8X6TB77|A0A8X6TB77_NEPPI	Betaine--homocysteine S-methyltransferase 1 OS=Nephila pilipes OX=299642 GN=BHMT PE=4 SV=1	ident:321/399 pos:360/399 query:399 hit:397 align:392 bit:694.1	OK	464.36	682.713	691.823	633.07	694.052	286.326	230.397	194.014	213.765	942.502	996.045	1232.91	1115.19	NaN	NaN	74.2538	81.9902	110.371	63.8756	61.1748	54.0027
95041524	95060489|Lhe_002487-RA|-1|CDS|4410217952|9731|frame0	95041524	tr|A0A4Y2LFG9|A0A4Y2LFG9_ARAVE	Succinate--CoA ligase [GDP-forming] subunit beta, mitochondrial OS=Araneus ventricosus OX=182803 GN=SUCLG2 PE=3 SV=1	ident:351/411 pos:381/411 query:411 hit:472 align:407 bit:728.4	OK	460.933	382.626	386.422	427.005	401.263	359.376	315.974	335.548	330.076	290.453	272.509	304.525	3351.26	NaN	NaN	134.465	211.865	167.604	231.688	200.76	193.373
43572487	43574142|Lhe_013610-RA|-1|CDS|4410379422|34871|frame0	43572487	tr|A0A087UMF3|A0A087UMF3_STEMI	T-complex protein 1 subunit gamma (Fragment) OS=Stegodyphus mimosarum OX=407821 GN=X975_24291 PE=3 SV=1	ident:501/551 pos:526/551 query:551 hit:551 align:551 bit:1040.0	OK	459.587	330.026	280.977	326.969	283.358	333.373	312.79	291.106	310.211	243.952	227.114	198.353	3151.69	NaN	NaN	461.562	272.762	655.32	208.603	203.445	180.957
32642323	32693909|Lhe_004064-RA|-1|CDS|4410305879|29597|frame0	32642323	tr|A0A087TGZ7|A0A087TGZ7_STEMI	Spectrin alpha chain (Fragment) OS=Stegodyphus mimosarum OX=407821 GN=X975_19997 PE=3 SV=1	ident:2299/2436 pos:2369/2436 query:2436 hit:2430 align:2450 bit:4707.9	OK	459.482	294.496	300.117	326.627	323.803	330.021	327.406	324.368	322.124	298.775	321.251	347.474	1375.57	NaN	1465.07	451.515	528.229	474.718	265.853	358.992	293.734
58526465	58540150|Lhe_007602-RA|1|CDS|4410333790|6787|frame0	58526465	tr|A0A087T664|A0A087T664_STEMI	60S ribosomal protein L7a (Fragment) OS=Stegodyphus mimosarum OX=407821 GN=X975_15853 PE=3 SV=1	ident:226/251 pos:237/251 query:251 hit:265 align:246 bit:436.4	OK	459.151	470.002	506.974	600.532	408.501	259.658	298.801	271.178	316.839	248.163	322.688	360.451	1747.71	NaN	NaN	450.926	681.141	466.094	347.899	219.337	287.832
50408237	50413928|Lhe_031095-RA|-1|CDS|4410269849|3896|frame0	50408237	tr|A0A2L2XYB7|A0A2L2XYB7_PARTP	Heterogeneous nuclear ribonucleoprotein A1, A2/B1-like protein OS=Parasteatoda tepidariorum OX=114398 PE=2 SV=1	ident:219/294 pos:223/294 query:294 hit:296 align:227 bit:393.7	OK	458.255	410.275	467.94	528.908	552.667	245.447	224.765	251.249	271.616	343.294	353.414	484.598	1334.87	NaN	NaN	579.665	687.139	577.461	333.078	294.778	307.43
91429342	91437369|Lhe_005400-RA|-1|CDS|4410316704|841|frame0	91429342	tr|E7D1E9|E7D1E9_LATHE	Large ribosomal subunit protein uL22 (Fragment) OS=Latrodectus hesperus OX=256737 PE=2 SV=1	ident:186/186 pos:186/186 query:186 hit:186 align:186 bit:384.8	OK	457.429	911.593	892.508	849.025	987.88	376.999	371.44	329.007	418.794	288.997	263.61	323.625	820.374	NaN	NaN	254.271	302.37	381.987	131.124	183.376	146.749
52278913	52311500|Lhe_026643-RA|1|CDS|4410235751|17664|frame0	52278913	tr|A0A2L2Y3A8|A0A2L2Y3A8_PARTP	DSec61alpha OS=Parasteatoda tepidariorum OX=114398 PE=2 SV=1	ident:476/476 pos:476/476 query:476 hit:476 align:476 bit:965.3	OK	457.166	710.015	745.691	772.73	822.049	687.992	600.507	670.108	579.718	276.221	305.06	322.68	470.478	NaN	NaN	212.229	201.676	328.54	175.78	175.467	172.052
60344169	60349486|Lhe_026817-RA|-1|CDS|4410237225|3501|frame0	60344169	tr|A0A4Y2ISV4|A0A4Y2ISV4_ARAVE	DUF19 domain-containing protein OS=Araneus ventricosus OX=182803 GN=AVEN_203779_1 PE=4 SV=1	ident:68/163 pos:98/163 query:163 hit:200 align:143 bit:146.4	OK	456.979	741.602	805.282	807.372	805.275	330.456	289.869	321.787	355.252	73.7782	39.1189	NaN	NaN	NaN	NaN	NaN	NaN	NaN	NaN	NaN	NaN
61354115	61406100|Lhe_028934-RA|-1|CDS|4410253915|12205|frame0	61354115	tr|A0A8X6QGI2|A0A8X6QGI2_NEPPI	Apple domain-containing protein OS=Nephila pilipes OX=299642 GN=X975_08079 PE=4 SV=1	ident:597/991 pos:784/991 query:991 hit:1015 align:993 bit:1331.2	OK	454.975	443.773	463.871	438.396	435.928	325.938	314.882	318.838	325.489	755.775	678.974	767.067	1665.64	NaN	NaN	203.192	66.9884	NaN	19.1019	55.7504	NaN
87538152	87550626|Lhe_014849-RA|1|CDS|4410389925|34550|frame0	87538152	tr|E7D136|E7D136_LATHE	Putative RNA-binding protein musashi (Fragment) OS=Latrodectus hesperus OX=256737 PE=2 SV=1	ident:298/327 pos:298/327 query:327 hit:298 align:298 bit:602.1	OK	454.475	453.876	436.803	507.822	484.118	382.68	308.391	374.041	298.678	246.022	416.746	456.726	1331.03	NaN	565.252	457.051	576.839	553.64	262.306	261.007	261.996
34711468	34739622|Lhe_028497-RA|-1|CDS|4410250670|7749|frame0	34711468	tr|A0A4Y2EIE9|A0A4Y2EIE9_ARAVE	GMP synthase (glutamine-hydrolyzing) OS=Araneus ventricosus OX=182803 GN=GMPS_1 PE=4 SV=1	ident:616/706 pos:665/706 query:706 hit:701 align:701 bit:1296.2	OK	453.687	360.556	348.723	350.324	355.591	234.99	216.221	216.32	222.633	433.202	500.824	559.903	3390.5	NaN	NaN	178.862	176.377	174.871	144.705	156.011	145.759
12134614	12182463|Lhe_027903-RA|1|CDS|4410245724|8734|frame0	12134614	tr|A0A087UU11|A0A087UU11_STEMI	Serine/threonine-protein phosphatase (Fragment) OS=Stegodyphus mimosarum OX=407821 GN=X975_02454 PE=3 SV=1	ident:456/481 pos:466/481 query:481 hit:509 align:506 bit:935.2	OK	452.605	195.865	211.03	198.709	216.668	613.335	453.131	436.208	550.957	208.782	183.39	214.814	1265.93	NaN	NaN	909.664	465.027	800.271	219.597	448.352	555.152
64248178	64250086|Lhe_026872-RA|-1|CDS|4410237665|15949|frame0	64248178	tr|A0A4Y2CUG6|A0A4Y2CUG6_ARAVE	Cuticle protein 14 isoform b OS=Araneus ventricosus OX=182803 GN=CU14B_4 PE=4 SV=1	ident:124/183 pos:134/183 query:183 hit:180 align:180 bit:230.7	OK	452.568	128.172	116.884	121.853	167.422	336.699	277.523	274.605	207.312	NaN	78.8178	NaN	NaN	NaN	NaN	759.038	851.185	928.735	610.259	1065.13	864.886
126531156	126583675|Lhe_006227-RA|1|CDS|4410323209|15081|frame0	126531156	tr|A0A4Y2C3B9|A0A4Y2C3B9_ARAVE	Apolipoprotein B-100 OS=Araneus ventricosus OX=182803 GN=APOB PE=4 SV=1	ident:768/1579 pos:1073/1579 query:1579 hit:2367 align:1579 bit:1535.8	OK	451.703	781.753	772.53	809.885	707.61	1056.68	997.663	960.645	948.242	51.8143	62.6133	53.62	NaN	NaN	NaN	128.77	70.9596	106.757	59.0763	56.3693	53.9529
46285289	46291040|Lhe_013679-RA|-1|CDS|4410379926|34539|frame0	46285289	tr|E7D153|E7D153_LATHE	Ribosomal protein S10 (Fragment) OS=Latrodectus hesperus OX=256737 PE=2 SV=1	ident:158/158 pos:158/158 query:158 hit:158 align:158 bit:323.9	OK	451.304	650.758	790.13	705.283	673.547	798.739	750.949	813.263	756.289	307.06	248.192	182.267	NaN	NaN	NaN	175.93	177.409	233.031	147.439	106.777	155.112
53313560	53321552|Lhe_007485-RA|-1|CDS|4410332876|5024|frame0	53313560	tr|A0A8X6SD51|A0A8X6SD51_TRICX	Proteasome subunit beta OS=Trichonephila clavipes OX=2585209 GN=psmb3 PE=3 SV=1	ident:161/205 pos:185/205 query:205 hit:205 align:205 bit:349.7	OK	450.978	302.641	233.399	266.412	317.443	493.437	436.724	377.108	361.209	496.516	387.886	458.776	NaN	NaN	NaN	324.588	591.921	800.609	684.356	513.915	619.679
3321973	3327069|Lhe_020685-RA|-1|CDS|4410434039|26586|frame0	3321973	tr|A9QQC0|A9QQC0_LYCSI	Large ribosomal subunit protein P1 OS=Lycosa singoriensis OX=434756 PE=2 SV=1	ident:62/97 pos:63/97 query:97 hit:111 align:67 bit:128.6	OK	450.212	222.215	224.923	180.306	175.798	119.585	124.116	138.805	123.596	1074.48	1069.42	702.824	NaN	NaN	NaN	672.51	826.039	688.044	399.817	437.287	473.842
77513646	77570266|Lhe_005067-RA|1|CDS|4410314102|9147|frame0	77513646	tr|A0A2L2Y8M2|A0A2L2Y8M2_PARTP	Alpha-mannosidase (Fragment) OS=Parasteatoda tepidariorum OX=114398 PE=2 SV=1	ident:798/979 pos:900/979 query:979 hit:973 align:978 bit:1719.1	OK	447.999	273.665	284.978	263.336	275.32	387.939	359.146	382.149	401.727	155.08	120.595	238.424	1867.72	NaN	2169.03	307.455	218.806	234.113	177.291	215.737	179.456
43232730	43256754|Lhe_000999-RA|1|CDS|4410205667|22454|frame0	43232730	tr|A0A4Y2GZD3|A0A4Y2GZD3_ARAVE	Sarcoplasmic calcium-binding protein 1 OS=Araneus ventricosus OX=182803 GN=SCP1_0 PE=4 SV=1	ident:126/262 pos:139/262 query:262 hit:183 align:232 bit:223.4	OK	447.474	71.7209	75.9463	50.9899	60.4296	248.679	234.632	236.315	197.728	26.5723	37.6766	43.0862	NaN	NaN	NaN	1967.66	1711.66	1537.61	428.704	331.678	345.985
6607337	6614015|Lhe_012726-RA|-1|CDS|4410372579|8561|frame0	6607337	tr|A0A8X6NI62|A0A8X6NI62_NEPPI	Cytochrome b-c1 complex subunit 8 OS=Nephila pilipes OX=299642 GN=Uqcrq PE=3 SV=1	ident:65/82 pos:74/82 query:82 hit:82 align:82 bit:141.7	OK	447.309	351.638	280.679	323.228	247.436	595.346	701.217	684.215	631.132	208.578	214.298	408.247	NaN	NaN	NaN	406.223	273.161	424.221	516.253	609.659	728.72
37602815	37605142|Lhe_034641-RA|1|CDS|4410297734|7111|frame0	37602815	tr|A0A087SXZ6|A0A087SXZ6_STEMI	Heat shock protein 83 (Fragment) OS=Stegodyphus mimosarum OX=407821 GN=X975_11011 PE=3 SV=1	ident:691/775 pos:742/775 query:775 hit:785 align:785 bit:1359.4	OK	445.436	512.321	552.731	517.84	574.93	530.282	506.61	545.11	527.112	275.035	272.062	227.293	1720.74	NaN	1029.08	144.659	120.796	105.974	87.6249	109.785	103.291
16152194	16165217|Lhe_009588-RA|-1|CDS|4410348633|5403|frame0	16152194	tr|A0A8X6TB91|A0A8X6TB91_NEPPI	3-hydroxyisobutyryl-CoA hydrolase, mitochondrial OS=Nephila pilipes OX=299642 GN=HIBCH PE=3 SV=1	ident:202/244 pos:226/244 query:244 hit:383 align:237 bit:439.9	OK	445.417	410.297	408.599	471.093	413.552	327.686	327.041	365.8	346.613	490.978	501.936	526.552	2145.43	NaN	322.324	398.798	298.974	229.918	182.872	147.926	146.53
77368054	77399139|Lhe_001965-RA|-1|CDS|4410213674|32244|frame0	77368054	tr|A0A2L2Y359|A0A2L2Y359_PARTP	Alcohol dehydrogenase class-3 chain L OS=Parasteatoda tepidariorum OX=114398 PE=2 SV=1	ident:277/359 pos:317/359 query:359 hit:376 align:355 bit:600.5	OK	445.282	935.228	718.593	806.082	906.096	557.058	435.444	520.609	441.295	458.576	288.274	333.2	NaN	NaN	NaN	101.471	NaN	NaN	32.8967	52.4865	91.925
62866431	62884209|Lhe_004652-RA|1|CDS|4410310796|18428|frame0	62866431	tr|A0A8T0DZX4|A0A8T0DZX4_ARGBR	Guanine nucleotide-binding protein subunit alpha OS=Argiope bruennichi OX=94029 GN=HNY73_021556 PE=3 SV=1	ident:305/332 pos:308/332 query:332 hit:353 align:314 bit:637.9	OK	444.347	113.958	90.8482	110.859	137.471	136.16	142.635	157.48	102.447	310.062	405.166	359.641	4949.21	NaN	281.882	166.708	248.486	287.565	140.993	135.545	165.482
99636201	99642333|Lhe_005618-RA|1|CDS|4410318592|25037|frame0	99636201	tr|A0A8X6FDV9|A0A8X6FDV9_TRICU	Basement membrane-specific heparan sulfate proteoglycan core protein OS=Trichonephila clavata OX=2740835 GN=HSPG2 PE=4 SV=1	ident:41/212 pos:54/212 query:212 hit:947 align:96 bit:84.0	Partial_match_both	443.174	491.736	456.298	496.215	736.381	375.769	350.088	342.127	296.78	NaN	NaN	NaN	NaN	NaN	NaN	NaN	NaN	NaN	NaN	NaN	NaN
90000009	90010034|Lhe_005359-RA|-1|CDS|4410316370|25035|frame0	90000009	tr|A0A2L2Y2K6|A0A2L2Y2K6_PARTP	Actin-related protein 2/3 complex subunit 4 OS=Parasteatoda tepidariorum OX=114398 PE=2 SV=1	ident:167/191 pos:167/191 query:191 hit:168 align:167 bit:341.3	OK	442.611	241.587	199.354	220.503	280.808	160.638	172.409	146.074	201.76	64.9883	24.0661	65.3664	NaN	NaN	926.496	NaN	NaN	NaN	NaN	3300.31	192.194
21595934	21603552|Lhe_006737-RA|1|CDS|4410327152|16395|frame0	21595934	tr|A0A8T0FEZ4|A0A8T0FEZ4_ARGBR	V-type proton ATPase subunit G OS=Argiope bruennichi OX=94029 GN=HNY73_007783 PE=3 SV=1	ident:101/118 pos:110/118 query:118 hit:123 align:114 bit:203.4	OK	441.424	519.743	540.93	480.702	365.102	256.543	255.401	290.441	261.431	834.985	815.895	1189.32	1264.7	240.461	585.031	120.066	220.26	173.898	158.519	121.688	133.365
30316102	30320843|Lhe_026043-RA|1|CDS|4410231097|14950|frame0	30316102	tr|A0A4Y2ICV3|A0A4Y2ICV3_ARAVE	Protein transport protein Sec61 subunit gamma OS=Araneus ventricosus OX=182803 GN=sec61g PE=3 SV=1	ident:64/112 pos:65/112 query:112 hit:112 align:66 bit:131.7	OK	439.754	342.131	293.581	308.245	183.849	126.934	85.1254	127.961	217.922	799.822	2513.37	1156.91	NaN	NaN	171.392	NaN	NaN	NaN	62.9263	149.985	56.1482
95097972	95119684|Lhe_011771-RA|1|CDS|4410366028|13327|frame0	95097972	tr|A0A2L2YAZ4|A0A2L2YAZ4_PARTP	Fatty-acid amide hydrolase 2 OS=Parasteatoda tepidariorum OX=114398 PE=2 SV=1	ident:355/481 pos:407/481 query:481 hit:493 align:464 bit:737.6	OK	439.021	83.0113	151.602	164.573	90.5409	87.3736	63.0294	70.5781	55.841	368.011	173.529	142.21	3029.16	NaN	2973.21	88.3468	189.497	137.167	136.845	264.443	72.4407
73429365;76110173	73460556|Lhe_011171-RA|1|CDS|4410361081|14038|frame0;76128375|Lhe_033507-RA|-1|CDS|4410288754|10153|frame0	73429365	tr|A0A8X6UV07|A0A8X6UV07_NEPPI	non-specific serine/threonine protein kinase OS=Nephila pilipes OX=299642 GN=LIMK1 PE=3 SV=1	ident:610/687 pos:639/687 query:687 hit:660 align:660 bit:1266.5	OK	438.887	247.653	186.835	233.315	307.467	681.995	618	676.701	559.132	NaN	NaN	NaN	NaN	NaN	NaN	NaN	NaN	NaN	NaN	NaN	NaN
29893365	29954177|Lhe_009967-RA|-1|CDS|4410351815|22995|frame0	29893365	tr|A0A8X6LGJ1|A0A8X6LGJ1_TRICU	Cytoplasmic aconitate hydratase OS=Trichonephila clavata OX=2740835 GN=ACO1 PE=3 SV=1	ident:825/1022 pos:904/1022 query:1022 hit:1012 align:1024 bit:1684.8	OK	437.265	266.346	236.585	255.837	256.853	270.615	233.138	262.553	243.181	307.896	342.381	267.114	3754.89	NaN	NaN	115.799	242.136	153.783	219.576	232.032	210.061
83170774	83188171|Lhe_014711-RA|1|CDS|4410388722|2655|frame0	83170774	tr|A0A087TXJ3|A0A087TXJ3_STEMI	Rab GDP dissociation inhibitor (Fragment) OS=Stegodyphus mimosarum OX=407821 GN=X975_24578 PE=3 SV=1	ident:428/443 pos:437/443 query:443 hit:443 align:443 bit:892.1	OK	437.223	383.287	434.22	422.651	419.855	363.264	346.483	399.333	380.947	402.534	420.501	515.743	1099.3	NaN	673.425	319.02	294.914	287.033	343.014	427.934	373.778
79826847	79844544|Lhe_014607-RA|1|CDS|4410387723|6507|frame0	79826847	tr|A0A8X6KP71|A0A8X6KP71_TRICU	Retinol dehydrogenase 14 OS=Trichonephila clavata OX=2740835 GN=RDH14 PE=4 SV=1	ident:298/356 pos:331/356 query:356 hit:419 align:355 bit:622.5	OK	435.934	284.738	659.05	622.558	735.294	497.845	452.509	219.481	435.268	295.365	75.9896	109.779	715.398	NaN	NaN	682.306	593.96	948.534	121.442	170.007	227.293
78404633	78465031|Lhe_033565-RA|-1|CDS|4410289349|6387|frame0	78404633	tr|A0A8X6UJJ3|A0A8X6UJJ3_NEPPI	Glycogen debranching enzyme OS=Nephila pilipes OX=299642 GN=AGL PE=3 SV=1	ident:1206/1563 pos:1384/1563 query:1563 hit:1553 align:1556 bit:2583.9	OK	435.683	197.73	210.563	200.376	212.198	281.458	288.663	278.785	290.132	393.153	370.54	315.621	763.698	NaN	1135.39	780.901	679.849	639.302	472.714	345.455	421.444
99844535	99846365|Lhe_005633-RA|1|CDS|4410318692|24683|frame0	99844535	tr|A0A4Y2DL29|A0A4Y2DL29_ARAVE	Papilin OS=Araneus ventricosus OX=182803 GN=Ppn_15 PE=3 SV=1	ident:38/80 pos:49/80 query:80 hit:403 align:80 bit:71.6	Partial_match_hit	434.796	705.419	654.246	705.649	569.71	188.847	214.919	246.348	193.227	NaN	NaN	NaN	NaN	NaN	NaN	NaN	NaN	NaN	NaN	NaN	NaN
71891754	71973676|Lhe_001781-RA|1|CDS|4410212229|21432|frame0	71891754	tr|A0A8X7C1A5|A0A8X7C1A5_9ARAC	Laminin subunit beta-1 OS=Trichonephila inaurata madagascariensis OX=2747483 GN=LanB1 PE=4 SV=1	ident:1243/1504 pos:1375/1504 query:1504 hit:1771 align:1474 bit:2644.0	OK	434.498	273.577	276.145	267.338	260.611	256.723	255.612	245.292	263.019	289.903	326.448	350.59	1832.8	NaN	NaN	624.5	504.819	578.852	382.561	455.386	376.789
46483846	46511380|Lhe_013694-RA|1|CDS|4410380044|5455|frame0	46483846	tr|A0A2L2Y2Z9|A0A2L2Y2Z9_PARTP	L-xylulose reductase OS=Parasteatoda tepidariorum OX=114398 PE=2 SV=1	ident:178/246 pos:213/246 query:246 hit:246 align:246 bit:377.9	OK	433.06	167.046	167.752	150.837	136.474	159.026	97.9829	109.909	94.0355	1628.56	1622.83	986.464	NaN	NaN	NaN	NaN	NaN	NaN	211.833	NaN	97.0251
70726116	70731286|Lhe_029143-RA|1|CDS|4410255640|14979|frame0	70726116	tr|E7D1X8|E7D1X8_LATHE	Putative diazepam binding inhibitor (Fragment) OS=Latrodectus hesperus OX=256737 PE=2 SV=1	ident:89/89 pos:89/89 query:89 hit:89 align:89 bit:181.0	OK	432.215	966.361	1009.52	975.24	1216.16	248.02	232.547	242.045	262.768	89.1276	NaN	72.3167	709.275	NaN	NaN	126.746	79.6604	93.983	324.351	272.505	427.027
42239305	42268872|Lhe_024040-RA|-1|CDS|4410458783|26264|frame0	42239305	tr|A0A4Y2BP84|A0A4Y2BP84_ARAVE	Sensory neuron membrane protein 2 OS=Araneus ventricosus OX=182803 GN=Scarb2 PE=3 SV=1	ident:329/594 pos:404/594 query:594 hit:513 align:472 bit:727.6	OK	431.541	209.655	234.163	176.975	175.451	200.203	180.185	223.444	211.473	98.2308	142.115	175.433	5158.56	NaN	NaN	117.106	354.492	53.9179	19.6688	14.789	21.8746
87626828	87653213|Lhe_020250-RA|-1|CDS|4410430717|30450|frame0	87626828	tr|A0A2L2Y0H7|A0A2L2Y0H7_PARTP	T-complex protein 1 subunit theta OS=Parasteatoda tepidariorum OX=114398 PE=2 SV=1	ident:449/507 pos:482/507 query:507 hit:545 align:545 bit:918.3	OK	431.14	157.085	185.421	224.744	194.457	202.386	181.658	179.712	180.845	213.516	188.326	233.666	2163.17	NaN	2111.16	345.957	277.728	380.347	255.918	240.204	275.358
32454844	32457399|Lhe_013274-RA|-1|CDS|4410376897|34867|frame0	32454844	tr|A0A2L2Y7T7|A0A2L2Y7T7_PARTP	Sushi domain-containing protein (Fragment) OS=Parasteatoda tepidariorum OX=114398 PE=2 SV=1	ident:178/211 pos:195/211 query:211 hit:427 align:218 bit:367.9	Partial_match_hit	429.928	1496.63	494.227	2056.78	503.024	43.2563	34.2712	27.9895	34.3577	53.3761	67.0538	9.74952	NaN	NaN	NaN	68.3535	40.1895	69.782	563.912	833.999	911.817
109612224	109624861|Lhe_018007-RA|-1|CDS|4410413349|31805|frame0	109612224	tr|A0A087TQE9|A0A087TQE9_STEMI	TIL domain-containing protein (Fragment) OS=Stegodyphus mimosarum OX=407821 GN=X975_11725 PE=3 SV=1	ident:44/67 pos:46/67 query:67 hit:83 align:54 bit:94.4	OK	429.624	669.095	762.387	814.973	714.104	87.4507	124.81	121.293	142.88	NaN	NaN	NaN	NaN	NaN	NaN	NaN	NaN	NaN	NaN	NaN	NaN
22622376	22622849|Lhe_034238-RA|1|CDS|4410294641|20162|frame0	22622376	tr|A0A2L2Y255|A0A2L2Y255_PARTP	Putative oxidoreductase OS=Parasteatoda tepidariorum OX=114398 PE=2 SV=1	ident:42/68 pos:49/68 query:68 hit:141 align:60 bit:82.8	Partial_match_hit	429.104	452.34	511.485	613.305	551.314	349.804	381.599	386.191	374.047	337.49	349.673	412.898	NaN	NaN	NaN	NaN	NaN	NaN	NaN	NaN	NaN
113068343	113092330|Lhe_012249-RA|1|CDS|4410369677|17817|frame0	113068343	tr|A0A2L2XYN3|A0A2L2XYN3_PARTP	Hydroxysteroid dehydrogenase-like protein 2 OS=Parasteatoda tepidariorum OX=114398 PE=2 SV=1	ident:349/410 pos:377/410 query:410 hit:409 align:410 bit:731.1	OK	429.037	534.223	519.615	529.562	576.083	335.578	321.025	328.464	337.758	487.761	357.362	416.011	1683.84	NaN	NaN	307.68	280.64	222.138	162.44	181.137	141.343
100722669	100739664|Lhe_005651-RA|1|CDS|4410318809|30304|frame0	100722669	tr|A0A8T0FHA8|A0A8T0FHA8_ARGBR	C-1-tetrahydrofolate synthase like protein OS=Argiope bruennichi OX=94029 GN=HNY73_007537 PE=3 SV=1	ident:252/355 pos:280/355 query:355 hit:300 align:300 bit:523.9	OK	428.226	519.415	536.174	559.065	696.968	284.794	319.668	346.009	333.597	655.006	1021.6	630.844	824.973	NaN	NaN	NaN	67.0114	NaN	18.7594	22.8256	14.9144
70284736	70300695|Lhe_033348-RA|-1|CDS|4410287216|2182|frame0	70284736	tr|A0A2L2YDY4|A0A2L2YDY4_PARTP	Flotillin-1 OS=Parasteatoda tepidariorum OX=114398 PE=2 SV=1	ident:339/350 pos:347/350 query:350 hit:429 align:349 bit:681.8	OK	426.986	130.952	145.75	115.82	164.984	144.331	140.943	120.839	127.95	203.893	164.323	215.799	414.415	NaN	5415.14	105.112	98.8694	109.873	87.4222	104.548	101.779
63077140	63084556|Lhe_031345-RA|-1|CDS|4410271609|18747|frame0	63077140	tr|E7D1X4|E7D1X4_LATHE	Nidogen-related basement membrane protein (Fragment) OS=Latrodectus hesperus OX=256737 PE=2 SV=1	ident:152/152 pos:152/152 query:152 hit:152 align:152 bit:317.8	OK	426.05	665.006	796.671	789.734	823.857	194.715	163.663	215.082	172.945	NaN	NaN	NaN	NaN	NaN	NaN	NaN	NaN	NaN	12.7803	NaN	NaN
19378620	19397188|Lhe_016185-RA|1|CDS|4410399414|32839|frame0	19378620	tr|E7D1D1|E7D1D1_LATHE	ADF-H domain-containing protein (Fragment) OS=Latrodectus hesperus OX=256737 PE=2 SV=1	ident:169/281 pos:170/281 query:281 hit:333 align:246 bit:316.6	OK	423.241	253.587	293.755	317.283	294.249	311.406	285.196	309.393	283.826	254.581	235.732	245.983	NaN	NaN	NaN	424.653	689.398	527.859	682.047	888.295	897.849
49900073	49915906|Lhe_021841-RA|-1|CDS|4410443367|4127|frame0	49900073	tr|E7D1R8|E7D1R8_LATHE	Uncharacterized protein OS=Latrodectus hesperus OX=256737 PE=2 SV=1	ident:55/221 pos:101/221 query:221 hit:219 align:212 bit:87.0	OK	420.6	273.43	304.917	281.969	359.576	92.299	66.1029	88.8484	147.911	2600.85	353.307	213.501	NaN	NaN	NaN	213.219	206.129	193.805	320.944	823.643	609.746
89182410	89231979|Lhe_011600-RA|1|CDS|4410364594|6473|frame0	89182410	tr|A0A8T0EWW3|A0A8T0EWW3_ARGBR	Fatty-acid amide hydrolase 2 like protein OS=Argiope bruennichi OX=94029 GN=HNY73_015467 PE=3 SV=1	ident:370/538 pos:449/538 query:538 hit:564 align:523 bit:786.9	OK	420.498	1003.07	1036.16	1031.85	1026.43	318.597	317.353	305.902	294.842	NaN	72.8152	NaN	NaN	NaN	NaN	68.2332	40.3296	71.484	266.909	219.399	234.089
71036324	71045749|Lhe_022297-RA|-1|CDS|4410446960|24153|frame0	71036324	tr|A0A087SZU3|A0A087SZU3_STEMI	peptidylprolyl isomerase (Fragment) OS=Stegodyphus mimosarum OX=407821 GN=X975_00013 PE=3 SV=1	ident:73/76 pos:73/76 query:76 hit:108 align:75 bit:149.4	OK	420.33	177.878	172.152	179.216	173.114	107.709	105.624	120.139	109.52	423.418	432.857	431.255	678.497	NaN	1027.33	889.297	668.243	1150.44	429.242	236.909	473.42
13072168	13085810|Lhe_018683-RA|1|CDS|4410418551|14468|frame0	13072168	tr|A0A8X6N6T7|A0A8X6N6T7_NEPPI	Adenylosuccinate lyase OS=Nephila pilipes OX=299642 GN=ADSL PE=3 SV=1	ident:427/480 pos:458/480 query:480 hit:537 align:480 bit:913.7	OK	419.051	332.293	367.799	385.871	442.07	368.012	367.989	346.275	304.495	583.653	479.058	464.321	1593.03	NaN	1096.21	124.649	188.026	144.367	118.992	150.806	104.043
990377	1003471|Lhe_009112-RA|1|CDS|4410344905|8522|frame0	990377	tr|E7D135|E7D135_LATHE	60S ribosomal protein L27 (Fragment) OS=Latrodectus hesperus OX=256737 PE=2 SV=1	ident:136/136 pos:136/136 query:136 hit:136 align:136 bit:273.1	OK	418.264	563.901	573.781	642.118	694.847	328.358	317.594	317.885	300.232	188.114	262.721	331.868	1532.43	NaN	NaN	234.668	328.769	322.122	175.312	222.655	191.37
101210488	101211372|Lhe_015135-RA|-1|CDS|4410392076|9941|frame0	101210488	tr|A0A087T1T5|A0A087T1T5_STEMI	Uncharacterized protein (Fragment) OS=Stegodyphus mimosarum OX=407821 GN=X975_09433 PE=4 SV=1	ident:54/294 pos:64/294 query:294 hit:654 align:84 bit:80.9	Partial_match_both	418.218	735.349	773.936	771.752	713.377	19.2558	31.1108	38.2891	13.9374	524.681	698.58	827.019	NaN	NaN	NaN	NaN	NaN	NaN	140.918	284.965	281.883
16333972	16335492|Lhe_028004-RA|1|CDS|4410246509|752|frame0	16333972	tr|A0A4Y2N8D2|A0A4Y2N8D2_ARAVE	(S)-3-amino-2-methylpropionate transaminase OS=Araneus ventricosus OX=182803 GN=ABAT PE=3 SV=1	ident:392/506 pos:448/506 query:506 hit:506 align:506 bit:841.3	OK	417.131	401.717	456.272	402.49	394.4	247.637	193.13	200.809	183.27	181.152	246.716	247.125	3248.76	NaN	NaN	142.949	117.437	125.343	171.667	267.896	279.587
17647293	17667579|Lhe_032238-RA|1|CDS|4410278683|20135|frame0	17647293	tr|A0A8X6WVX1|A0A8X6WVX1_9ARAC	Guanine nucleotide-binding protein G(I)/G(S)/G(T) subunit beta-1 OS=Trichonephila inaurata madagascariensis OX=2747483 GN=GBETA1 PE=3 SV=1	ident:325/334 pos:327/334 query:334 hit:340 align:340 bit:671.8	OK	416.942	332.405	248.295	208.154	196.375	280.028	321.58	303.785	210.101	186.569	140.789	129.309	1983.69	NaN	NaN	813.518	272.679	711.732	484.734	221.287	459.931
13748597	13753125|Lhe_000354-RA|1|CDS|4410200357|2430|frame0	13748597	tr|A0A8T0F6J4|A0A8T0F6J4_ARGBR	Adult-specific rigid cuticular protein 12.6 like protein OS=Argiope bruennichi OX=94029 GN=HNY73_008478 PE=4 SV=1	ident:158/268 pos:167/268 query:268 hit:217 align:226 bit:230.3	OK	416.347	120.715	92.7741	101.679	84.2171	172.33	209.094	177.455	192.017	43.3992	36.6008	82.9957	NaN	NaN	753.814	1548.27	1524.26	1740.5	200.043	223.376	190.704
102096310	102102153|Lhe_017850-RA|-1|CDS|4410412095|17151|frame0	102096310	tr|A0A2L2Y1K5|A0A2L2Y1K5_PARTP	Uncharacterized protein (Fragment) OS=Parasteatoda tepidariorum OX=114398 PE=2 SV=1	ident:175/227 pos:188/227 query:227 hit:222 align:214 bit:349.4	OK	415.913	504.63	451.315	457.77	496.544	475.331	454.893	477.093	479.019	241.965	229.628	306.85	NaN	NaN	NaN	NaN	NaN	NaN	NaN	NaN	NaN
42329171	42334166|Lhe_032773-RA|-1|CDS|4410282913|16009|frame0	42329171	tr|A0A4Y2HB06|A0A4Y2HB06_ARAVE	Cystatin domain-containing protein OS=Araneus ventricosus OX=182803 GN=AVEN_171478_1 PE=3 SV=1	ident:78/97 pos:90/97 query:97 hit:97 align:97 bit:170.2	OK	414.397	539.136	506.224	576.989	549.656	161.287	172.854	129.77	171.87	432.629	302.592	422.735	2405.76	NaN	NaN	172.441	191.74	158.024	156.477	224.926	184.047
5803764	5804602|Lhe_020725-RA|1|CDS|4410434333|23432|frame0	5803764	tr|A0A087TIN2|A0A087TIN2_STEMI	Methyltransferase-like protein 7A (Fragment) OS=Stegodyphus mimosarum OX=407821 GN=X975_23116 PE=3 SV=1	ident:128/252 pos:180/252 query:252 hit:252 align:250 bit:278.9	OK	411.748	424.67	449.227	456.376	429.908	529.691	486.226	528.591	499.994	241.863	429.826	272.157	1226.6	NaN	241.408	299.49	375.103	278.627	206.109	259.015	188.337
25037382	25045670|Lhe_028255-RA|1|CDS|4410248613|29851|frame0	25037382	tr|A0A8X6Y9W2|A0A8X6Y9W2_9ARAC	Cytochrome c oxidase subunit 4 OS=Trichonephila inaurata madagascariensis OX=2747483 GN=COX4I1 PE=3 SV=1	ident:151/180 pos:170/180 query:180 hit:199 align:182 bit:329.3	OK	411.12	130.26	155.056	184.002	139.2	183.896	205.561	210.042	203.625	272.841	457.916	621.152	1294.3	NaN	NaN	510.331	564.439	597.52	483.979	538.636	647.408
94083829	94108084|Lhe_002462-RA|1|CDS|4410217722|20|frame0	94083829	tr|A0A4Y2HME5|A0A4Y2HME5_ARAVE	Chitotriosidase-1 OS=Araneus ventricosus OX=182803 GN=CHIT1_8 PE=3 SV=1	ident:346/607 pos:379/607 query:607 hit:480 align:461 bit:713.0	OK	409.807	942.018	904.649	1009.76	1118.95	269.05	271.737	268.54	276.097	335.302	391.897	301.115	NaN	NaN	NaN	381.959	412.122	16.4644	21.3092	13.3261	32.4306
61574552	61589252|Lhe_033198-RA|1|CDS|4410286142|15021|frame0	61574552	tr|A0A8X6QJL7|A0A8X6QJL7_NEPPI	Cuticle protein 14 isoform a OS=Nephila pilipes OX=299642 GN=NPIL_545181 PE=4 SV=1	ident:253/377 pos:290/377 query:377 hit:389 align:398 bit:482.3	OK	406.568	349.438	506.65	331.462	227.075	175.206	442.259	160.608	113.15	1201.81	986.057	771.882	553.74	NaN	NaN	178.252	198.111	146.978	NaN	360.437	208.544
40712621	40729572|Lhe_019230-RA|1|CDS|4410422672|7619|frame0	40712621	tr|A0A087UIR5|A0A087UIR5_STEMI	26S proteasome non-ATPase regulatory subunit 12 (Fragment) OS=Stegodyphus mimosarum OX=407821 GN=X975_05717 PE=3 SV=1	ident:423/458 pos:442/458 query:458 hit:459 align:457 bit:878.6	OK	406.441	255.628	318.087	298.185	347.122	243.292	221.21	239.1	278.213	405.234	374.357	327.211	1542.34	500.567	NaN	524.338	409.969	574.655	290.321	257.34	315.22
88342842	88350591|Lhe_005325-RA|1|CDS|4410316049|18807|frame0	88342842	tr|A0A087U9G0|A0A087U9G0_STEMI	Glutathione S-transferase 1, isoform C (Fragment) OS=Stegodyphus mimosarum OX=407821 GN=X975_11617 PE=3 SV=1	ident:40/99 pos:43/99 query:99 hit:215 align:47 bit:88.2	Partial_match_both	405.878	392.832	386.506	386.083	368.674	606.29	494.615	630.748	459.828	248.083	171.166	159.8	466.026	NaN	NaN	543.302	374.3	412.25	336.106	293.194	576.008
88916050	88916850|Lhe_008193-RA|-1|CDS|4410338029|5750|frame0	88916050	tr|A0A2L2Y3J2|A0A2L2Y3J2_PARTP	NADH dehydrogenase [ubiquinone] iron-sulfur protein 3, mitochondrial OS=Parasteatoda tepidariorum OX=114398 PE=2 SV=1	ident:214/266 pos:245/266 query:266 hit:266 align:266 bit:461.1	OK	405.711	219.978	241.994	245.726	279.229	377.477	307.983	322.582	355.241	229.881	231.017	292.033	NaN	NaN	NaN	629.358	807.629	673.64	463.039	599.969	620.306
67719153	67724503|Lhe_001651-RA|1|CDS|4410210894|13854|frame0	67719153	tr|A0A4Y2HV55|A0A4Y2HV55_ARAVE	Citrate transport protein OS=Araneus ventricosus OX=182803 GN=K11H3.3_1 PE=3 SV=1	ident:63/97 pos:66/97 query:97 hit:185 align:70 bit:134.4	Partial_match_hit	405.499	676.662	510.304	548.762	546.635	406.755	373.12	448.882	341.545	804.445	394.184	425.326	NaN	NaN	NaN	NaN	NaN	NaN	37.9216	72.7932	89.6545
13561963	13581285|Lhe_009497-RA|-1|CDS|4410347953|14743|frame0	13561963	tr|A0A087T9W9|A0A087T9W9_STEMI	S-adenosylmethionine synthase (Fragment) OS=Stegodyphus mimosarum OX=407821 GN=X975_21390 PE=3 SV=1	ident:339/401 pos:373/401 query:401 hit:413 align:399 bit:694.1	OK	404.603	525.956	572.462	561.998	567.516	251.006	259.701	262.897	249.951	306.978	217.228	206.967	2389.06	NaN	NaN	NaN	17.2551	NaN	21.4703	37.8372	25.3712
39834097	39840816|Lhe_034704-RA|-1|CDS|4410298244|8799|frame0	39834097	tr|A0A2L2Y1Y7|A0A2L2Y1Y7_PARTP	Transmembrane emp24 domain-containing protein eca (Fragment) OS=Parasteatoda tepidariorum OX=114398 PE=2 SV=1	ident:192/215 pos:196/215 query:215 hit:199 align:199 bit:408.3	OK	404.512	370.603	443.554	383.345	523.159	278.367	287.205	271.485	279.316	242.542	185.83	217.395	2328.41	NaN	NaN	278.304	300.307	253.377	210.625	178.491	248.911
66921729	66960848|Lhe_017074-RA|1|CDS|4410406016|10648|frame0	66921729	tr|A0A8X6HI64|A0A8X6HI64_TRICU	Fasciclin-1 OS=Trichonephila clavata OX=2740835 GN=Fas1 PE=4 SV=1	ident:378/536 pos:453/536 query:536 hit:549 align:536 bit:798.1	OK	404.447	110.989	139.651	117.525	135.888	137.552	133.118	130.862	112.691	531.975	444.773	587.499	2193.75	NaN	NaN	410.156	551.879	409.348	446.757	288.634	396.993
69694491	69696116|Lhe_014364-RA|-1|CDS|4410385537|18902|frame0	69694491	tr|E7D175|E7D175_LATHE	Histidine triad nucleotide-binding protein 1 (Fragment) OS=Latrodectus hesperus OX=256737 PE=2 SV=1	ident:78/160 pos:83/160 query:160 hit:127 align:123 bit:149.1	OK	403.803	594.57	611.944	622.315	650.839	498.226	508.532	545.43	492.649	113.202	43.8331	95.9171	1512.96	NaN	NaN	187.623	172.659	111.238	200.431	110.925	195.163
63064838	63100869|Lhe_028982-RA|-1|CDS|4410254374|31250|frame0	63064838	tr|A0A8X6G8I4|A0A8X6G8I4_TRICU	Carnitine O-acetyltransferase OS=Trichonephila clavata OX=2740835 GN=CRAT PE=3 SV=1	ident:509/636 pos:568/636 query:636 hit:636 align:637 bit:1067.4	OK	403.366	244.628	235.703	236.096	239.327	282.981	332.781	329.224	323.708	285.449	366.749	374.124	1657.78	NaN	NaN	386.387	585.571	485.638	275.157	307.25	312.04
78406525	78413163|Lhe_007972-RA|-1|CDS|4410336419|7853|frame0	78406525	tr|A0A2L2Y1M9|A0A2L2Y1M9_PARTP	Sterol carrier protein 2 OS=Parasteatoda tepidariorum OX=114398 PE=2 SV=1	ident:454/542 pos:496/542 query:542 hit:531 align:531 bit:968.0	OK	402.46	328.511	327.389	436.707	379.602	247.385	202.792	205.664	192.824	521.434	517	467.106	1565.62	NaN	NaN	251.189	230.392	259.493	353.759	367.912	389.495
58682213	58690664|Lhe_001429-RA|1|CDS|4410209152|5231|frame0	58682213	tr|A0A8X6QFT4|A0A8X6QFT4_NEPPI	Uncharacterized protein OS=Nephila pilipes OX=299642 GN=AVEN_168191_1 PE=4 SV=1	ident:68/148 pos:78/148 query:148 hit:365 align:142 bit:64.7	Partial_match_hit	401.395	NaN	NaN	NaN	NaN	NaN	NaN	NaN	NaN	7.64911	2.32364	8.33299	NaN	NaN	NaN	1724.07	323.084	596.64	293.939	432.612	223.911
66509756	66537976|Lhe_014274-RA|-1|CDS|4410384737|21647|frame0	66509756	tr|A0A8X6YVX6|A0A8X6YVX6_9ARAC	Galectin OS=Trichonephila inaurata madagascariensis OX=2747483 GN=LGALS4 PE=4 SV=1	ident:246/389 pos:295/389 query:389 hit:432 align:394 bit:478.0	OK	400.552	452.556	421.598	485.467	498.409	253.761	245.41	259.583	247.061	1037.59	1118.8	1473.59	NaN	NaN	NaN	58.009	58.9259	40.1889	65.9713	34.1959	58.251
87812098	87817905|Lhe_020259-RA|1|CDS|4410430783|18234|frame0	87812098	tr|E1AHV0|E1AHV0_LATHE	Minor ampullate spidroin (Fragment) OS=Latrodectus hesperus OX=256737 PE=2 SV=1	ident:313/1237 pos:314/1237 query:1237 hit:318 align:326 bit:596.7	Partial_match_query	399.935	18.9599	20.0986	25.6514	24.6963	935.713	804.374	879.074	791.276	84.3541	124.118	358.375	732.528	NaN	NaN	NaN	NaN	NaN	NaN	NaN	NaN
16585856	16593547|Lhe_003803-RA|-1|CDS|4410303842|23628|frame0	16585856	tr|A0A4Y2U8C5|A0A4Y2U8C5_ARAVE	Sulfotransferase 1C4 OS=Araneus ventricosus OX=182803 GN=SULT1C4_16 PE=3 SV=1	ident:202/344 pos:247/344 query:344 hit:321 align:317 bit:428.7	OK	397.518	152.338	151.02	202.242	191.541	168.541	153.904	168.509	125.391	293.335	192.678	200.2	3994.56	NaN	NaN	NaN	97.0591	NaN	62.6532	89.7493	116.57
111775743	111808474|Lhe_002862-RA|1|CDS|4410221239|28766|frame0	111775743	tr|A0A8X6XTQ9|A0A8X6XTQ9_9ARAC	Uncharacterized protein OS=Trichonephila inaurata madagascariensis OX=2747483 GN=AVEN_134676_1 PE=4 SV=1	ident:390/775 pos:537/775 query:775 hit:775 align:783 bit:798.9	OK	397.225	449.202	412.549	475.734	476.048	207.471	213.691	225.608	192.853	289.24	300.987	263.064	2577.85	NaN	NaN	NaN	60.8827	NaN	57.2383	86.6033	66.5884
73411725	73434656|Lhe_001816-RA|-1|CDS|4410212609|13147|frame0	73411725	tr|E7D1R4|E7D1R4_LATHE	Putative fibropellin (Fragment) OS=Latrodectus hesperus OX=256737 PE=2 SV=1	ident:285/318 pos:287/318 query:318 hit:288 align:288 bit:594.7	OK	396.952	582.043	578.596	556.581	614.501	931.773	1077.49	739.825	900.194	58.3958	64.1429	101.818	NaN	NaN	NaN	87.8384	124.967	98.1832	65.8169	95.2055	70.8177
87169518	87180379|Lhe_005294-RA|1|CDS|4410315799|2213|frame0	87169518	tr|A0A2L2Y1Y4|A0A2L2Y1Y4_PARTP	Metalloendopeptidase OS=Parasteatoda tepidariorum OX=114398 PE=2 SV=1	ident:184/256 pos:204/256 query:256 hit:233 align:223 bit:397.1	OK	396.922	502.496	485.111	512.113	603.793	321.972	237.274	332.79	234.282	369.78	486.932	596.06	NaN	NaN	NaN	NaN	80.4644	NaN	NaN	NaN	NaN
101468498	101474213|Lhe_002637-RA|-1|CDS|4410219265|9732|frame0	101468498	tr|A0A2L2Y495|A0A2L2Y495_PARTP	Ferritin (Fragment) OS=Parasteatoda tepidariorum OX=114398 PE=2 SV=1	ident:118/142 pos:128/142 query:142 hit:206 align:140 bit:248.8	OK	395.833	456.117	448.974	427.628	478.824	601.975	423.881	591.968	523.184	NaN	NaN	103.178	NaN	NaN	NaN	NaN	NaN	NaN	NaN	4.38347	294.053
110927077	110940244|Lhe_015343-RA|-1|CDS|4410393469|2663|frame0	110927077	tr|A0A8T0EXE8|A0A8T0EXE8_ARGBR	Multifunctional protein ADE2 like protein OS=Argiope bruennichi OX=94029 GN=HNY73_013239 PE=3 SV=1	ident:308/391 pos:356/391 query:391 hit:418 align:418 bit:653.7	OK	395.566	692.716	628.233	649.63	649.663	349.735	372.171	415.406	377.764	573.8	496.898	414.459	1089.28	NaN	NaN	155.256	54.764	75.1758	35.116	54.1835	35.9295
12463200	12473597|Lhe_029966-RA|1|CDS|4410261835|26720|frame0	12463200	tr|E7D1B5|E7D1B5_LATHE	Large ribosomal subunit protein uL18 (Fragment) OS=Latrodectus hesperus OX=256737 PE=2 SV=1	ident:281/297 pos:281/297 query:297 hit:281 align:281 bit:583.6	OK	395.548	482.107	515.055	536.139	495.544	258.824	247.558	244.982	238.159	441.053	493.821	511.571	706.263	NaN	NaN	391.788	311.173	390.949	303.937	296.655	254.29
41300101	41317060|Lhe_021637-RA|1|CDS|4410441617|27660|frame0	41300101	tr|A0A2L2Y1F5|A0A2L2Y1F5_PARTP	Aldo-keto reductase family 1 member B10 (Fragment) OS=Parasteatoda tepidariorum OX=114398 PE=2 SV=1	ident:225/319 pos:270/319 query:319 hit:310 align:308 bit:489.6	OK	395.08	347.94	401.838	402.116	446.804	337.313	325.657	297.614	320.02	274.791	430.115	300.355	1093.6	1101.59	NaN	278.716	235.555	364.255	238.342	148.557	161.343
54213313	54233611|Lhe_026670-RA|1|CDS|4410235903|400|frame0	54213313	tr|A0A4Y2D7M6|A0A4Y2D7M6_ARAVE	Gamma-interferon-inducible lysosomal thiol reductase OS=Araneus ventricosus OX=182803 GN=ifi30_0 PE=3 SV=1	ident:105/170 pos:133/170 query:170 hit:219 align:219 bit:212.2	OK	394.153	488.857	557.361	498.566	381.589	324.459	314.037	239.283	349.076	NaN	NaN	NaN	NaN	NaN	NaN	NaN	NaN	NaN	NaN	NaN	NaN
66949970	66959692|Lhe_014298-RA|1|CDS|4410384941|22320|frame0	66949970	tr|A0A8X6WW10|A0A8X6WW10_9ARAC	Flavin-containing monooxygenase OS=Trichonephila inaurata madagascariensis OX=2747483 GN=FMO5 PE=3 SV=1	ident:372/553 pos:448/553 query:553 hit:550 align:539 bit:814.3	OK	394.082	566.856	590.918	568.026	544.607	270.653	247.909	278.565	238.442	273.427	458.948	296.547	NaN	NaN	NaN	NaN	NaN	NaN	NaN	NaN	NaN
86588026	86596850|Lhe_008123-RA|1|CDS|4410337533|8834|frame0	86588026	tr|A0A2L2XXI5|A0A2L2XXI5_PARTP	Biotinidase (Fragment) OS=Parasteatoda tepidariorum OX=114398 PE=2 SV=1	ident:261/545 pos:359/545 query:545 hit:521 align:521 bit:550.8	OK	393.479	30.0104	23.9467	23.9097	27.788	21.1843	22.1276	22.5123	14.0741	209.133	3831.69	720.778	NaN	NaN	NaN	NaN	73.8994	NaN	NaN	NaN	94.1695
63350743	63375831|Lhe_017040-RA|-1|CDS|4410405790|2330|frame0	63350743	tr|A0A087UMN7|A0A087UMN7_STEMI	Uncharacterized protein (Fragment) OS=Stegodyphus mimosarum OX=407821 GN=X975_05086 PE=4 SV=1	ident:318/403 pos:350/403 query:403 hit:433 align:366 bit:679.5	OK	392.781	326.481	275.631	381.353	328.427	292.049	318.284	406.795	335.529	99.7446	105.715	216.554	NaN	NaN	NaN	441.576	303.376	301.198	868.146	801.407	875.007
30470780	30492943|Lhe_032531-RA|1|CDS|4410280751|1816|frame0	30470780	tr|A0A2L2YD15|A0A2L2YD15_PARTP	Estradiol 17-beta-dehydrogenase 2 (Fragment) OS=Parasteatoda tepidariorum OX=114398 PE=2 SV=1	ident:174/342 pos:217/342 query:342 hit:343 align:327 bit:337.0	OK	391.703	54.8746	93.5278	100.207	77.704	105.675	119.614	144.15	113.044	65.8086	76.7812	71.3384	991.105	NaN	NaN	1401.86	1113.76	1439.92	405.624	315.97	359.69
33622155	33638841|Lhe_026119-RA|1|CDS|4410231718|20085|frame0	33622155	tr|A0A087TPT2|A0A087TPT2_STEMI	Glutathione S-transferase kappa 1 (Fragment) OS=Stegodyphus mimosarum OX=407821 GN=X975_00491 PE=4 SV=1	ident:160/226 pos:193/226 query:226 hit:226 align:226 bit:349.4	OK	391.146	256.847	241.554	320.612	273.783	388.754	372.775	336.954	369.66	133.602	125.888	183.531	3153.95	NaN	NaN	68.7984	184.358	94.5933	223.816	98.7055	212.451
96075638	96093979|Lhe_015005-RA|1|CDS|4410391073|12388|frame0	96075638	tr|A0A8X6Y185|A0A8X6Y185_9ARAC	Proteasome subunit alpha type OS=Trichonephila inaurata madagascariensis OX=2747483 GN=PSMA5 PE=3 SV=1	ident:223/242 pos:231/242 query:242 hit:268 align:242 bit:446.0	OK	391.135	287.457	314.734	343.564	355.732	213.632	182.582	249.805	227.54	410.54	392.049	624.505	1217.71	NaN	NaN	477.533	405.959	434.466	267.325	326.481	308.819
84113295	84121349|Lhe_027274-RA|1|CDS|4410240962|3510|frame0	84113295	tr|A0A087U5X2|A0A087U5X2_STEMI	Large ribosomal subunit protein eL20 (Fragment) OS=Stegodyphus mimosarum OX=407821 GN=X975_12594 PE=3 SV=1	ident:124/146 pos:133/146 query:146 hit:165 align:137 bit:266.9	OK	390.228	470.415	493.383	440.027	451.208	320.526	293.166	274.965	340.21	210.669	165.195	198.562	1847.9	NaN	26.3825	315.188	371.589	316.39	241.399	374.59	262.578
126521448	126525970|Lhe_006225-RA|1|CDS|4410323194|9844|frame0	126521448	tr|A0A8T0F991|A0A8T0F991_ARGBR	Apolipoprotein B-100 like protein OS=Argiope bruennichi OX=94029 GN=HNY73_011441 PE=4 SV=1	ident:77/283 pos:127/283 query:283 hit:2266 align:232 bit:132.1	Partial_match_hit	390.224	661.042	393.369	392.326	515.666	980.393	725.147	942.571	738.434	7.35874	NaN	NaN	NaN	NaN	NaN	NaN	56.1965	10.3882	11.649	13.6544	14.9424
77557790	77564052|Lhe_001972-RA|-1|CDS|4410213737|19042|frame0	77557790	tr|A0A8T0FD20|A0A8T0FD20_ARGBR	60S ribosomal protein L36 OS=Argiope bruennichi OX=94029 GN=HNY73_008833 PE=3 SV=1	ident:99/109 pos:102/109 query:109 hit:109 align:109 bit:198.7	OK	389.813	660.286	820.329	958.077	674.058	432.133	508.013	267.271	536.584	362.909	164.749	NaN	NaN	NaN	NaN	119.562	92.6556	132.96	NaN	51.3254	66.2832
72739217	72740409|Lhe_014430-RA|-1|CDS|4410386208|6503|frame0	72739217	tr|A0A8X6GQH1|A0A8X6GQH1_TRICU	Chloride intracellular channel exl-1 OS=Trichonephila clavata OX=2740835 GN=exl-1 PE=4 SV=1	ident:168/238 pos:201/238 query:238 hit:244 align:232 bit:362.8	OK	389.02	7.16698	7.99337	8.03443	8.33318	21.7524	18.7161	21.2793	35.0668	NaN	NaN	NaN	NaN	NaN	NaN	1417.54	916.761	1404.52	802.521	284.733	491.868
92786521	92795512|Lhe_002433-RA|-1|CDS|4410217503|29118|frame0	92786521	tr|A0A4Y2E137|A0A4Y2E137_ARAVE	Large ribosomal subunit protein P1 OS=Araneus ventricosus OX=182803 GN=RLA1 PE=3 SV=1	ident:96/115 pos:101/115 query:115 hit:116 align:116 bit:132.9	OK	388.359	46.9646	33.1229	42.8529	41.8573	14.4387	10.9958	19.765	26.2546	153.178	207.053	106.974	NaN	NaN	NaN	1531.28	1175.71	1193.59	660.287	686.473	651.313
29840116	29878508|Lhe_030410-RA|1|CDS|4410264755|23571|frame0	29840116	tr|A0A8T0EJX4|A0A8T0EJX4_ARGBR	Dynamin-1 like protein OS=Argiope bruennichi OX=94029 GN=HNY73_019040 PE=4 SV=1	ident:327/649 pos:447/649 query:649 hit:653 align:641 bit:633.3	OK	386.709	366.912	292.244	329.267	278.329	951.823	774.17	808.255	825.092	308.819	359.576	442.732	NaN	NaN	NaN	145.68	165.934	81.6348	163.065	126.889	153.64
57746007	57756853|Lhe_016899-RA|1|CDS|4410404743|24447|frame0	57746007	tr|A0A087TRF0|A0A087TRF0_STEMI	Pantetheinase (Fragment) OS=Stegodyphus mimosarum OX=407821 GN=X975_06144 PE=3 SV=1	ident:277/538 pos:372/538 query:538 hit:533 align:513 bit:602.8	OK	386.121	451.172	428.489	473.7	490.664	231.031	206.377	203.304	211.994	915.221	1000.16	847.225	NaN	NaN	NaN	443.737	214.651	NaN	29.9089	15.1773	15.1196
87130586	87151366|Lhe_005292-RA|-1|CDS|4410315780|30648|frame0	87130586	tr|A0A8T0E2N6|A0A8T0E2N6_ARGBR	Metalloendopeptidase OS=Argiope bruennichi OX=94029 GN=HNY73_022516 PE=4 SV=1	ident:245/382 pos:288/382 query:382 hit:422 align:405 bit:468.8	OK	385.598	653.832	670.722	703.878	647.812	340.858	422.511	431.336	325.919	150.381	274.124	127.041	NaN	NaN	NaN	NaN	NaN	2.91189	NaN	14.9899	632.057
37855237	37894876|Lhe_021576-RA|-1|CDS|4410441235|309|frame0	37855237	tr|A0A087U2B3|A0A087U2B3_STEMI	Calsequestrin (Fragment) OS=Stegodyphus mimosarum OX=407821 GN=X975_02211 PE=3 SV=1	ident:371/523 pos:438/523 query:523 hit:501 align:519 bit:782.3	OK	384.032	155.686	159.493	178.674	193.924	111.927	100.519	77.7217	97.5979	170.738	199.354	237.214	401.308	NaN	4832.12	53.4744	57.5732	74.1678	71.3382	53.3213	70.4537
111137053	111203893|Lhe_012190-RA|-1|CDS|4410369060|14046|frame0	111137053	tr|A0A8X6YUG8|A0A8X6YUG8_9ARAC	Laminin subunit gamma-1 OS=Trichonephila inaurata madagascariensis OX=2747483 GN=LanB2 PE=4 SV=1	ident:1172/1524 pos:1312/1524 query:1524 hit:1514 align:1503 bit:2445.2	OK	383.875	356.298	340.954	369.742	370.895	286.463	306.468	304.974	298.435	334.149	349.142	350.32	1073.1	NaN	NaN	362.657	500.731	434.702	273.096	312.475	285.157
6613227	6628019|Lhe_000177-RA|-1|CDS|4410198871|12508|frame0	6613227	tr|A0A2L2Y3N0|A0A2L2Y3N0_PARTP	Splicing factor, proline-and glutamine-rich (Fragment) OS=Parasteatoda tepidariorum OX=114398 PE=2 SV=1	ident:406/500 pos:428/500 query:500 hit:457 align:448 bit:791.6	OK	382.512	268.449	274.297	278.755	276.949	169.482	197.996	201.457	209.345	325.478	330.47	302.368	866.538	NaN	NaN	760.488	527.421	718.757	444.627	366.129	366.217
124295667	124299161|Lhe_003214-RA|-1|CDS|4410224305|6301|frame0	124295667	tr|A0A8X6LUU3|A0A8X6LUU3_TRICU	Long-chain-fatty-acid--CoA ligase 5 OS=Trichonephila clavata OX=2740835 GN=ACSL5_1 PE=4 SV=1	ident:220/315 pos:226/315 query:315 hit:273 align:265 bit:434.5	OK	381.941	473.519	479.486	532.386	492.702	279.852	229.709	319.32	248.552	NaN	NaN	NaN	NaN	NaN	NaN	NaN	NaN	NaN	NaN	NaN	NaN
125279480	125305323|Lhe_009030-RA|1|CDS|4410344171|34140|frame0	125279480	tr|A0A2L2Y0V8|A0A2L2Y0V8_PARTP	fumarate hydratase (Fragment) OS=Parasteatoda tepidariorum OX=114398 PE=2 SV=1	ident:453/505 pos:471/505 query:505 hit:490 align:490 bit:949.1	OK	378.792	214.007	259.639	267.431	256.282	288.989	256.861	300.768	283.198	359.002	505.78	301.894	1077.81	NaN	666.521	427.115	402.122	361.193	295.39	292.463	380.574
79365746	79392286|Lhe_014588-RA|-1|CDS|4410387548|15781|frame0	79365746	tr|A0A2L2XWP5|A0A2L2XWP5_PARTP	alanine transaminase (Fragment) OS=Parasteatoda tepidariorum OX=114398 PE=2 SV=1	ident:437/538 pos:481/538 query:538 hit:524 align:529 bit:913.7	OK	378.403	110.016	116.854	122.75	107.921	135.47	142.028	176.036	149.122	345.913	307.16	251.847	994.617	NaN	3424.94	108.456	72.7923	99.8057	196.086	203.688	124.152
8724384	8742677|Lhe_033869-RA|-1|CDS|4410291455|1138|frame0	8724384	tr|A0A2L2XZN4|A0A2L2XZN4_PARTP	NADH dehydrogenase [ubiquinone] 1 alpha subcomplex subunit 11 (Fragment) OS=Parasteatoda tepidariorum OX=114398 PE=2 SV=1	ident:89/170 pos:109/170 query:170 hit:160 align:165 bit:169.5	OK	378.102	437.912	406.647	412.76	501.535	519.313	570.635	545.425	537.026	531.765	87.9509	133.644	NaN	NaN	NaN	NaN	NaN	NaN	90.155	280.538	238.128
62394354	62434775|Lhe_004636-RA|1|CDS|4410310603|21558|frame0	62394354	tr|A0A2L2Y4V5|A0A2L2Y4V5_PARTP	T-complex protein 1 subunit alpha OS=Parasteatoda tepidariorum OX=114398 PE=2 SV=1	ident:484/630 pos:498/630 query:630 hit:545 align:519 bit:978.0	OK	378.003	337.407	277.968	388.203	360.86	296.119	284.661	299.301	292.585	236.912	262.215	234.418	883.059	NaN	1484.27	422.271	268.278	227.367	232.093	254.788	139.287
41929108	41936776|Lhe_034770-RA|-1|CDS|4410298747|8125|frame0	41929108	tr|E7D131|E7D131_LATHE	Ubiquitin-ribosomal protein eS31 fusion protein (Fragment) OS=Latrodectus hesperus OX=256737 PE=2 SV=1	ident:50/113 pos:50/113 query:113 hit:156 align:52 bit:114.8	Partial_match_both	377.638	554.042	670.6	620.684	635.985	335.417	292.524	289.777	299.501	NaN	NaN	NaN	NaN	NaN	25.2308	NaN	NaN	NaN	NaN	52.6181	NaN
46553094	46574198|Lhe_001110-RA|-1|CDS|4410206589|26972|frame0	46553094	tr|A0A4Y2BVH1|A0A4Y2BVH1_ARAVE	Obg-like ATPase 1 OS=Araneus ventricosus OX=182803 GN=CG1354 PE=3 SV=1	ident:144/190 pos:151/190 query:190 hit:421 align:157 bit:298.5	Partial_match_hit	376.409	271.866	271.78	264.376	295.722	308.813	289.682	262.967	278.793	313.994	375.976	408.564	2214.93	NaN	NaN	152.983	177.277	99.4385	296.601	252.24	239.356
120129139	120131141|Lhe_008908-RA|1|CDS|4410343236|25080|frame0	120129139	tr|A0A8X6LTT8|A0A8X6LTT8_TRICU	Protein quiver OS=Trichonephila clavata OX=2740835 GN=X975_17113 PE=4 SV=1	ident:89/126 pos:99/126 query:126 hit:140 align:122 bit:190.7	OK	375.957	481.694	430.869	476.742	589.201	314.084	338.888	297.061	323.833	448.653	531.014	442.697	NaN	NaN	NaN	504.509	174.51	314.392	246.675	234.019	242.421
33264570	33266792|Lhe_028451-RA|-1|CDS|4410250341|33669|frame0	33264570	tr|A0A8T0G3G4|A0A8T0G3G4_ARGBR	Cytochrome b-c1 complex subunit 6 OS=Argiope bruennichi OX=94029 GN=HNY73_000769 PE=3 SV=1	ident:45/84 pos:56/84 query:84 hit:86 align:59 bit:100.1	OK	375.926	455.673	492.93	504.443	454.81	394.321	387.002	284.854	370.538	181.117	NaN	NaN	NaN	NaN	NaN	NaN	233.574	NaN	NaN	NaN	NaN
76715949	76727416|Lhe_005035-RA|-1|CDS|4410313832|20517|frame0	76715949	tr|A0A8X6KBU4|A0A8X6KBU4_9ARAC	Cip1-interacting zinc finger protein OS=Trichonephila inaurata madagascariensis OX=2747483 GN=X975_18568 PE=4 SV=1	ident:447/704 pos:522/704 query:704 hit:632 align:636 bit:691.0	OK	375.766	251.659	188.21	228.293	193.936	188.894	156.632	145.901	168.609	301.292	327.595	354.79	1826.87	NaN	1188.65	245.343	439.8	453.492	146.741	160.299	172.553
88456295	88500405|Lhe_025009-RA|-1|CDS|4410465759|28725|frame0	88456295	tr|A0A8T0F4R3|A0A8T0F4R3_ARGBR	3-ketoacyl-CoA thiolase like protein OS=Argiope bruennichi OX=94029 GN=HNY73_010835 PE=3 SV=1	ident:339/399 pos:371/399 query:399 hit:399 align:399 bit:722.6	OK	375.664	528.485	555.494	571.721	531.849	279.859	266.833	268.45	251.688	486.991	390.816	415.448	637.832	NaN	362.097	215.88	328.176	320.53	267.533	214.114	243.822
19361286	19367566|Lhe_025789-RA|1|CDS|4410229169|11808|frame0	19361286	tr|E7D1S5|E7D1S5_LATHE	IGFBP N-terminal domain-containing protein OS=Latrodectus hesperus OX=256737 PE=2 SV=1	ident:65/131 pos:77/131 query:131 hit:105 align:107 bit:124.8	OK	374.595	348.725	373.47	358.242	286.44	440.063	448.85	402.939	338.028	NaN	NaN	NaN	NaN	NaN	NaN	NaN	NaN	NaN	NaN	NaN	NaN
60235052	60274870|Lhe_019716-RA|1|CDS|4410426537|16841|frame0	60235052	tr|A0A8X6GJL7|A0A8X6GJL7_TRICU	alpha-L-fucosidase OS=Trichonephila clavata OX=2740835 GN=BRAFLDRAFT_56888 PE=3 SV=1	ident:261/408 pos:298/408 query:408 hit:354 align:386 bit:534.6	OK	373.389	209.639	193.369	216.07	205.454	188.164	194.773	206.478	196.189	369.846	311.342	293.687	3123.52	NaN	NaN	87.1035	184.702	90.6566	278.727	200.586	170.704
88505100	88535777|Lhe_011567-RA|1|CDS|4410364284|4016|frame0	88505100	tr|A0A8T0ESM4|A0A8T0ESM4_ARGBR	RNA cytidine acetyltransferase OS=Argiope bruennichi OX=94029 GN=HNY73_015441 PE=3 SV=1	ident:577/845 pos:680/845 query:845 hit:908 align:922 bit:1075.5	OK	373.354	169.358	181.553	183.477	231.274	784.644	848.446	703.536	890.953	437.211	281.206	207.483	NaN	NaN	NaN	302.296	186.795	367.447	251.548	201.24	118.543
126519427	126520629|Lhe_006224-RA|1|CDS|4410323187|7483|frame0	126519427	tr|A0A8X6Y1K5|A0A8X6Y1K5_9ARAC	Apolipoprotein B-100 OS=Trichonephila inaurata madagascariensis OX=2747483 GN=APOB PE=4 SV=1	ident:24/103 pos:38/103 query:103 hit:977 align:69 bit:45.8	Partial_match_hit	373.05	307.134	341	322.65	320.393	392.33	418.003	454.473	481.058	NaN	NaN	NaN	NaN	NaN	NaN	NaN	10.1655	NaN	NaN	683.298	NaN
9280123	9281283|Lhe_029838-RA|1|CDS|4410260756|2837|frame0	9280123	tr|A0A2L2XXG3|A0A2L2XXG3_PARTP	Isocitrate dehydrogenase [NAD] subunit, mitochondrial (Fragment) OS=Parasteatoda tepidariorum OX=114398 PE=2 SV=1	ident:352/386 pos:366/386 query:386 hit:374 align:377 bit:732.2	OK	372.826	356.333	275.202	293.707	338.248	291.753	304.854	362.599	294.024	135.444	89.3889	65.2378	NaN	NaN	NaN	493.922	390.451	482.268	861.519	459.048	844.05
101850907;13042774;13044305;13049868;24969951;36457320;54487962;62267954;97089588;97375950	101851965|Lhe_017834-RA|-1|CDS|4410411980|12421|frame0;13058876|Lhe_009479-RA|1|CDS|4410347850|14021|frame0;13048407|Lhe_009480-RA|-1|CDS|4410347855|15742|frame0;13053358|Lhe_009481-RA|-1|CDS|4410347860|17443|frame0;24974053|Lhe_028251-RA|-1|CDS|4410248587|20774|frame0;36460724|Lhe_023933-RA|1|CDS|4410458074|25537|frame0;54491473|Lhe_019542-RA|1|CDS|4410425257|28306|frame0;62269310|Lhe_010860-RA|…	101850907	tr|A0A4Y2HS03|A0A4Y2HS03_ARAVE	Integrase catalytic domain-containing protein OS=Araneus ventricosus OX=182803 GN=AVEN_158122_1 PE=4 SV=1	ident:286/352 pos:314/352 query:352 hit:1089 align:352 bit:592.0	Partial_match_hit	372.322	549.757	656.434	732.565	586.38	104.594	118.773	111.954	118.123	NaN	NaN	NaN	NaN	NaN	NaN	NaN	NaN	NaN	NaN	NaN	NaN
15105408	15147759|Lhe_006626-RA|-1|CDS|4410326314|6082|frame0	15105408	tr|A0A8T0FE88|A0A8T0FE88_ARGBR	Stonustoxin subunit alpha like protein OS=Argiope bruennichi OX=94029 GN=HNY73_007545 PE=4 SV=1	ident:372/924 pos:507/924 query:924 hit:1051 align:765 bit:715.3	OK	371.092	566.563	601.757	601.817	600.179	584.306	502.45	594.201	516.675	15.8066	NaN	38.0918	NaN	NaN	NaN	61.4733	42.7217	427.616	41.6267	NaN	NaN
61403049	61416657|Lhe_022064-RA|-1|CDS|4410445010|13428|frame0	61403049	tr|A0A8T0FQS8|A0A8T0FQS8_ARGBR	Prostamide/prostaglandin F synthase like protein OS=Argiope bruennichi OX=94029 GN=HNY73_004938 PE=4 SV=1	ident:100/135 pos:114/135 query:135 hit:158 align:157 bit:197.2	OK	370.517	126.58	122.082	138.925	129.205	36.0112	34.5456	42.1305	49.5995	211.801	137.069	74.9832	1558.29	NaN	3493.08	NaN	NaN	14.9066	41.0498	44.1369	44.3994
99501740	99509465|Lhe_002603-RA|-1|CDS|4410218925|31908|frame0	99501740	tr|A0A8X6PVA3|A0A8X6PVA3_NEPPI	ADP-ribosylation factor OS=Nephila pilipes OX=299642 GN=Arf79F PE=3 SV=1	ident:181/181 pos:181/181 query:181 hit:181 align:181 bit:373.2	OK	369.296	161.257	158.227	168.331	179.376	302.761	311.626	285.033	286.966	175.139	126.813	199.478	774.263	3056.01	645.994	102.49	82.8902	99.1915	83.9009	101.537	84.6446
96105280	96138574|Lhe_022823-RA|1|CDS|4410450929|34624|frame0	96105280	tr|A0A2L2Y071|A0A2L2Y071_PARTP	D-3-phosphoglycerate dehydrogenase OS=Parasteatoda tepidariorum OX=114398 PE=2 SV=1	ident:396/533 pos:454/533 query:533 hit:524 align:535 bit:794.3	OK	368.747	272.853	290.287	271.39	298.299	251.87	228.173	256.219	243.747	277.39	290.459	385.188	3318.49	NaN	NaN	17.7956	45.3653	53.4789	34.063	51.2256	51.1489
77116813	77126221|Lhe_020028-RA|1|CDS|4410428896|29404|frame0	77116813	tr|A0A087UYN0|A0A087UYN0_STEMI	Smoothelin domain-containing protein (Fragment) OS=Stegodyphus mimosarum OX=407821 GN=X975_00239 PE=4 SV=1	ident:202/275 pos:227/275 query:275 hit:292 align:278 bit:364.0	OK	367.852	222.209	281.437	366.005	322.844	507.733	345.197	592.426	516.768	70.1857	85.3971	44.7879	NaN	NaN	NaN	814.315	598.587	1140.15	71.7477	178.531	95.1506
21390003	21412414|Lhe_013032-RA|-1|CDS|4410374904|9231|frame0	21390003	tr|A0A8T0F6J8|A0A8T0F6J8_ARGBR	Succinate-semialdehyde dehydrogenase OS=Argiope bruennichi OX=94029 GN=HNY73_011424 PE=3 SV=1	ident:367/503 pos:420/503 query:503 hit:508 align:487 bit:766.5	OK	365.852	164.084	176.9	187.103	184.421	110.536	116.765	99.1821	115.8	406.3	361.842	372.09	3375.08	NaN	NaN	145.916	112.712	187.19	138.267	177.426	153.731
23500327	23500974|Lhe_034270-RA|1|CDS|4410294920|11890|frame0	23500327	tr|E7D130|E7D130_LATHE	Putative transcription factor (Fragment) OS=Latrodectus hesperus OX=256737 PE=2 SV=2	ident:215/215 pos:215/215 query:215 hit:236 align:215 bit:430.3	OK	364.904	163.364	186.087	169.009	191.601	171.094	312.247	383.053	153.594	406.637	358.768	336.539	NaN	286.233	NaN	854.388	803.047	735.766	404.512	316.037	336.288
80833964	80863103|Lhe_005132-RA|-1|CDS|4410314594|4652|frame0	80833964	tr|A0A8X7BPK0|A0A8X7BPK0_9ARAC	acetyl-CoA C-acetyltransferase OS=Trichonephila inaurata madagascariensis OX=2747483 GN=ACAT1 PE=3 SV=1	ident:315/415 pos:364/415 query:415 hit:419 align:420 bit:656.8	OK	364.766	368.309	399.008	425.369	411.509	269.338	269.302	201.512	246.329	580.642	338.324	441.353	841.967	NaN	612.622	272.328	334.804	192.82	229.081	201.199	294.744
46535267	46558011|Lhe_007289-RA|1|CDS|4410331376|10197|frame0	46535267	tr|A0A8T0FYQ9|A0A8T0FYQ9_ARGBR	Cathepsin L like protein OS=Argiope bruennichi OX=94029 GN=HNY73_000574 PE=3 SV=1	ident:255/662 pos:289/662 query:662 hit:331 align:332 bit:548.9	OK	364.706	701.05	709.396	790.832	799.299	216.358	220.115	212.915	214.521	179.649	130.927	188.171	NaN	NaN	NaN	NaN	NaN	311.245	66.6985	NaN	NaN
6308112	6314546|Lhe_029729-RA|-1|CDS|4410259820|28443|frame0	6308112	tr|J7G3V9|J7G3V9_LATHE	Ras-related protein Rab-7a OS=Latrodectus hesperus OX=256737 PE=2 SV=1	ident:133/134 pos:134/134 query:134 hit:206 align:134 bit:281.6	OK	364.377	404.256	395.292	409.523	401.163	341.327	332.678	351.084	334.157	368.831	492.335	570.5	743.349	NaN	NaN	281.028	164.323	328.488	221.293	184.405	234.759
80878312	80893537|Lhe_008031-RA|1|CDS|4410336832|10880|frame0	80878312	tr|A0A482Z8S0|A0A482Z8S0_LATHA	U31-Theriditoxin-Lha1a_1 OS=Latrodectus hasselti OX=256736 PE=4 SV=1	ident:73/200 pos:110/200 query:200 hit:202 align:202 bit:140.2	OK	363.364	586.46	603.412	623.035	602.761	274.428	327.294	311.522	277.313	252.113	303.355	150.816	NaN	NaN	NaN	NaN	NaN	47.8657	NaN	NaN	NaN
23852933	23856628|Lhe_023614-RA|-1|CDS|4410455785|2407|frame0	23852933	tr|A0A8X6X228|A0A8X6X228_9ARAC	Uncharacterized protein OS=Trichonephila inaurata madagascariensis OX=2747483 GN=NCL1_27903 PE=4 SV=1	ident:832/1231 pos:1024/1231 query:1231 hit:1191 align:1241 bit:1721.8	OK	362.626	267.305	264.392	247.68	281.552	213.613	234.332	210.759	252.366	265.714	296.276	337.742	1675.06	NaN	NaN	424.542	400.888	428.235	240.205	251.723	234.885
19581646	19582622|Lhe_025802-RA|1|CDS|4410229275|13507|frame0	19581646	tr|A0A8X6JKG1|A0A8X6JKG1_TRICU	Uncharacterized protein OS=Trichonephila clavata OX=2740835 GN=AVEN_578_1 PE=4 SV=1	ident:72/97 pos:82/97 query:97 hit:124 align:96 bit:148.7	OK	362.06	624.295	673.008	704.816	895.712	61.7375	71.2617	70.3151	75.5631	NaN	NaN	81.829	NaN	NaN	NaN	NaN	NaN	NaN	NaN	NaN	NaN
33802328	33807159|Lhe_030519-RA|-1|CDS|4410265580|29548|frame0	33802328	tr|A0A4Y2AYI0|A0A4Y2AYI0_ARAVE	NADH dehydrogenase [ubiquinone] 1 beta subcomplex subunit 11, mitochondrial OS=Araneus ventricosus OX=182803 GN=AVEN_100813_1 PE=3 SV=1	ident:103/161 pos:123/161 query:161 hit:160 align:156 bit:208.8	OK	361.32	186.397	231.377	199.607	184.741	295.866	270.68	313.638	292.686	236.294	257.424	234.248	369.147	NaN	NaN	416.254	305.735	401.972	955.097	341.787	1010.82
58587668	58588996|Lhe_001423-RA|-1|CDS|4410209117|28040|frame0	58587668	tr|A0A8T0F8R6|A0A8T0F8R6_ARGBR	Adult-specific rigid cuticular protein 15.7 like protein OS=Argiope bruennichi OX=94029 GN=HNY73_009186 PE=4 SV=1	ident:117/191 pos:140/191 query:191 hit:194 align:179 bit:212.6	OK	361.241	130.795	77.3213	125.703	139.112	88.4063	98.3037	50.6451	85.1977	NaN	NaN	NaN	NaN	NaN	NaN	1037.16	1011.24	927.963	401.148	434.559	449.816
48453022	48462084|Lhe_026505-RA|1|CDS|4410234785|32984|frame0	48453022	tr|A9QQ41|A9QQ41_LYCSI	Ribosomal protein L37 OS=Lycosa singoriensis OX=434756 PE=2 SV=1	ident:96/101 pos:100/101 query:101 hit:101 align:101 bit:198.0	OK	360.213	689.763	703.228	835.909	687.849	414.199	318.475	347.755	285.074	297.081	298.702	375.534	NaN	NaN	NaN	162.483	181.602	204.914	97.423	109.169	114.463
85369681	85401738|Lhe_029485-RA|-1|CDS|4410258364|13911|frame0	85369681	tr|A0A8T0EGV7|A0A8T0EGV7_ARGBR	Dipeptidyl peptidase 3 OS=Argiope bruennichi OX=94029 GN=HNY73_019248 PE=3 SV=1	ident:465/773 pos:582/773 query:773 hit:714 align:716 bit:988.4	OK	360.19	421.471	400.433	430.094	554.944	251.149	265.618	275.114	237.759	445.693	432.909	318.99	833.87	NaN	763.824	246.895	256.955	231.335	141.108	164.932	170.526
74497880	74509140|Lhe_014468-RA|1|CDS|4410386488|33492|frame0	74497880	tr|A0A2L2Y5P6|A0A2L2Y5P6_PARTP	3-hydroxyacyl-CoA dehydrogenase type-2 OS=Parasteatoda tepidariorum OX=114398 PE=2 SV=1	ident:187/260 pos:232/260 query:260 hit:260 align:260 bit:416.0	OK	360.173	61.7768	64.7954	66.9169	71.523	61.6713	74.9292	73.3388	77.2816	58.0848	NaN	NaN	NaN	4220.11	NaN	NaN	NaN	16.962	34.162	99.6195	61.2437
9886962	9907073|Lhe_018582-RA|1|CDS|4410417754|18217|frame0	9886962	tr|A0A087T5J7|A0A087T5J7_STEMI	4-hydroxyphenylpyruvate dioxygenase (Fragment) OS=Stegodyphus mimosarum OX=407821 GN=X975_12708 PE=3 SV=1	ident:343/380 pos:360/380 query:380 hit:381 align:380 bit:731.9	OK	357.506	323.015	295.103	307.307	428.429	147.463	146.89	169.336	159.973	553.528	497.576	501.32	2132.82	NaN	NaN	133.627	176.878	196.751	83.4142	74.8639	106.826
27028439	27045570|Lhe_023709-RA|1|CDS|4410456419|12112|frame0	27028439	tr|A0A8X6IB14|A0A8X6IB14_TRICU	Myosin regulatory light polypeptide 9 OS=Trichonephila clavata OX=2740835 GN=MYL9 PE=4 SV=1	ident:176/249 pos:196/249 query:249 hit:228 align:245 bit:312.4	OK	357.403	106.256	100.341	96.9809	102.456	442.164	454.795	509.75	474.74	4.74019	540.184	129.314	NaN	NaN	NaN	484.811	989.845	598.177	321.995	297.178	422.119
109450140	109462923|Lhe_005852-RA|-1|CDS|4410320466|9523|frame0	109450140	tr|A0A8X6SY06|A0A8X6SY06_TRICX	Metalloendopeptidase OS=Trichonephila clavipes OX=2585209 GN=nas-4 PE=4 SV=1	ident:182/259 pos:206/259 query:259 hit:239 align:239 bit:396.7	OK	357.099	463.864	516.023	494.371	563.407	300.621	313.267	327.833	293.331	83.2833	142.935	137.739	888.582	NaN	NaN	NaN	NaN	NaN	117.036	NaN	NaN
81757918	81787231|Lhe_008055-RA|1|CDS|4410337049|16069|frame0	81757918	tr|A0A8T0G0P6|A0A8T0G0P6_ARGBR	Stress-induced-phosphoprotein 1 OS=Argiope bruennichi OX=94029 GN=HNY73_000931 PE=4 SV=1	ident:418/550 pos:473/550 query:550 hit:543 align:573 bit:830.1	OK	356.797	315.651	358.286	337.378	326.817	321.301	351.345	338.319	339.26	360.211	440.639	351.948	803.27	NaN	NaN	310.409	379.385	305.52	214.649	279.645	288.307
3396737	3416949|Lhe_003486-RA|1|CDS|4410301427|26774|frame0	3396737	tr|A0A2L2XYI1|A0A2L2XYI1_PARTP	Dolichyl-diphosphooligosaccharide--protein glycosyltransferase 48 kDa subunit OS=Parasteatoda tepidariorum OX=114398 PE=2 SV=1	ident:403/437 pos:420/437 query:437 hit:437 align:437 bit:843.2	OK	356.262	280.71	295.775	284.675	295.854	303.152	289.503	337.36	331.253	151.385	165.738	171.905	2848.76	NaN	NaN	85.453	58.1894	70.7137	148.981	142.403	150.901
19574724	19641733|Lhe_030114-RA|1|CDS|4410262691|8429|frame0	19574724	tr|A0A8T0FX68|A0A8T0FX68_ARGBR	Nuclear pore complex protein Nup133 like protein OS=Argiope bruennichi OX=94029 GN=HNY73_004905 PE=3 SV=1	ident:746/1100 pos:910/1100 query:1100 hit:1101 align:1106 bit:1554.3	OK	356.186	20.9864	18.5397	21.7995	24.8801	40.0966	42.5037	38.7243	42.5664	1377.87	1216.98	1419.16	NaN	NaN	NaN	332.451	NaN	NaN	198.496	191.545	NaN
8387167	8407692|Lhe_009351-RA|-1|CDS|4410346719|7170|frame0	8387167	tr|A0A8X6NG31|A0A8X6NG31_NEPPI	Receptor expression-enhancing protein OS=Nephila pilipes OX=299642 GN=REEP5 PE=3 SV=1	ident:138/182 pos:156/182 query:182 hit:183 align:183 bit:293.1	OK	355.738	257.162	243.769	283.633	326.332	370.861	761.021	671.642	729.018	247.084	203.466	188.782	587.032	NaN	839.268	101.913	309.393	104.503	117.449	255.495	161.196
28040082	28048526|Lhe_034361-RA|-1|CDS|4410295550|20164|frame0	28040082	tr|A0A2L2XWV5|A0A2L2XWV5_PARTP	Uncharacterized protein (Fragment) OS=Parasteatoda tepidariorum OX=114398 PE=2 SV=1	ident:152/249 pos:183/249 query:249 hit:229 align:234 bit:307.0	OK	351.219	110.854	83.0684	108.512	111.327	556.107	598.093	604.054	637.732	NaN	NaN	NaN	NaN	NaN	NaN	NaN	NaN	NaN	NaN	NaN	NaN
30474273	30526490|Lhe_013239-RA|-1|CDS|4410376643|16774|frame0	30474273	tr|A0A8X6WLQ1|A0A8X6WLQ1_9ARAC	10-formyltetrahydrofolate dehydrogenase OS=Trichonephila inaurata madagascariensis OX=2747483 GN=ALDH1L2 PE=3 SV=1	ident:767/900 pos:837/900 query:900 hit:923 align:901 bit:1624.4	OK	350.974	218.618	230.347	259.74	242.249	199.667	192.053	188.787	181.879	367.521	372.319	338.309	3243.55	NaN	NaN	54.9258	46.4019	50.1329	35.2454	29.0543	66.7231
64279624	64282414|Lhe_026874-RA|-1|CDS|4410237678|20409|frame0	64279624	tr|A0A8X6LCN8|A0A8X6LCN8_TRICU	Cuticle protein 14 isoform a OS=Trichonephila clavata OX=2740835 GN=TNCT_441151 PE=4 SV=1	ident:127/170 pos:137/170 query:170 hit:163 align:170 bit:223.0	OK	350.605	109.809	91.1336	102.817	126.127	299.892	282.083	293.724	286.928	11.425	13.0989	20.3675	NaN	128.433	4038.04	196.824	83.9669	168.298	114.876	158.409	135.249
98695175	98740715|Lhe_005586-RA|-1|CDS|4410318298|28180|frame0	98695175	tr|A0A2L2XVN8|A0A2L2XVN8_PARTP	26S proteasome non-ATPase regulatory subunit 1 OS=Parasteatoda tepidariorum OX=114398 PE=2 SV=1	ident:535/1280 pos:558/1280 query:1280 hit:987 align:602 bit:1108.6	Partial_match_query	350.2	129.374	111.451	131.925	141.326	161.689	173.549	185.708	155.126	156.278	159.24	140.407	888.394	NaN	3114.26	254.64	135.786	214.593	133.151	150.352	116.543
35078505	35087277|Lhe_021513-RA|-1|CDS|4410440918|30461|frame0	35078505	tr|A0A4Y2GB21|A0A4Y2GB21_ARAVE	Uncharacterized protein OS=Araneus ventricosus OX=182803 GN=AVEN_199776_1 PE=4 SV=1	ident:60/104 pos:70/104 query:104 hit:111 align:89 bit:68.2	OK	348.203	60.9613	61.3028	60.841	66.5916	108.393	77.0167	55.9506	65.5996	649.072	773.758	815.549	NaN	NaN	NaN	630.203	856.84	1045.47	222.608	190.252	179.037
29113438	29123466|Lhe_009943-RA|-1|CDS|4410351583|12694|frame0	29113438	tr|A0A8X6XNU5|A0A8X6XNU5_9ARAC	Uncharacterized protein OS=Trichonephila inaurata madagascariensis OX=2747483 GN=AVEN_227885_1 PE=4 SV=1	ident:113/210 pos:125/210 query:210 hit:154 align:158 bit:216.5	OK	346.869	NaN	NaN	NaN	NaN	NaN	NaN	NaN	NaN	167.739	217.61	655.258	NaN	NaN	NaN	NaN	NaN	NaN	NaN	NaN	NaN
87355772	87382199|Lhe_002267-RA|1|CDS|4410216084|27370|frame0	87355772	tr|A0A2L2YMJ4|A0A2L2YMJ4_PARTP	RNA helicase OS=Parasteatoda tepidariorum OX=114398 PE=2 SV=1	ident:410/420 pos:418/420 query:420 hit:420 align:420 bit:854.0	OK	346.329	203.933	171.585	222.656	182.331	143.578	122.341	126.801	149.922	184.983	196.222	170.672	2256.45	NaN	774.324	316.798	363.972	354.548	191.047	222.765	225.32
51573832	51593452|Lhe_010554-RA|1|CDS|4410356414|6810|frame0	51573832	tr|A0A8X6UEC5|A0A8X6UEC5_NEPPI	Adenylate kinase isoenzyme 1 OS=Nephila pilipes OX=299642 GN=Ak1 PE=3 SV=1	ident:155/191 pos:176/191 query:191 hit:191 align:191 bit:332.8	OK	345.007	213.049	247.355	225.281	190.106	487.914	479.701	477.36	487.676	74.9811	85.5016	65.5553	NaN	NaN	NaN	349.356	441.41	529.258	505.401	498.408	506.814
62331247	62335321|Lhe_031325-RA|1|CDS|4410271451|34047|frame0	62331247	tr|A0A087TUU5|A0A087TUU5_STEMI	inositol-3-phosphate synthase (Fragment) OS=Stegodyphus mimosarum OX=407821 GN=X975_08833 PE=3 SV=1	ident:481/567 pos:521/567 query:567 hit:562 align:563 bit:1007.7	OK	344.991	386.093	406.815	441.837	408.978	297.395	268.429	302.338	286.811	NaN	NaN	66.8566	NaN	NaN	NaN	NaN	NaN	NaN	584.358	NaN	NaN
22673951	22676960|Lhe_016258-RA|1|CDS|4410400010|29373|frame0	22673951	tr|E7D179|E7D179_LATHE	Putative elongation factor-1 delta-like protein (Fragment) OS=Latrodectus hesperus OX=256737 PE=2 SV=1	ident:54/85 pos:54/85 query:85 hit:267 align:54 bit:115.9	Partial_match_hit	344.929	59.6588	69.3708	75.7582	61.1601	376.148	287.471	264.022	284.994	49.9746	NaN	2364.46	NaN	NaN	NaN	NaN	116.611	NaN	NaN	NaN	129.515
7470453	7487231|Lhe_006478-RA|1|CDS|4410325175|31344|frame0	7470453	tr|A0A8X6K512|A0A8X6K512_TRICU	Apple domain-containing protein OS=Trichonephila clavata OX=2740835 GN=AVEN_24099-2_1 PE=4 SV=1	ident:228/441 pos:316/441 query:441 hit:503 align:441 bit:469.5	OK	344.668	384.563	411.22	412.271	449.851	287.732	305.571	291.792	289.806	320.598	269.654	198.421	988.188	NaN	NaN	8.50935	207.172	NaN	NaN	NaN	NaN
71851763	71866679|Lhe_004896-RA|1|CDS|4410312745|28881|frame0	71851763	tr|A0A4Y2CB92|A0A4Y2CB92_ARAVE	Lysosomal aspartic protease OS=Araneus ventricosus OX=182803 GN=AAEL006169_2 PE=3 SV=1	ident:112/180 pos:126/180 query:180 hit:312 align:153 bit:236.5	Partial_match_hit	343.945	477.539	598.933	589.724	517.381	355.855	369.451	391.028	386.021	6.16547	48.0032	43.2981	NaN	NaN	NaN	NaN	NaN	NaN	NaN	NaN	NaN
26352532	26381938|Lhe_013109-RA|1|CDS|4410375554|24395|frame0	26352532	tr|A0A2L2Y8I6|A0A2L2Y8I6_PARTP	Zinc finger protein 385A (Fragment) OS=Parasteatoda tepidariorum OX=114398 PE=2 SV=1	ident:242/459 pos:304/459 query:459 hit:446 align:464 bit:422.9	OK	343.701	58.3673	56.0815	67.4409	74.9937	50.8902	61.6683	77.9878	39.4191	612.984	800.593	709.745	NaN	NaN	NaN	988.034	641.047	815.231	NaN	63.1656	381.57
31122250	31137432|Lhe_010010-RA|1|CDS|4410352123|24721|frame0	31122250	tr|A0A8X6WQ16|A0A8X6WQ16_9ARAC	Tropomodulin OS=Trichonephila inaurata madagascariensis OX=2747483 GN=unc-94 PE=4 SV=1	ident:325/356 pos:345/356 query:356 hit:356 align:356 bit:670.6	OK	341.873	303.063	271.636	265.014	274.809	334.95	323.915	326.198	326.527	285.562	367.553	393.409	488.454	NaN	NaN	285.487	220.214	230.114	460.336	604.369	392.108
46558997	46589724|Lhe_019395-RA|-1|CDS|4410424041|26904|frame0	46558997	tr|A0A8X6LXT5|A0A8X6LXT5_TRICU	Uncharacterized protein OS=Trichonephila clavata OX=2740835 GN=AVEN_51358_1 PE=4 SV=1	ident:169/665 pos:237/665 query:665 hit:690 align:537 bit:189.9	OK	341.538	131.168	154.508	152.714	160.909	595.352	532.307	516.455	488.888	NaN	NaN	NaN	NaN	NaN	NaN	NaN	NaN	NaN	NaN	NaN	NaN
31064150	31080706|Lhe_021377-RA|-1|CDS|4410439663|15508|frame0	31064150	tr|A0A087US97|A0A087US97_STEMI	Suppressor of G2 allele of SKP1-like protein (Fragment) OS=Stegodyphus mimosarum OX=407821 GN=X975_03082 PE=4 SV=1	ident:148/204 pos:181/204 query:204 hit:215 align:201 bit:310.5	OK	341.519	332.865	396.619	376.575	557.304	164.043	139.465	118.113	185.255	384.922	437.177	467.424	NaN	NaN	NaN	352.315	390.559	348.343	343.001	412.482	399.352
35272100	35318705|Lhe_004119-RA|1|CDS|4410306340|14321|frame0	35272100	tr|A0A2L2Y3M5|A0A2L2Y3M5_PARTP	Microsomal triglyceride transfer protein large subunit OS=Parasteatoda tepidariorum OX=114398 PE=2 SV=1	ident:538/932 pos:689/932 query:932 hit:871 align:930 bit:1084.7	OK	341.336	631.142	650.047	645.977	698.622	384.766	396.757	413.97	379.562	82.5895	87.6656	91.3785	1405.36	NaN	NaN	62.6152	59.48	60.6762	29.5539	31.3278	32.5639
26047759	26050443|Lhe_032423-RA|1|CDS|4410280077|13220|frame0	26047759	tr|A0A4Y2C9X7|A0A4Y2C9X7_ARAVE	DUF4371 domain-containing protein OS=Araneus ventricosus OX=182803 GN=AVEN_210045_1 PE=4 SV=1	ident:93/393 pos:131/393 query:393 hit:232 align:229 bit:163.3	OK	341.162	567.297	615.558	697.303	786.003	130.023	89.0868	NaN	215.029	401.008	359.596	238.864	NaN	NaN	NaN	NaN	146.254	NaN	96.0532	93.026	NaN
87038751	87044878|Lhe_005287-RA|-1|CDS|4410315731|13612|frame0	87038751	tr|A0A2L2Y0F2|A0A2L2Y0F2_PARTP	Metalloendopeptidase OS=Parasteatoda tepidariorum OX=114398 PE=2 SV=1	ident:157/235 pos:190/235 query:235 hit:237 align:234 bit:335.1	OK	340.902	536.167	570.806	573.707	622.198	279.672	321.005	281.851	265.343	386.031	402.32	220.332	630.782	NaN	NaN	NaN	97.5584	129.61	117.402	19.6501	NaN
15265122	15279640|Lhe_006630-RA|1|CDS|4410326351|18825|frame0	15265122	tr|A0A087T5F4|A0A087T5F4_STEMI	Polyadenylate-binding protein (Fragment) OS=Stegodyphus mimosarum OX=407821 GN=X975_02472 PE=3 SV=1	ident:526/613 pos:555/613 query:613 hit:651 align:652 bit:1031.5	OK	340.32	230.855	234.164	246.707	253.879	209.309	206.349	227.07	218.052	323.771	293.054	218.616	1941.08	NaN	NaN	240.125	388.198	244.369	180.776	241.279	228.109
62059765	62088567|Lhe_014123-RA|-1|CDS|4410383672|2647|frame0	62059765	tr|A0A8X6I7Y6|A0A8X6I7Y6_9ARAC	E1 ubiquitin-activating enzyme OS=Trichonephila inaurata madagascariensis OX=2747483 GN=UBA1 PE=3 SV=1	ident:851/1054 pos:953/1054 query:1054 hit:1057 align:1055 bit:1820.8	OK	339.47	219.469	186.827	207.244	210.86	244.491	243.833	250.181	264.09	401.316	455.097	476.832	681.307	NaN	NaN	522.135	435.956	418.687	274.301	320.431	297.41
71071292	71073874|Lhe_033393-RA|-1|CDS|4410287623|3207|frame0	71071292	tr|A0A8X6L0G7|A0A8X6L0G7_TRICU	Alpha-1,4 glucan phosphorylase OS=Trichonephila clavata OX=2740835 GN=GlyP PE=3 SV=1	ident:611/860 pos:724/860 query:860 hit:850 align:841 bit:1261.1	OK	339.392	471.758	175.4	143.98	196.008	450.853	316.743	298.898	409.047	462.791	306.421	238.621	NaN	NaN	NaN	466.342	344.33	507.792	265.261	417.388	298.031
58346873	58435959|Lhe_013997-RA|-1|CDS|4410382675|7229|frame0	58346873	tr|A0A8X6UNL4|A0A8X6UNL4_NEPPI	Ig-like domain-containing protein OS=Nephila pilipes OX=299642 GN=AVEN_30279_1 PE=4 SV=1	ident:198/529 pos:221/529 query:529 hit:437 align:267 bit:392.1	Partial_match_query	339.381	61.3475	53.6307	84.3679	74.909	152.279	115.644	117.562	118.312	32.8499	117.308	NaN	151.155	NaN	NaN	925.957	826.926	997.031	583.754	526.962	829.478
99802111;99832429	99804976|Lhe_005630-RA|1|CDS|4410318675|18813|frame0;99834131|Lhe_005632-RA|1|CDS|4410318687|22956|frame0	99802111	tr|A0A087UDS0|A0A087UDS0_STEMI	Papilin (Fragment) OS=Stegodyphus mimosarum OX=407821 GN=X975_21234 PE=3 SV=1	ident:34/67 pos:46/67 query:67 hit:360 align:63 bit:72.8	Partial_match_hit	339.142	454.676	476.448	500.893	473.591	227.638	223.078	168.793	188.022	NaN	NaN	NaN	NaN	NaN	NaN	NaN	NaN	NaN	NaN	NaN	NaN
120727037	120736401|Lhe_008931-RA|1|CDS|4410343431|22633|frame0	120727037	tr|A0A2L2Y5X2|A0A2L2Y5X2_PARTP	Proteasome subunit alpha type OS=Parasteatoda tepidariorum OX=114398 PE=2 SV=1	ident:202/237 pos:215/237 query:237 hit:246 align:228 bit:424.9	OK	338.057	331.193	330.723	351.184	331.56	394.544	363.887	346.777	403.005	257.388	275.149	314.108	592.87	593.271	NaN	311.75	317.801	257.386	188.321	186.071	276.086
86804810	86811042|Lhe_022601-RA|1|CDS|4410449341|9329|frame0	86804810	tr|A0A4Y2AER1|A0A4Y2AER1_ARAVE	Voltage-dependent calcium channel gamma-1 subunit OS=Araneus ventricosus OX=182803 GN=AVEN_42877_1 PE=3 SV=1	ident:90/138 pos:107/138 query:138 hit:267 align:129 bit:189.5	Partial_match_hit	337.311	71.4003	NaN	NaN	NaN	NaN	NaN	153.59	NaN	NaN	NaN	NaN	NaN	NaN	NaN	928.809	427.485	760.341	181.402	50.1767	125.283
1392320	1400669|Lhe_009129-RA|-1|CDS|4410345015|11600|frame0	1392320	tr|A0A0F7VH98|A0A0F7VH98_CUPSA	Csa-calmodulin 5 (Fragment) OS=Cupiennius salei OX=6928 GN=Csa-calmodulin 5 PE=2 SV=1	ident:140/165 pos:141/165 query:165 hit:149 align:141 bit:283.1	OK	337.216	115.821	106.201	120.847	100.615	36.8423	42.335	41.8847	49.87	112.207	76.7309	90.4845	899.324	NaN	1913.59	630.504	483.589	613.59	249.244	373.581	349.847
9578958	9613996|Lhe_027853-RA|1|CDS|4410245380|29515|frame0	9578958	tr|A0A8X6MAM9|A0A8X6MAM9_NEPPI	Acetoacetyl-CoA synthetase OS=Nephila pilipes OX=299642 GN=AACS PE=3 SV=1	ident:288/489 pos:373/489 query:489 hit:861 align:513 bit:604.7	OK	337.015	246.605	260.525	261.275	250.854	108.086	89.5717	100.293	112.109	250.572	236.613	216.965	869.456	NaN	NaN	NaN	NaN	72.9085	1941.43	37.9537	NaN
117977330	117986362|Lhe_003010-RA|-1|CDS|4410222595|8713|frame0	117977330	tr|A0A4Y2KAV5|A0A4Y2KAV5_ARAVE	Apolipoprotein D OS=Araneus ventricosus OX=182803 GN=APOD_2 PE=3 SV=1	ident:116/185 pos:150/185 query:185 hit:182 align:171 bit:265.0	OK	336.823	410.957	408.82	466.15	443.611	228.268	211.984	275.312	245.08	574.862	480.31	479.665	365.213	NaN	NaN	NaN	NaN	NaN	73.3792	NaN	51.9179
7661502	7681880|Lhe_025521-RA|1|CDS|4410227022|2803|frame0	7661502	tr|A0A8X6NKN4|A0A8X6NKN4_NEPPI	Mitochondrial 2-oxoglutarate/malate carrier protein OS=Nephila pilipes OX=299642 GN=SLC25A11 PE=3 SV=1	ident:163/174 pos:169/174 query:174 hit:313 align:202 bit:324.7	OK	336.104	220.529	229.963	250.765	246.766	387.392	297.646	383.838	321.402	271.239	337.243	484.608	NaN	NaN	NaN	433.662	360.653	435.489	371.068	313.415	368.093
28804605	28829626|Lhe_026010-RA|1|CDS|4410230833|28398|frame0	28804605	tr|A0A2L2YEE7|A0A2L2YEE7_PARTP	CN hydrolase domain-containing protein OS=Parasteatoda tepidariorum OX=114398 PE=2 SV=1	ident:315/385 pos:351/385 query:385 hit:384 align:384 bit:681.8	OK	335.548	280.305	283.1	290.668	273.79	157.613	156.648	149.735	154.421	561.953	907.827	670.588	1135.3	NaN	NaN	170.62	198.631	211.915	107.931	163.947	164.876
58245741	58259166|Lhe_013995-RA|-1|CDS|4410382655|232|frame0	58245741	tr|A0A8X6NT17|A0A8X6NT17_NEPPI	Obscurin OS=Nephila pilipes OX=299642 GN=Unc-89 PE=4 SV=1	ident:347/425 pos:378/425 query:425 hit:1344 align:402 bit:707.2	Partial_match_hit	334.606	125.29	98.9733	106.677	110.924	262.502	250.523	271.408	263.067	108.84	82.9196	182.822	NaN	227.18	1129.72	585.421	409.614	763.943	436.44	495.618	445.629
75045310	75102342|Lhe_017253-RA|1|CDS|4410407446|16158|frame0	75045310	tr|A0A8X6NSI6|A0A8X6NSI6_NEPPI	Staphylococcal nuclease domain-containing protein OS=Nephila pilipes OX=299642 GN=SND1 PE=4 SV=1	ident:608/1063 pos:707/1063 query:1063 hit:902 align:838 bit:1259.6	OK	333.837	283.4	309.469	303.063	311.467	281.394	286.831	279.173	276.517	228.119	305.848	244.171	429.438	NaN	2071.4	132.127	143.32	164.164	95.0597	101.661	96.2825
60637548	60640330|Lhe_024394-RA|1|CDS|4410461284|17934|frame0	60637548	tr|E7D1U8|E7D1U8_LATHE	MD-2-related lipid-recognition domain-containing protein (Fragment) OS=Latrodectus hesperus OX=256737 PE=2 SV=1	ident:162/162 pos:162/162 query:162 hit:175 align:162 bit:336.3	OK	332.705	47.3397	42.2512	41.2887	43.5602	572.956	579.963	705.168	629.113	NaN	NaN	NaN	NaN	NaN	NaN	NaN	NaN	NaN	NaN	NaN	NaN
87207026	87214640|Lhe_024973-RA|-1|CDS|4410465441|23477|frame0	87207026	tr|A0A8X6X3A1|A0A8X6X3A1_9ARAC	Calreticulin OS=Trichonephila inaurata madagascariensis OX=2747483 GN=crt PE=3 SV=1	ident:326/400 pos:365/400 query:400 hit:400 align:398 bit:653.3	OK	332.615	274.299	252.044	291.396	515.932	177.074	183.05	185.609	171.299	127.268	182.575	168.074	1092.79	NaN	NaN	586.782	301.798	683.921	287.895	221.858	283.413
11405615	11412170|Lhe_000315-RA|1|CDS|4410199994|16551|frame0	11405615	tr|A0A4Y2AAM1|A0A4Y2AAM1_ARAVE	Large ribosomal subunit protein eL6 OS=Araneus ventricosus OX=182803 GN=Rpl6 PE=3 SV=1	ident:209/264 pos:229/264 query:264 hit:263 align:243 bit:388.7	OK	331.883	246.799	296.616	268.853	371.1	221.335	283.38	248.488	298.52	163.835	195.728	145.499	1141.91	NaN	828.919	309.43	374.534	402.514	174.756	167.493	166.061
4010068	4016781|Lhe_018387-RA|-1|CDS|4410416038|18580|frame0	4010068	tr|A0A8T0EQC9|A0A8T0EQC9_ARGBR	Small ribosomal subunit protein uS15 OS=Argiope bruennichi OX=94029 GN=HNY73_017254 PE=3 SV=1	ident:151/151 pos:151/151 query:151 hit:151 align:151 bit:308.9	OK	331.248	555.694	558.667	524.064	480.587	451.848	466.146	503.218	484.785	149.32	144.435	194.553	383.213	NaN	NaN	96.0027	106.387	174.497	212.092	238.127	238.822
79978829	79990482|Lhe_017366-RA|1|CDS|4410408333|8611|frame0	79978829	tr|A0A087USK5|A0A087USK5_STEMI	Chondroadherin-like protein (Fragment) OS=Stegodyphus mimosarum OX=407821 GN=X975_14310 PE=4 SV=1	ident:214/318 pos:254/318 query:318 hit:316 align:317 bit:449.9	OK	330.775	536.605	543.407	561.59	555.144	275.014	213.282	243.868	260.507	161.569	168.715	118.828	NaN	NaN	NaN	NaN	NaN	NaN	NaN	NaN	NaN
81901782	81918535|Lhe_005181-RA|1|CDS|4410315005|7131|frame0	81901782	tr|A0A4Y2GHF2|A0A4Y2GHF2_ARAVE	Translocon-associated protein subunit gamma OS=Araneus ventricosus OX=182803 GN=Ssr3 PE=3 SV=1	ident:113/118 pos:116/118 query:118 hit:181 align:118 bit:234.6	OK	328.245	215.161	272.357	273.56	252.722	293.173	276.014	302.195	285.24	114.854	184.086	385.488	1241.1	NaN	NaN	589.139	451.405	359.468	73.6666	256.614	82.1737
51891203	51917240|Lhe_031117-RA|1|CDS|4410269977|13204|frame0	51891203	tr|A0A8X6FJ59|A0A8X6FJ59_TRICU	MICOS complex subunit MIC60 OS=Trichonephila clavata OX=2740835 GN=Immt PE=3 SV=1	ident:457/691 pos:563/691 query:691 hit:692 align:693 bit:916.8	OK	327.476	172.591	149.264	174.438	185.63	215.475	218.428	238.56	196.525	199.751	201.78	212.461	2336.58	NaN	NaN	206.256	247.733	280.971	236.628	204.256	217.247
77570267	77586617|Lhe_033545-RA|-1|CDS|4410289196|23232|frame0	77570267	tr|A0A087URY6|A0A087URY6_STEMI	isocitrate dehydrogenase (NADP(+)) (Fragment) OS=Stegodyphus mimosarum OX=407821 GN=X975_03171 PE=3 SV=1	ident:232/245 pos:238/245 query:245 hit:410 align:271 bit:476.1	OK	327.163	343.363	350.978	316.604	353.981	322.004	316.658	300.757	302.343	322.754	316.268	235.274	1651.79	NaN	649.949	69.1277	68.7576	60.2639	86.7073	54.4661	94.054
6666427	6684712|Lhe_020761-RA|-1|CDS|4410434558|31493|frame0	6666427	tr|A0A8T0FPR9|A0A8T0FPR9_ARGBR	NADH dehydrogenase 1 beta like protein OS=Argiope bruennichi OX=94029 GN=HNY73_003797 PE=4 SV=1	ident:117/180 pos:138/180 query:180 hit:180 align:180 bit:222.2	OK	326.409	189.177	230.085	192.3	195.086	179.079	152.008	166.151	154.516	142.547	353.416	211.048	457.168	NaN	NaN	581.039	469.209	464.23	539.149	576.15	623
58965949	58989243|Lhe_033124-RA|-1|CDS|4410285508|5326|frame0	58965949	tr|A0A8T0EC22|A0A8T0EC22_ARGBR	Methionine aminopeptidase 2 OS=Argiope bruennichi OX=94029 GN=HNY73_021198 PE=3 SV=1	ident:430/483 pos:454/483 query:483 hit:482 align:483 bit:870.5	OK	326.202	279.276	345.907	322.328	350.917	189.887	165.902	154.315	160.459	152.007	159.454	144.693	1106.64	NaN	NaN	435.347	486.263	547.495	288.503	295.443	286.803
26410609	26427013|Lhe_009859-RA|1|CDS|4410350940|34832|frame0	26410609	tr|A0A087UKD3|A0A087UKD3_STEMI	Serine/threonine-protein phosphatase (Fragment) OS=Stegodyphus mimosarum OX=407821 GN=X975_01264 PE=3 SV=1	ident:325/325 pos:325/325 query:325 hit:325 align:325 bit:672.5	OK	325.91	112.766	111.801	136.073	112.491	155.519	143.829	172.388	134.764	122.955	171.242	652.774	1168.6	NaN	1476.23	246.281	364.811	514.987	144.357	130.451	119.963
81857918	81888343|Lhe_005176-RA|1|CDS|4410314969|29608|frame0	81857918	tr|A0A8T0E3C9|A0A8T0E3C9_ARGBR	Proteasome subunit beta type-1 like protein OS=Argiope bruennichi OX=94029 GN=HNY73_022476 PE=4 SV=1	ident:154/284 pos:183/284 query:284 hit:234 align:226 bit:322.8	OK	325.873	364.341	411.63	431.24	475.07	364.413	369.936	394.49	373.272	399.565	320.185	367.926	NaN	NaN	NaN	356.386	173.229	234.576	128.192	188.16	187.237
27605464	27610929|Lhe_034349-RA|1|CDS|4410295457|22923|frame0	27605464	tr|A0A2L2YAC9|A0A2L2YAC9_PARTP	Hydroxyacid oxidase 1 OS=Parasteatoda tepidariorum OX=114398 PE=2 SV=1	ident:120/179 pos:143/179 query:179 hit:365 align:182 bit:254.2	Partial_match_hit	324.165	557.315	603.251	649.328	636.822	341.034	338.68	343.558	300.41	99.5141	110.135	99.0433	1030.91	NaN	NaN	NaN	NaN	20.3639	14.6649	23.0568	18.5557
121882756	121910091|Lhe_015639-RA|1|CDS|4410395814|10269|frame0	121882756	tr|A0A8T0EX19|A0A8T0EX19_ARGBR	Proteasome subunit beta OS=Argiope bruennichi OX=94029 GN=HNY73_012453 PE=3 SV=1	ident:197/276 pos:234/276 query:276 hit:279 align:277 bit:416.0	OK	323.994	233.849	220.512	226.878	203.356	166.614	164.126	171.424	175.038	195.409	237.384	192.299	1587.77	NaN	1173.11	284.602	128.101	207.371	212.032	224.516	151.495
53498356	53502129|Lhe_016826-RA|1|CDS|4410404245|26878|frame0	53498356	tr|A0A087UII6|A0A087UII6_STEMI	Short-chain dehydrogenase/reductase family 42E member 1 (Fragment) OS=Stegodyphus mimosarum OX=407821 GN=X975_09478 PE=3 SV=1	ident:276/361 pos:301/361 query:361 hit:338 align:340 bit:580.5	OK	321.642	302.694	302.381	329.976	303.392	141.887	141.699	152.211	152.497	1073.19	668.484	929.967	497.043	NaN	NaN	200.347	205.721	260.576	64.4777	19.1942	43.8265
78283529	78284848|Lhe_007964-RA|1|CDS|4410336370|25750|frame0	78283529	tr|A0A8X6XAZ1|A0A8X6XAZ1_9ARAC	Purple acid phosphatase OS=Trichonephila inaurata madagascariensis OX=2747483 GN=acp7 PE=3 SV=1	ident:371/439 pos:399/439 query:439 hit:438 align:434 bit:792.3	OK	320.735	634.359	647.798	644.644	690.106	242.237	257.428	281.297	241.96	273.676	376.706	392.5	NaN	NaN	NaN	9.1719	106.082	NaN	130.58	80.6015	122.615
98296480	98300433|Lhe_020448-RA|-1|CDS|4410432239|32877|frame0	98296480	tr|A0A8X6J9G8|A0A8X6J9G8_TRICU	phosphoribosylformylglycinamidine synthase OS=Trichonephila clavata OX=2740835 GN=PFAS PE=3 SV=1	ident:1001/1299 pos:1122/1299 query:1299 hit:1317 align:1319 bit:2083.2	OK	320.707	419.144	393.465	464.858	447.446	206.043	210.642	213.331	222.456	449.89	322.047	379.994	1590.73	NaN	NaN	70.1683	101.573	71.7491	81.5853	58.3557	69.2524
72288387	72352000|Lhe_001795-RA|-1|CDS|4410212371|701|frame0	72288387	tr|A0A8X6PY14|A0A8X6PY14_NEPPI	WD repeat-containing protein 62 OS=Nephila pilipes OX=299642 GN=WDR62 PE=4 SV=1	ident:1194/1484 pos:1307/1484 query:1484 hit:1461 align:1498 bit:2416.0	OK	320.304	341.071	341.754	371.103	322.965	372.568	309.246	324.196	352.69	187.137	NaN	280.311	NaN	NaN	NaN	NaN	NaN	NaN	NaN	NaN	NaN
15069201	15089693|Lhe_018741-RA|1|CDS|4410419051|12770|frame0	15069201	tr|A0A4Y2P9Y7|A0A4Y2P9Y7_ARAVE	acetyl-CoA C-acyltransferase OS=Araneus ventricosus OX=182803 GN=Hadhb PE=3 SV=1	ident:403/461 pos:428/461 query:461 hit:466 align:465 bit:828.5	OK	320.234	298.007	302.065	315.231	315.072	311.162	324.111	324.276	285.709	216.442	177.322	231.748	293.473	1918.09	NaN	86.7387	158.975	147.584	146.316	97.0899	135.03
85178851	85188078|Lhe_008103-RA|-1|CDS|4410337386|27862|frame0	85178851	tr|A0A8T0G383|A0A8T0G383_ARGBR	40S ribosomal protein S24 OS=Argiope bruennichi OX=94029 GN=HNY73_000696 PE=3 SV=1	ident:128/168 pos:132/168 query:168 hit:134 align:167 bit:243.8	OK	320.098	938.287	834.197	927.823	1407.95	155.889	139.032	142.727	142.477	73.3951	141.08	160.401	NaN	NaN	NaN	83.0271	87.8984	89.0074	31.4294	29.8107	57.2234
86505723	86506274|Lhe_024952-RA|1|CDS|4410465305|11414|frame0	86505723	tr|A0A8X6KZ49|A0A8X6KZ49_TRICU	PKD domain-containing protein OS=Trichonephila clavata OX=2740835 GN=AVEN_4823_1 PE=4 SV=1	ident:14/92 pos:17/92 query:92 hit:656 align:27 bit:28.9	Partial_match_both	319.432	321.915	244.298	310.424	347.338	421.371	338.011	236.048	336.055	NaN	NaN	NaN	NaN	NaN	NaN	NaN	NaN	NaN	NaN	NaN	NaN
8475384	8484033|Lhe_033865-RA|-1|CDS|4410291397|16016|frame0	8475384	tr|A0A8X6M331|A0A8X6M331_TRICU	Serpin B8 OS=Trichonephila clavata OX=2740835 GN=SERPINB8 PE=3 SV=1	ident:222/367 pos:274/367 query:367 hit:423 align:396 bit:421.8	OK	319.145	130.657	143.598	139.015	126.825	110.805	120.088	125.29	119.307	1028.16	1185.16	888.398	NaN	NaN	NaN	NaN	NaN	NaN	17.6574	NaN	13.9287
99473201	99498191|Lhe_005612-RA|-1|CDS|4410318540|7135|frame0	99473201	tr|A0A2L2Y7A7|A0A2L2Y7A7_PARTP	Thioredoxin-related transmembrane protein 1 OS=Parasteatoda tepidariorum OX=114398 PE=2 SV=1	ident:198/260 pos:226/260 query:260 hit:256 align:251 bit:421.0	OK	318.298	222.557	246.836	276.997	286.34	233.792	218.009	235.61	249.656	458.777	510.287	529.911	434.81	NaN	NaN	327.988	550.705	297.387	190.508	214.186	245.015
86986482	87002477|Lhe_008138-RA|-1|CDS|4410337680|24707|frame0	86986482	tr|A0A2L2YFT9|A0A2L2YFT9_PARTP	sarcosine oxidasee (formaldehyde-forming) (Fragment) OS=Parasteatoda tepidariorum OX=114398 PE=2 SV=1	ident:258/402 pos:317/402 query:402 hit:398 align:398 bit:540.0	OK	318.268	355.496	358.906	355.692	347.765	195.284	168.991	204.221	188.113	312.25	372.677	314.461	1116.57	NaN	NaN	NaN	150.296	NaN	NaN	NaN	15.0295
30763375	30780039|Lhe_026059-RA|1|CDS|4410231258|728|frame0	30763375	tr|A0A4Y2RX45|A0A4Y2RX45_ARAVE	Nodal modulator 2 OS=Araneus ventricosus OX=182803 GN=NOMO2 PE=4 SV=1	ident:875/1164 pos:1022/1164 query:1164 hit:1166 align:1162 bit:1867.8	OK	318.042	66.8923	70.3249	63.9757	57.8715	61.11	55.6018	60.309	54.7522	72.7891	73.3487	114.833	461.921	4435.51	NaN	91.594	97.1778	81.669	43.1107	43.316	36.6823
2087305	2208112|Lhe_006332-RA|1|CDS|4410324020|16054|frame0	2087305	tr|A0A8X6K6S1|A0A8X6K6S1_TRICU	Nesprin-1 (Fragment) OS=Trichonephila clavata OX=2740835 GN=Syne1 PE=4 SV=1	ident:2791/7240 pos:3487/7240 query:7240 hit:13650 align:4176 bit:5853.9	Partial_match_hit	316.599	91.6333	91.9486	97.0412	100.198	170.185	165.554	160.3	160.982	92.0532	94.0557	119.706	2300.05	NaN	771.328	318.956	315.191	323.708	218.449	213.932	210.111
22799745	22811393|Lhe_000513-RA|-1|CDS|4410201634|24886|frame0	22799745	tr|A0A2L2Y610|A0A2L2Y610_PARTP	Ubiquitin-conjugating enzyme E2 variant 2 OS=Parasteatoda tepidariorum OX=114398 PE=2 SV=1	ident:143/145 pos:145/145 query:145 hit:145 align:145 bit:296.6	OK	316.291	241.393	238.811	236.111	235.963	163.235	200.596	158.439	179.455	294.913	257.583	490.605	2442	NaN	379.828	83.876	53.0174	64.0535	85.7674	52.5814	151.292
45221	72941|Lhe_009078-RA|-1|CDS|4410344578|177|frame0	45221	tr|A0A4Y2C0W0|A0A4Y2C0W0_ARAVE	Pancreatic triacylglycerol lipase OS=Araneus ventricosus OX=182803 GN=PNLIP_2 PE=3 SV=1	ident:280/487 pos:352/487 query:487 hit:520 align:463 bit:602.8	OK	316.252	166.163	125.194	NaN	203.021	NaN	138.253	NaN	NaN	529.461	405.491	646.178	NaN	NaN	NaN	NaN	NaN	NaN	NaN	NaN	NaN
93885259	93914781|Lhe_005483-RA|-1|CDS|4410317441|11234|frame0	93885259	tr|A0A4Y2F595|A0A4Y2F595_ARAVE	Protein SSUH2 OS=Araneus ventricosus OX=182803 GN=SSUH2_7 PE=4 SV=1	ident:284/495 pos:334/495 query:495 hit:502 align:493 bit:545.8	OK	315.088	110.213	122.86	118.54	121.109	80.2037	66.3449	53.944	70.6189	1148.68	1497.17	1324.14	NaN	NaN	NaN	77.4999	108.161	154.19	90.2557	125.72	86.8424
46135689	46167203|Lhe_019374-RA|-1|CDS|4410423879|5854|frame0	46135689	tr|A0A2L2Y5A2|A0A2L2Y5A2_PARTP	26S proteasome regulatory complex subunit p50 OS=Parasteatoda tepidariorum OX=114398 PE=2 SV=1	ident:420/432 pos:423/432 query:432 hit:431 align:433 bit:850.5	OK	314.857	277.815	309.957	358.563	332.421	314.644	236.364	265.326	257.232	303.512	272.801	338.431	1280.55	NaN	NaN	218.632	246.178	191.055	146.241	148.173	169.527
19701364	19730668|Lhe_021058-RA|-1|CDS|4410437100|2383|frame0	19701364	tr|A0A2L2XW06|A0A2L2XW06_PARTP	Actin-interacting protein 1 OS=Parasteatoda tepidariorum OX=114398 PE=2 SV=1	ident:475/589 pos:530/589 query:589 hit:603 align:590 bit:1001.9	OK	314.141	180.497	165.415	168.968	177.871	212.171	213.479	211.247	206.887	348.496	324.194	299.212	668.241	NaN	791.828	310.141	371.961	314.381	297.822	357.178	348.683
125356144	125380256|Lhe_006189-RA|-1|CDS|4410322866|1168|frame0	125356144	tr|A0A8T0E0S6|A0A8T0E0S6_ARGBR	Electron transfer flavoprotein subunit alpha OS=Argiope bruennichi OX=94029 GN=HNY73_022173 PE=3 SV=1	ident:276/397 pos:308/397 query:397 hit:338 align:323 bit:575.1	OK	313.269	349.545	391.052	353.731	370.975	292.08	306.648	268.659	274.204	377.975	571.016	607.025	200.834	NaN	NaN	208.521	180.806	201.566	220.376	263.5	200.329
6333814	6367268|Lhe_018466-RA|1|CDS|4410416673|28658|frame0	6333814	tr|A0A8T0EJG0|A0A8T0EJG0_ARGBR	Actin-related protein 2/3 complex subunit OS=Argiope bruennichi OX=94029 GN=HNY73_019149 PE=3 SV=1	ident:279/413 pos:312/413 query:413 hit:366 align:343 bit:597.4	OK	313.224	339.664	319.815	336.776	332.162	215.934	218.53	210.317	202.423	278.484	352.426	183.258	1590.45	NaN	NaN	195.654	321.823	191.766	135.39	128.09	85.0721
20749735	20756784|Lhe_028133-RA|-1|CDS|4410247457|14243|frame0	20749735	tr|A0A087TEB8|A0A087TEB8_STEMI	Cytochrome b-c1 complex subunit Rieske, mitochondrial (Fragment) OS=Stegodyphus mimosarum OX=407821 GN=X975_01458 PE=3 SV=1	ident:187/271 pos:224/271 query:271 hit:274 align:260 bit:419.1	OK	312.078	228.594	242.235	262.629	249.937	244.404	251.229	242.131	247.744	115.034	102.35	94.3145	NaN	NaN	1128.48	270.457	326.079	332.708	390.919	420.907	467.266
43697848	43698453|Lhe_001011-RA|-1|CDS|4410205763|20711|frame0	43697848	tr|A0A8X7CMZ7|A0A8X7CMZ7_9ARAC	Uncharacterized protein OS=Trichonephila inaurata madagascariensis OX=2747483 GN=AVEN_146780_1 PE=4 SV=1	ident:95/201 pos:121/201 query:201 hit:191 align:210 bit:136.7	OK	311.27	59.838	54.159	67.4477	53.054	14.0641	14.7648	20.0624	12.4867	1056.76	1101.26	970.08	NaN	NaN	NaN	NaN	NaN	NaN	NaN	NaN	NaN
27736599	27762150|Lhe_028331-RA|1|CDS|4410249311|26705|frame0	27736599	tr|A0A8X6IR86|A0A8X6IR86_TRICU	Sarcosine dehydrogenase, mitochondrial OS=Trichonephila clavata OX=2740835 GN=Sardh PE=4 SV=1	ident:615/767 pos:687/767 query:767 hit:794 align:755 bit:1268.1	OK	310.94	221.069	228.667	262.561	220.416	146.277	139.599	141.22	152.539	263.247	322.323	298.757	2938.54	NaN	NaN	28.0557	77.1347	41.9844	36.53	39.5384	38.4541
60306738	60329611|Lhe_028903-RA|-1|CDS|4410253623|15976|frame0	60306738	tr|A0A2L2Y9W6|A0A2L2Y9W6_PARTP	non-specific serine/threonine protein kinase OS=Parasteatoda tepidariorum OX=114398 PE=2 SV=1	ident:490/500 pos:497/500 query:500 hit:500 align:500 bit:1018.1	OK	310.641	411.628	402.74	368.346	559.385	368.513	324.867	271.649	358.477	NaN	257.293	NaN	NaN	NaN	NaN	99.8338	155.587	142.702	249.52	295.85	393.225
87699979	87718899|Lhe_022618-RA|-1|CDS|4410449458|14877|frame0	87699979	tr|A0A2L2Y2W0|A0A2L2Y2W0_PARTP	Eukaryotic translation initiation factor 3 subunit C (Fragment) OS=Parasteatoda tepidariorum OX=114398 PE=2 SV=1	ident:837/916 pos:870/916 query:916 hit:922 align:922 bit:1577.4	OK	310.399	202.034	228.347	226.447	204.197	191.933	185.558	184.407	185.444	174.243	136.784	152.667	1250.69	NaN	1379.8	156.229	266.542	191.632	187.467	202.663	190.498
115216008	115236877|Lhe_002943-RA|1|CDS|4410221934|24548|frame0	115216008	tr|A0A8T0E8A3|A0A8T0E8A3_ARGBR	Mitochondrial-processing peptidase subunit like protein OS=Argiope bruennichi OX=94029 GN=HNY73_020841 PE=4 SV=1	ident:349/471 pos:410/471 query:471 hit:471 align:471 bit:771.2	OK	308.601	216.962	223.868	223.184	224.229	245.457	244.597	258.446	210.799	209.844	211.095	190.98	675.594	NaN	188.753	605.398	376.88	584.327	341.863	321.979	309.163
25379931	25399066|Lhe_021193-RA|-1|CDS|4410438086|29046|frame0	25379931	tr|A0A8X6X6G5|A0A8X6X6G5_9ARAC	Fatty acid-binding protein OS=Trichonephila inaurata madagascariensis OX=2747483 GN=TNIN_112041 PE=3 SV=1	ident:116/131 pos:126/131 query:131 hit:131 align:131 bit:238.4	OK	307.296	168.729	171.921	177.8	164.749	235.906	226.946	218.004	241.66	226.538	255.513	214.904	331.472	NaN	1126.05	302.818	301.203	362.901	430.933	383.989	296.594
4438458	4457407|Lhe_018401-RA|1|CDS|4410416135|17159|frame0	4438458	tr|A0A8X6FUJ3|A0A8X6FUJ3_TRICU	Ester hydrolase C11orf54 homolog OS=Trichonephila clavata OX=2740835 GN=TNCT_121621 PE=4 SV=1	ident:207/290 pos:241/290 query:290 hit:307 align:289 bit:441.0	OK	305.693	350.371	375.306	392.057	403.312	200.891	243.045	236.007	244.564	440.696	292.873	242.319	1612.8	NaN	NaN	62.2071	46.8289	46.3611	103.329	104.29	105.207
40163265	40220497|Lhe_030777-RA|1|CDS|4410267158|16324|frame0	40163265	tr|A0A8X6N7H5|A0A8X6N7H5_NEPPI	Trifunctional purine biosynthetic protein adenosine-3 OS=Nephila pilipes OX=299642 GN=GART PE=3 SV=1	ident:959/1551 pos:1192/1551 query:1551 hit:1586 align:1587 bit:1908.7	OK	305.692	315.186	321.653	314.07	308.917	177.737	172.938	175.266	172.502	562.861	895.087	819.697	1035.39	NaN	NaN	54.033	38.2339	31.2629	46.7722	33.1331	27.7175
87103439	87111407|Lhe_014838-RA|1|CDS|4410389849|8248|frame0	87103439	tr|A0A087THU0|A0A087THU0_STEMI	Cuticle protein 16.8 (Fragment) OS=Stegodyphus mimosarum OX=407821 GN=X975_02978 PE=4 SV=1	ident:109/194 pos:120/194 query:194 hit:136 align:144 bit:213.4	OK	305.572	130.111	140.542	152.354	159.198	289.276	275.074	196.508	268.581	76.8456	78.0647	128.364	NaN	NaN	285.904	683.75	263.867	317.133	705.066	662.191	687.467
90011115	90049390|Lhe_005360-RA|1|CDS|4410316378|27834|frame0	90011115	tr|A0A8X6YRE5|A0A8X6YRE5_9ARAC	Protein Jade-1 OS=Trichonephila inaurata madagascariensis OX=2747483 GN=Jade1 PE=4 SV=1	ident:713/1110 pos:864/1110 query:1110 hit:1119 align:1136 bit:1303.5	OK	303.483	236.521	355.668	317.271	450.316	349.327	222.336	222.859	273.568	NaN	NaN	NaN	NaN	NaN	NaN	NaN	NaN	NaN	NaN	NaN	NaN
58220501	58222867|Lhe_013989-RA|-1|CDS|4410382618|22317|frame0	58220501	tr|A0A8X6M0H2|A0A8X6M0H2_TRICU	Obscurin OS=Trichonephila clavata OX=2740835 GN=Unc-89 PE=3 SV=1	ident:40/118 pos:48/118 query:118 hit:2958 align:51 bit:92.8	Partial_match_both	303.242	266.004	282.667	257.004	307.811	706.59	580.513	604.334	597.306	226.059	205.239	232.055	NaN	NaN	NaN	NaN	52.5838	160.418	37.6327	NaN	32.4136
71770774	71782511|Lhe_014412-RA|-1|CDS|4410386033|15780|frame0	71770774	tr|A0A2L2XY98|A0A2L2XY98_PARTP	Rab5-interacting protein (Fragment) OS=Parasteatoda tepidariorum OX=114398 PE=2 SV=1	ident:88/115 pos:96/115 query:115 hit:118 align:106 bit:190.3	OK	302.734	39.5121	90.2751	125.413	137.135	139.696	125.88	155.804	159.492	NaN	NaN	NaN	NaN	NaN	NaN	550.764	893.265	912.84	NaN	NaN	NaN
39428121	39468542|Lhe_034692-RA|1|CDS|4410298127|3228|frame0	39428121	tr|A0A8X6R538|A0A8X6R538_NEPPI	Xaa-Pro dipeptidase OS=Nephila pilipes OX=299642 GN=PEPD PE=3 SV=1	ident:366/500 pos:426/500 query:500 hit:499 align:499 bit:780.0	OK	302.726	144.82	138.303	184.928	174.813	151.904	139.378	143.682	148.583	190.924	233.994	156.655	3059.2	NaN	NaN	89.568	115.875	122.834	78.5014	65.0596	110.048
100382245	100383093|Lhe_015110-RA|-1|CDS|4410391881|12390|frame0	100382245	tr|A0A087UM58|A0A087UM58_STEMI	Delta(3,5)-Delta(2,4)-dienoyl-CoA isomerase, mitochondrial (Fragment) OS=Stegodyphus mimosarum OX=407821 GN=X975_17263 PE=4 SV=1	ident:243/282 pos:271/282 query:282 hit:311 align:282 bit:525.4	OK	302.084	463.834	487.202	520.65	472.859	350.764	250.871	344.873	304.786	136.704	37.3628	102.437	933.282	NaN	NaN	83.3217	43.1334	42.0646	117.209	444.072	NaN
48273987	48301903|Lhe_013754-RA|1|CDS|4410380614|27919|frame0	48273987	tr|A0A2L2Y6T2|A0A2L2Y6T2_PARTP	Isocitrate dehydrogenase [NAD] subunit, mitochondrial OS=Parasteatoda tepidariorum OX=114398 PE=2 SV=1	ident:332/388 pos:359/388 query:388 hit:397 align:390 bit:680.6	OK	301.956	149.683	83.7724	109.375	100.757	95.9035	52.5247	125.144	66.6243	145.639	139.387	166.925	1920.08	NaN	1343.03	194.351	220.273	231.957	206.705	198.121	186.919
42999124	43015800|Lhe_030872-RA|-1|CDS|4410267934|5305|frame0	42999124	tr|A0A8X6ND11|A0A8X6ND11_NEPPI	6-phosphogluconate dehydrogenase, decarboxylating OS=Nephila pilipes OX=299642 GN=Pgd PE=3 SV=1	ident:321/452 pos:341/452 query:452 hit:515 align:352 bit:672.2	OK	301.204	274.724	349.842	312.318	401.528	414.348	346.668	381.653	396.837	194.946	258.346	273.62	NaN	NaN	NaN	240.846	241.664	247.23	194.889	291.532	299.472
78273885	78287719|Lhe_027148-RA|1|CDS|4410239953|3854|frame0	78273885	tr|A0A2L2Y1S8|A0A2L2Y1S8_PARTP	Tubulin beta chain OS=Parasteatoda tepidariorum OX=114398 PE=2 SV=1	ident:437/447 pos:443/447 query:447 hit:447 align:446 bit:924.5	OK	300.878	256.848	249.255	231.004	247.865	271.906	279.429	250.908	252.671	414.985	547.099	510.191	NaN	NaN	NaN	254.123	279.054	347.877	234.297	239.68	247.736
45222048	45242885|Lhe_007248-RA|-1|CDS|4410330999|19532|frame0	45222048	tr|A0A2L2Y420|A0A2L2Y420_PARTP	Cytochrome P450 3A13 (Fragment) OS=Parasteatoda tepidariorum OX=114398 PE=2 SV=1	ident:307/533 pos:392/533 query:533 hit:520 align:515 bit:664.1	OK	300.801	153.911	139.917	167.293	114.897	144.771	122.393	131.979	113.937	297.635	222.853	228.119	3050.27	NaN	NaN	104.483	88.6274	101.717	85.8148	77.0941	68.7134
10248734	10289123|Lhe_015996-RA|1|CDS|4410398119|4069|frame0	10248734	tr|A0A8X6V717|A0A8X6V717_TRICX	ADP-sugar pyrophosphatase OS=Trichonephila clavipes OX=2585209 GN=NUDT5 PE=4 SV=1	ident:186/235 pos:210/235 query:235 hit:234 align:235 bit:394.4	OK	300.66	300.55	347.809	341.885	355.208	167.064	186.085	167.877	213.044	702.048	679.537	879.939	187.877	NaN	NaN	126.734	189.775	169.018	102.789	134.174	160.464
7079647	7080183|Lhe_000193-RA|-1|CDS|4410199030|32592|frame0	7079647	tr|A0A4Y2KIY4|A0A4Y2KIY4_ARAVE	MICOS complex subunit MIC19 OS=Araneus ventricosus OX=182803 GN=AVEN_70743_1 PE=4 SV=1	ident:127/178 pos:148/178 query:178 hit:181 align:181 bit:233.4	OK	300.627	209.862	223.486	254.101	186.543	124.082	135.77	159.412	191.924	55.8389	50.879	116.095	NaN	NaN	NaN	877.222	461.687	1126.84	420.394	213.991	302.528
53016011	53030167|Lhe_021936-RA|1|CDS|4410444148|29752|frame0	53016011	tr|E7D1R8|E7D1R8_LATHE	Uncharacterized protein OS=Latrodectus hesperus OX=256737 PE=2 SV=1	ident:75/147 pos:100/147 query:147 hit:219 align:130 bit:159.8	OK	300.536	323.08	335.987	346.025	366.969	316.093	358.254	299.445	350.63	NaN	NaN	NaN	NaN	NaN	NaN	8.33784	NaN	NaN	NaN	NaN	NaN
35157535	35185949|Lhe_028510-RA|-1|CDS|4410250778|10111|frame0	35157535	tr|A0A087UNQ7|A0A087UNQ7_STEMI	Multifunctional fusion protein (Fragment) OS=Stegodyphus mimosarum OX=407821 GN=X975_03219 PE=3 SV=1	ident:446/567 pos:508/567 query:567 hit:567 align:549 bit:972.2	OK	299.636	229.679	240.595	232.947	238.684	320.918	277.882	309.438	301.92	237.072	299.032	308.064	939.536	NaN	NaN	155.196	191.329	175.278	283.569	337.187	315.114
88588140	88601041|Lhe_011570-RA|1|CDS|4410364315|14767|frame0	88588140	tr|A0A087UP78|A0A087UP78_STEMI	Superoxide dismutase (Fragment) OS=Stegodyphus mimosarum OX=407821 GN=X975_25906 PE=3 SV=1	ident:176/213 pos:189/213 query:213 hit:222 align:212 bit:368.6	OK	298.49	616.92	621.366	614.186	664.779	205.702	310.571	266.155	328.747	71.2372	25.6732	75.8132	557.862	NaN	NaN	162.816	86.0833	319.659	204.414	116.118	124.714
80311030	80332876|Lhe_027201-RA|-1|CDS|4410240372|9059|frame0	80311030	tr|A0A8T0EZ04|A0A8T0EZ04_ARGBR	Pyruvate dehydrogenase E1 component subunit beta OS=Argiope bruennichi OX=94029 GN=HNY73_012327 PE=4 SV=1	ident:320/368 pos:341/368 query:368 hit:367 align:361 bit:677.6	OK	298.333	236.337	215.052	233.423	242.593	329.308	316.845	379.393	327.212	277.144	237.192	235.725	NaN	NaN	NaN	287.241	198.611	230.923	412.98	434.327	477.351
9972148	9999100|Lhe_029863-RA|1|CDS|4410260977|9430|frame0	9972148	tr|E7D141|E7D141_LATHE	Putative VAMP-associated protein (Fragment) OS=Latrodectus hesperus OX=256737 PE=2 SV=1	ident:264/264 pos:264/264 query:264 hit:264 align:264 bit:545.8	OK	297.243	227.692	254.488	230.087	243.48	313.165	282.26	276.747	255.234	137.935	139.39	133.96	784.963	NaN	NaN	436.798	377.198	385.656	316.997	294.88	259.443
97650179	97718043|Lhe_015019-RA|-1|CDS|4410391187|16786|frame0	97650179	tr|A0A8X6G486|A0A8X6G486_TRICU	Cation-transporting ATPase OS=Trichonephila clavata OX=2740835 GN=ATP13A3 PE=3 SV=1	ident:955/1210 pos:1088/1210 query:1210 hit:1208 align:1211 bit:2003.4	OK	296.669	18.4398	20.938	20.0265	24.9545	16.4478	12.9866	16.1207	21.285	84.483	79.4779	103.302	3424.7	NaN	NaN	NaN	NaN	13.5434	NaN	NaN	NaN
85627946	85648579|Lhe_022575-RA|-1|CDS|4410449103|31853|frame0	85627946	tr|A0A2L2Y5A9|A0A2L2Y5A9_PARTP	Dolichyl-diphosphooligosaccharide--protein glycosyltransferase subunit 1 OS=Parasteatoda tepidariorum OX=114398 PE=2 SV=1	ident:504/595 pos:562/595 query:595 hit:595 align:595 bit:1070.1	OK	296.542	397.609	355.145	335.24	337.82	291.987	256.056	284.374	262.678	267.863	313.254	278.951	964.419	NaN	NaN	179.602	188.82	221.936	144.824	144.7	112.479
9344572	9344739|Lhe_020814-RA|-1|CDS|4410434949|26916|frame0	9344572	tr|A0A8X6QB51|A0A8X6QB51_NEPPI	Protein kinase C OS=Nephila pilipes OX=299642 GN=Pkc53E PE=3 SV=1	ident:51/55 pos:53/55 query:55 hit:621 align:55 bit:113.6	Partial_match_hit	296.53	NaN	NaN	NaN	NaN	12.6471	16.4785	14.1404	15.8505	305.904	561.245	857.308	421.645	NaN	463.553	NaN	NaN	NaN	NaN	NaN	NaN
99823895	99828655|Lhe_005631-RA|-1|CDS|4410318680|20521|frame0	99823895	tr|E7D1W2|E7D1W2_LATHE	Microlepidin-1 (Fragment) OS=Latrodectus hesperus OX=256737 PE=2 SV=1	ident:70/89 pos:71/89 query:89 hit:83 align:75 bit:147.9	OK	296.44	440.075	499.982	467.719	479.255	110.244	114.757	117.255	142.233	NaN	NaN	NaN	NaN	NaN	NaN	NaN	NaN	NaN	NaN	NaN	NaN
69535405	69549809|Lhe_014359-RA|1|CDS|4410385478|33491|frame0	69535405	tr|A0A087ULM4|A0A087ULM4_STEMI	thioredoxin-dependent peroxiredoxin (Fragment) OS=Stegodyphus mimosarum OX=407821 GN=X975_06650 PE=3 SV=1	ident:216/273 pos:227/273 query:273 hit:242 align:268 bit:441.8	OK	296.256	744.975	706.151	717.178	538.145	259.401	279.951	272.488	257.934	268.484	185.451	188.423	NaN	NaN	NaN	74.2284	91.5264	65.3839	72.956	196.413	117.269
100277765	100302892|Lhe_025279-RA|1|CDS|4410467797|34990|frame0	100277765	tr|A0A4Y2CXS2|A0A4Y2CXS2_ARAVE	Plectin OS=Araneus ventricosus OX=182803 GN=Plec PE=4 SV=1	ident:113/170 pos:121/170 query:170 hit:685 align:128 bit:246.9	Partial_match_hit	295.907	359.47	343.692	341.565	304.875	127.27	149.551	166.463	143.046	285.899	221.738	221.863	388.663	NaN	753.936	304.198	241.768	352.084	285.586	303.824	326.738
78753066	78765215|Lhe_007991-RA|1|CDS|4410336536|13290|frame0	78753066	tr|A0A8T0G7D1|A0A8T0G7D1_ARGBR	Ferritin OS=Argiope bruennichi OX=94029 GN=HNY73_001466 PE=3 SV=1	ident:158/202 pos:174/202 query:202 hit:203 align:203 bit:324.7	OK	295.434	293.846	258.05	345.6	390.23	243.326	220.365	303.768	280.284	NaN	616.754	NaN	NaN	NaN	NaN	NaN	NaN	NaN	2.11484	NaN	NaN
94662584	94728206|Lhe_011754-RA|-1|CDS|4410365863|26143|frame0	94662584	tr|A0A8X6P8Y5|A0A8X6P8Y5_NEPPI	Spectrin beta chain OS=Nephila pilipes OX=299642 GN=beta-Spec PE=3 SV=1	ident:2049/2320 pos:2195/2320 query:2320 hit:2321 align:2326 bit:4243.0	OK	294.604	131.639	138.547	144.055	159.461	201.212	193.59	189.957	187.979	138.14	141.03	151.3	483.592	1315.58	711.927	336.061	282.649	319.786	219.378	217.241	228.965
105359735	105374787|Lhe_017899-RA|1|CDS|4410412478|9967|frame0	105359735	tr|A0A8X6Y3I6|A0A8X6Y3I6_9ARAC	Plasma kallikrein OS=Trichonephila inaurata madagascariensis OX=2747483 GN=Klkb1 PE=4 SV=1	ident:281/462 pos:357/462 query:462 hit:460 align:462 bit:607.4	OK	294.318	331.35	279.837	337.199	336.734	236.476	213.492	239.31	230.223	300.514	420.916	311.446	NaN	NaN	NaN	NaN	NaN	NaN	NaN	NaN	NaN
91015547	91030883|Lhe_005381-RA|1|CDS|4410316570|24317|frame0	91015547	tr|A0A4Y2KI33|A0A4Y2KI33_ARAVE	Endophilin-A OS=Araneus ventricosus OX=182803 GN=EndoA PE=3 SV=1	ident:214/288 pos:234/288 query:288 hit:416 align:263 bit:447.2	OK	293.865	51.5466	38.5237	53.8741	34.1906	79.3638	90.031	58.5057	101.833	55.0915	82.4039	265.12	NaN	NaN	NaN	740.167	854.672	315.329	514.954	923.294	736.807
8286439	8301586|Lhe_025541-RA|-1|CDS|4410227203|30536|frame0	8286439	tr|A0A8X6MW66|A0A8X6MW66_NEPPI	KH domain-containing, RNA-binding, signal transduction-associated protein 3 OS=Nephila pilipes OX=299642 GN=KHDRBS3 PE=4 SV=1	ident:261/342 pos:298/342 query:342 hit:341 align:347 bit:478.8	OK	292.811	225.736	240.292	249.498	294.843	228.588	209.054	260.884	191.811	348.137	422.409	331.909	NaN	NaN	NaN	332.468	412.717	341.294	274.431	309.679	304.032
36947051	36958973|Lhe_004170-RA|-1|CDS|4410306776|25351|frame0	36947051	tr|A0A2L2Y0V4|A0A2L2Y0V4_PARTP	Peptidase M24 domain-containing protein OS=Parasteatoda tepidariorum OX=114398 PE=2 SV=1	ident:370/402 pos:391/402 query:402 hit:402 align:402 bit:719.5	OK	292.629	227.69	216.376	229.621	207.232	218.123	188.735	200.679	187.843	149.397	176.762	209.051	990.505	NaN	898.365	348.629	307.826	288.281	178.266	167.11	169.457
6932922	6945120|Lhe_003593-RA|1|CDS|4410302157|34764|frame0	6932922	tr|A0A087UCU4|A0A087UCU4_STEMI	RNA helicase (Fragment) OS=Stegodyphus mimosarum OX=407821 GN=X975_05455 PE=3 SV=1	ident:396/417 pos:411/417 query:417 hit:417 align:417 bit:796.6	OK	292.207	180.216	193.774	167.319	187.006	171.688	145.661	148.012	170.235	117.445	203.889	163.749	1019.21	NaN	NaN	434.493	580.225	569.562	271.66	232.63	302.953
76426004	76440325|Lhe_014523-RA|-1|CDS|4410387038|14063|frame0	76426004	tr|A0A2L2XZ69|A0A2L2XZ69_PARTP	Proteasome subunit beta OS=Parasteatoda tepidariorum OX=114398 PE=2 SV=1	ident:227/278 pos:251/278 query:278 hit:278 align:278 bit:486.9	OK	291.893	201.418	135.154	156.811	160.293	150.111	132.065	147.436	142.883	277.943	334.903	368.993	485.118	NaN	NaN	860.201	502.319	528.793	255.334	174.807	239.488
102070940	102074945|Lhe_017847-RA|1|CDS|4410412081|12422|frame0	102070940	tr|A0A8X6TID5|A0A8X6TID5_NEPPI	Uncharacterized protein OS=Nephila pilipes OX=299642 GN=NCL1_28335 PE=4 SV=1	ident:97/232 pos:146/232 query:232 hit:246 align:226 bit:192.6	OK	290.953	405.59	656.038	381.28	405.57	234.684	281.654	208.249	284.248	137.53	86.3177	119.324	NaN	NaN	NaN	NaN	NaN	NaN	NaN	NaN	NaN
41630640	41637899|Lhe_000978-RA|-1|CDS|4410205448|16556|frame0	41630640	tr|A0A8X6KCE6|A0A8X6KCE6_9ARAC	Chitin-binding type-4 domain-containing protein OS=Trichonephila inaurata madagascariensis OX=2747483 GN=AVEN_71541_1 PE=4 SV=1	ident:170/208 pos:190/208 query:208 hit:222 align:208 bit:370.5	OK	290.598	355.282	392.339	449.13	476.091	170.603	159.205	169.183	152.953	NaN	NaN	NaN	NaN	NaN	NaN	NaN	NaN	NaN	NaN	NaN	NaN
11263585	11268594|Lhe_009444-RA|-1|CDS|4410347511|1553|frame0	11263585	tr|A0A2L2XZR4|A0A2L2XZR4_PARTP	Ragulator complex protein LAMTOR2 OS=Parasteatoda tepidariorum OX=114398 PE=2 SV=1	ident:94/114 pos:99/114 query:114 hit:126 align:103 bit:193.0	OK	290.48	59.4362	54.1181	38.1507	59.6482	82.0561	65.2965	65.7564	68.37	301.912	854.911	1811.8	NaN	NaN	NaN	NaN	24.3017	NaN	NaN	NaN	NaN
19154889	19220616|Lhe_012994-RA|-1|CDS|4410374602|9594|frame0	19154889	tr|A0A8T0EV91|A0A8T0EV91_ARGBR	Long-chain-fatty-acid--CoA ligase OS=Argiope bruennichi OX=94029 GN=HNY73_012545 PE=3 SV=1	ident:328/689 pos:416/689 query:689 hit:705 align:643 bit:648.3	OK	290.242	217.202	243.25	240.781	257.753	97.614	98.6978	108.128	108.735	377.329	526.307	486.419	1550.09	NaN	NaN	NaN	NaN	NaN	12.5255	14.9556	13.8418
99505698	99511839|Lhe_015082-RA|-1|CDS|4410391631|30737|frame0	99505698	tr|A0A8X6WYJ8|A0A8X6WYJ8_9ARAC	Cytochrome b5 OS=Trichonephila inaurata madagascariensis OX=2747483 GN=Cyt-b5 PE=3 SV=1	ident:20/85 pos:30/85 query:85 hit:131 align:46 bit:53.9	Partial_match_hit	290.114	202.719	189.756	237.96	212.35	233.049	231.711	216.294	193.436	967.273	799.625	793.892	NaN	NaN	NaN	46.8321	86.4945	25.5682	210.173	119.365	165.44
22724882	22730670|Lhe_030184-RA|1|CDS|4410263304|10795|frame0	22724882	tr|A0A2L2Y418|A0A2L2Y418_PARTP	DUF4773 domain-containing protein (Fragment) OS=Parasteatoda tepidariorum OX=114398 PE=2 SV=1	ident:115/157 pos:132/157 query:157 hit:167 align:142 bit:259.6	OK	290.01	92.3459	92.864	97.4841	109.025	118.112	99.2384	116.376	115.353	NaN	NaN	NaN	1769.3	NaN	NaN	NaN	NaN	NaN	NaN	NaN	NaN
79896775	79910469|Lhe_029371-RA|-1|CDS|4410257518|763|frame0	79896775	tr|A0A8X7CHS8|A0A8X7CHS8_9ARAC	Thioredoxin, mitochondrial OS=Trichonephila inaurata madagascariensis OX=2747483 GN=TXN2 PE=4 SV=1	ident:89/141 pos:112/141 query:141 hit:142 align:134 bit:194.1	OK	289.843	164.596	188.85	185.792	159.189	73.2746	77.2892	83.4055	69.2815	304.373	222.832	254.855	1572.55	NaN	NaN	288.29	216.66	228.057	320.146	439.208	368.52
6230609	6236181|Lhe_020745-RA|1|CDS|4410434457|31492|frame0	6230609	tr|A0A8X6FZ00|A0A8X6FZ00_TRICU	Prohibitin OS=Trichonephila clavata OX=2740835 GN=l(2)37Cc PE=3 SV=1	ident:233/241 pos:238/241 query:241 hit:307 align:272 bit:459.5	OK	289.709	139.218	140.622	147.386	116.492	217.402	246.11	208.428	225.194	372.968	481.787	454.907	1089.11	NaN	447.252	209.001	201.234	181.289	220.811	202.31	202.953
35516187	35518164|Lhe_028523-RA|-1|CDS|4410250942|31952|frame0	35516187	tr|E7D1V9|E7D1V9_LATHE	Secreted protein (Fragment) OS=Latrodectus hesperus OX=256737 PE=2 SV=1	ident:189/217 pos:194/217 query:217 hit:219 align:212 bit:382.9	OK	288.505	217.265	211.739	231.479	319.676	35.6942	42.401	29.808	33.4672	212.32	207.847	182.036	3082.77	NaN	NaN	NaN	26.1801	6.38404	12.789	25.8596	26.8741
99420715	99441780|Lhe_002598-RA|1|CDS|4410218893|20732|frame0	99420715	tr|A0A087TSU7|A0A087TSU7_STEMI	Eukaryotic peptide chain release factor subunit 1 (Fragment) OS=Stegodyphus mimosarum OX=407821 GN=X975_21264 PE=3 SV=1	ident:436/469 pos:439/469 query:469 hit:441 align:469 bit:879.4	OK	288.503	42.7422	39.4322	52.9257	50.0528	47.4076	46.6696	41.0703	39.6696	137.077	86.5505	118.457	654.734	NaN	3420.46	113.353	100.766	NaN	73.9141	38.1524	89.6229
111672227	111674132|Lhe_002857-RA|1|CDS|4410221209|18313|frame0	111672227	tr|A0A8X6MZC8|A0A8X6MZC8_NEPPI	Chitin-binding type-2 domain-containing protein OS=Nephila pilipes OX=299642 GN=AVEN_134660_1 PE=4 SV=1	ident:230/494 pos:304/494 query:494 hit:511 align:536 bit:322.8	OK	288.471	194.655	216.631	176.498	171.711	504.517	401.61	341.398	341.273	NaN	NaN	NaN	NaN	NaN	NaN	NaN	NaN	102.689	47.4026	674.796	NaN
12602429	12625912|Lhe_018659-RA|1|CDS|4410418395|30435|frame0	12602429	tr|A0A8T0FP02|A0A8T0FP02_ARGBR	Pentatricopeptide repeat-containing protein like OS=Argiope bruennichi OX=94029 GN=HNY73_003564 PE=4 SV=1	ident:287/393 pos:340/393 query:393 hit:405 align:406 bit:592.4	OK	288.313	148.629	140.691	147.069	123.561	381.897	357.728	380.795	347.663	335.313	310.438	423.991	NaN	NaN	98.0033	330.19	354.572	287.632	343.758	318.343	359.356
70889317	70926431|Lhe_031607-RA|-1|CDS|4410273768|31976|frame0	70889317	tr|A0A8X6MXR8|A0A8X6MXR8_NEPPI	Vinculin OS=Nephila pilipes OX=299642 GN=Vinc PE=3 SV=1	ident:853/969 pos:919/969 query:969 hit:993 align:994 bit:1713.0	OK	288.204	149.603	153.376	173.702	177.686	235.919	232.401	253.459	231.417	239.898	189.517	189.585	830.335	NaN	942.923	225.136	233.415	270.972	228.093	266.381	252.062
83608723	83613267|Lhe_014722-RA|-1|CDS|4410388872|19585|frame0	83608723	tr|A0A2L2YNJ0|A0A2L2YNJ0_PARTP	Adult-specific rigid cuticular protein 12.6 OS=Parasteatoda tepidariorum OX=114398 PE=2 SV=1	ident:124/161 pos:138/161 query:161 hit:154 align:161 bit:226.9	OK	288.13	140.165	224.93	337.298	223.122	417.114	493.561	500.139	487.54	26.579	63.067	46.5722	NaN	NaN	1047.29	339.308	249.648	127.274	137.936	162.455	162.342
70732703	70751486|Lhe_011092-RA|1|CDS|4410360455|7192|frame0	70732703	tr|A0A087TT61|A0A087TT61_STEMI	Alcohol dehydrogenase [NADP(+)] A (Fragment) OS=Stegodyphus mimosarum OX=407821 GN=X975_17983 PE=4 SV=1	ident:141/244 pos:169/244 query:244 hit:326 align:202 bit:307.8	OK	287.475	336.385	310.354	341.134	218.649	271.045	267.012	278.588	284.787	338.473	336.889	466.261	NaN	NaN	NaN	292.467	251.288	452.075	126.934	151.715	163.019
44437716	44452564|Lhe_024085-RA|1|CDS|4410459166|19009|frame0	44437716	tr|A0A8X6KHM1|A0A8X6KHM1_NEPPI	Regucalcin OS=Nephila pilipes OX=299642 GN=rgn PE=3 SV=1	ident:217/298 pos:242/298 query:298 hit:292 align:294 bit:453.4	OK	287.254	304.005	264.952	298.89	279.942	188.802	170.459	182.195	177.778	120.203	114.665	206.452	2039.11	666.219	NaN	27.6081	138.616	50.9729	67.1339	75.4331	84.4016
77026181	77027781|Lhe_033529-RA|-1|CDS|4410289085|19810|frame0	77026181	tr|A0A8X6NFF2|A0A8X6NFF2_NEPPI	Ig-like domain-containing protein OS=Nephila pilipes OX=299642 GN=NPIL_284131 PE=4 SV=1	ident:95/115 pos:101/115 query:115 hit:112 align:105 bit:204.1	OK	286.976	491.672	523.263	549.04	630.277	511.94	540.747	601.317	519.052	51.3865	67.0622	89.7902	NaN	NaN	NaN	88.5492	35.1607	56.5347	39.6991	48.476	34.6258
16037661	16050148|Lhe_025695-RA|1|CDS|4410228466|13162|frame0	16037661	tr|A0A8X6FXW9|A0A8X6FXW9_TRICU	15-hydroxyprostaglandin dehydrogenase [NAD(+)] OS=Trichonephila clavata OX=2740835 GN=HPGD PE=3 SV=1	ident:128/245 pos:173/245 query:245 hit:245 align:244 bit:278.1	OK	286.733	72.9916	66.8239	75.735	78.52	37.3436	46.1261	37.9829	48.7952	746.813	NaN	62.8512	NaN	NaN	NaN	NaN	NaN	1880.08	NaN	NaN	NaN
82200189	82238053|Lhe_017403-RA|1|CDS|4410408603|32151|frame0	82200189	tr|A0A8X6UEI7|A0A8X6UEI7_NEPPI	AP-2 complex subunit alpha OS=Nephila pilipes OX=299642 GN=AP2A2 PE=3 SV=1	ident:902/952 pos:928/952 query:952 hit:951 align:952 bit:1854.0	OK	286.341	197.81	154.056	177.129	216.868	308.069	278.22	270.163	261.784	448.837	486.759	644.48	NaN	NaN	NaN	196.771	239.006	241.112	236.757	253.434	256.547
35691070	35726180|Lhe_021517-RA|1|CDS|4410440933|651|frame0	35691070	tr|A0A8X6TU01|A0A8X6TU01_NEPPI	Fasciclin-2 OS=Nephila pilipes OX=299642 GN=FAS2 PE=4 SV=1	ident:731/930 pos:813/930 query:930 hit:913 align:937 bit:1499.2	OK	285.441	143.035	128.661	138.978	164.373	194.541	221.192	220.154	220.721	359.701	326.37	404.287	NaN	NaN	NaN	433.6	433.53	301.512	375.086	383.455	403.3
30610980	30612428|Lhe_026053-RA|-1|CDS|4410231214|20404|frame0	30610980	tr|A0A8X6F1E5|A0A8X6F1E5_TRICU	Uncharacterized protein (Fragment) OS=Trichonephila clavata OX=2740835 GN=TNCT_102901 PE=4 SV=1	ident:18/109 pos:25/109 query:109 hit:68 align:56 bit:30.4	OK	285.181	147.638	155.895	163.787	272.59	384.891	342.096	426.258	388.29	NaN	NaN	NaN	NaN	NaN	NaN	NaN	NaN	NaN	NaN	NaN	NaN
2643436	2643957|Lhe_000048-RA|-1|CDS|4410197918|32228|frame0	2643436	tr|E7D139|E7D139_LATHE	Translationally-controlled tumor protein homolog (Fragment) OS=Latrodectus hesperus OX=256737 PE=2 SV=1	ident:173/173 pos:173/173 query:173 hit:173 align:173 bit:355.9	OK	285.1	246.565	255.041	256.087	272.132	161.963	161.671	206.454	184.778	335.577	905.996	900.505	NaN	NaN	101.18	262.881	123.193	244.54	149.458	172.111	191.669
13037568	13045696|Lhe_020895-RA|-1|CDS|4410435677|34260|frame0	13037568	tr|A0A4Y2AAP9|A0A4Y2AAP9_ARAVE	Cytoplasmic protein NCK2 OS=Araneus ventricosus OX=182803 GN=NCK2_1 PE=4 SV=1	ident:396/417 pos:405/417 query:417 hit:421 align:414 bit:835.9	OK	284.968	NaN	NaN	NaN	NaN	NaN	NaN	NaN	NaN	NaN	NaN	NaN	NaN	NaN	NaN	441.668	351.87	329.951	167.981	NaN	133.372
15281471	15306321|Lhe_034031-RA|-1|CDS|4410292702|13236|frame0	15281471	tr|A0A8T0ER92|A0A8T0ER92_ARGBR	S-adenosylmethionine synthase OS=Argiope bruennichi OX=94029 GN=HNY73_017231 PE=3 SV=1	ident:361/401 pos:382/401 query:401 hit:402 align:399 bit:734.6	OK	284.161	58.332	60.8365	59.1015	33.3298	54.2025	54.8363	47.0613	38.8947	63.3881	76.6606	96.9108	4128.32	NaN	NaN	51.1678	66.1188	62.1223	48.6251	47.1178	67.8668
86144877	86151640|Lhe_017466-RA|1|CDS|4410409104|30761|frame0	86144877	tr|A0A2L2XW42|A0A2L2XW42_PARTP	Putative defense protein Hdd11 (Fragment) OS=Parasteatoda tepidariorum OX=114398 PE=2 SV=1	ident:110/169 pos:138/169 query:169 hit:159 align:159 bit:236.5	OK	283.109	331.977	353.947	331.115	391.02	260.34	321.03	324.868	294.169	92.1492	75.4797	79.2886	1778.47	NaN	NaN	11.9984	NaN	36.4604	56.621	40.3113	33.6062
13348821	13560214|Lhe_020904-RA|1|CDS|4410435738|20316|frame0	13348821	tr|T1E1N4|T1E1N4_CUPSA	Putative ryanodine receptor OS=Cupiennius salei OX=6928 PE=2 SV=1	ident:4459/4953 pos:4697/4953 query:4953 hit:5056 align:5048 bit:9068.7	OK	283.004	108.674	114.385	115.235	121.255	274.791	283.715	283.508	277.81	79.7654	70.3196	94.0988	NaN	NaN	NaN	683.629	565.997	635.876	357.893	380.224	363.901
109430668	109445393|Lhe_005851-RA|-1|CDS|4410320457|6425|frame0	109430668	tr|A0A8X7CBX9|A0A8X7CBX9_9ARAC	Metalloendopeptidase OS=Trichonephila inaurata madagascariensis OX=2747483 GN=TNIN_12011 PE=4 SV=1	ident:189/243 pos:217/243 query:243 hit:244 align:243 bit:407.1	OK	282.842	456.667	500.768	497.306	529.193	191.18	205.242	243.754	225.902	185.924	155.239	149.945	NaN	NaN	NaN	NaN	NaN	NaN	52.9852	NaN	NaN
62892904	62907923|Lhe_031338-RA|1|CDS|4410271513|20455|frame0	62892904	tr|A0A2L2XWR6|A0A2L2XWR6_PARTP	ADP-ribosylation factor OS=Parasteatoda tepidariorum OX=114398 PE=2 SV=1	ident:177/181 pos:180/181 query:181 hit:181 align:181 bit:366.3	OK	282.634	233.723	206.018	202.933	257.072	292.01	272.114	256.011	243.055	853.969	559.228	657.246	NaN	NaN	NaN	124.282	101.162	137.691	145.605	123.852	138.801
39773910	39800147|Lhe_034702-RA|-1|CDS|4410298228|3229|frame0	39773910	tr|A0A8X6T3A3|A0A8X6T3A3_NEPPI	Uncharacterized protein OS=Nephila pilipes OX=299642 GN=AVEN_62733_1 PE=4 SV=1	ident:170/540 pos:241/540 query:540 hit:768 align:356 bit:345.1	Partial_match_hit	281.403	193.497	175.885	179.691	178.262	407.588	379.674	400.07	390.463	163.256	252.577	276.676	NaN	NaN	NaN	120.2	NaN	138.357	59.8547	904.996	NaN
30095131	30102247|Lhe_028382-RA|1|CDS|4410249725|30220|frame0	30095131	tr|A0A4Q8K956|A0A4Q8K956_9ARAC	U46-Sparatoxin-Hju1a_1 OS=Heteropoda jugulans OX=1358901 PE=4 SV=1	ident:34/109 pos:41/109 query:109 hit:101 align:48 bit:80.1	Partial_match_both	281.141	355.737	484.428	517.482	480.48	92.161	101.023	113.766	104.046	NaN	NaN	NaN	NaN	NaN	NaN	NaN	NaN	NaN	NaN	NaN	NaN
55757593	55769517|Lhe_033052-RA|1|CDS|4410284968|28137|frame0	55757593	tr|A0A4Y2R3T9|A0A4Y2R3T9_ARAVE	Estradiol 17-beta-dehydrogenase 2 (Fragment) OS=Araneus ventricosus OX=182803 GN=Hsd17b2_23 PE=3 SV=1	ident:91/176 pos:126/176 query:176 hit:292 align:200 bit:186.0	OK	281.046	218.426	221.979	274.146	270.137	212.628	203.536	213.911	203.416	362.435	601.599	530.502	NaN	NaN	NaN	NaN	NaN	NaN	NaN	NaN	59.8403
69938799	69946176|Lhe_026975-RA|1|CDS|4410238418|31936|frame0	69938799	tr|A0A2L2Y6W4|A0A2L2Y6W4_PARTP	40S ribosomal protein S5 OS=Parasteatoda tepidariorum OX=114398 PE=2 SV=1	ident:202/207 pos:205/207 query:207 hit:207 align:207 bit:424.5	OK	280.89	286.722	280.682	265.055	260.492	186.8	158.773	163.257	157.807	198.75	220.732	327.893	785.807	NaN	NaN	345.301	330.518	454.941	197.69	205.896	228.904
68200857	68211555|Lhe_004785-RA|1|CDS|4410311753|137|frame0	68200857	tr|A0A8X6YKE0|A0A8X6YKE0_9ARAC	Ubiquitin-conjugating enzyme E2 L3 OS=Trichonephila inaurata madagascariensis OX=2747483 GN=UBE2L3 PE=3 SV=1	ident:151/244 pos:153/244 query:244 hit:154 align:154 bit:316.2	OK	280.843	205.053	232.24	221.674	222.919	272.854	248.462	274.99	248.277	166.971	124.305	133.949	1448.15	NaN	NaN	255.171	61.9874	171.449	236.361	279.58	250.778
30304811	30320357|Lhe_000708-RA|-1|CDS|4410203362|28743|frame0	30304811	tr|A0A8X6G736|A0A8X6G736_TRICU	Tetraspanin OS=Trichonephila clavata OX=2740835 GN=TNCT_576371 PE=4 SV=1	ident:199/283 pos:245/283 query:283 hit:284 align:285 bit:411.8	OK	280.683	241.526	256.909	281.921	249.36	95.8473	90.5147	78.4812	82.8549	723.775	811.512	899.267	NaN	NaN	NaN	NaN	NaN	NaN	42.0664	37.1332	38.3897
51012310	51016654|Lhe_004417-RA|1|CDS|4410308726|1152|frame0	51012310	tr|A0A8X6NC78|A0A8X6NC78_NEPPI	U37-Nephitoxin-Nsp1b_1 OS=Nephila pilipes OX=299642 GN=NPIL_579081 PE=3 SV=1	ident:88/134 pos:107/134 query:134 hit:134 align:134 bit:187.6	OK	280.364	506.24	402.743	1332.16	530.657	404.67	270.818	326.277	191.535	124.107	66.7416	95.4692	NaN	NaN	NaN	NaN	81.1943	73.2609	35.901	24.1125	19.932
113369695	113370207|Lhe_008750-RA|-1|CDS|4410342073|7168|frame0	113369695	tr|A0A2L2Y0W7|A0A2L2Y0W7_PARTP	Protein lethal(2)essential for life (Fragment) OS=Parasteatoda tepidariorum OX=114398 PE=2 SV=1	ident:136/170 pos:152/170 query:170 hit:167 align:167 bit:293.9	OK	280.258	200.062	175.96	163.529	185.422	178.159	208.405	201.39	207.343	540.393	708.95	794.168	359.164	NaN	NaN	246.736	203.381	264.537	125.367	129.598	152.076
991298	1029021|Lhe_006284-RA|1|CDS|4410323632|21572|frame0	991298	tr|A0A8X6KKR6|A0A8X6KKR6_TRICU	Cytochrome P450 3A8 OS=Trichonephila clavata OX=2740835 GN=CYP3A8 PE=3 SV=1	ident:285/533 pos:374/533 query:533 hit:508 align:506 bit:606.3	OK	279.859	70.5902	78.0662	74.028	87.3735	110.984	112.685	125.975	111.899	208.116	185.076	167.317	3260.55	NaN	NaN	95.5003	75.8331	105.681	56.2643	51.6773	59.8502
34221010	34224787|Lhe_013328-RA|1|CDS|4410377265|22306|frame0	34221010	tr|A0A8X6SU99|A0A8X6SU99_TRICX	Uncharacterized protein OS=Trichonephila clavipes OX=2585209 GN=AVEN_67687_1 PE=4 SV=1	ident:177/321 pos:227/321 query:321 hit:330 align:304 bit:374.4	OK	278.887	250.32	347.306	360.875	376.291	276.117	216.294	297.032	203.349	133.071	252.777	354.331	NaN	NaN	NaN	NaN	NaN	NaN	NaN	NaN	NaN
41086036	41106699|Lhe_026333-RA|-1|CDS|4410233510|11111|frame0	41086036	tr|A0A8X6T1N2|A0A8X6T1N2_NEPPI	Ubiquitin-fold modifier 1 OS=Nephila pilipes OX=299642 GN=NPIL_620491 PE=3 SV=1	ident:87/110 pos:88/110 query:110 hit:97 align:92 bit:176.8	OK	278.1	451.941	459.4	410.606	262.764	273.979	257.801	273.88	224.789	407.673	307.793	337.347	NaN	NaN	NaN	315.106	229.861	231.007	71.7284	93.4617	118.557
60859400	60869665|Lhe_033169-RA|1|CDS|4410285924|9471|frame0	60859400	tr|A0A087V0A9|A0A087V0A9_STEMI	Chondroitin proteoglycan-2 (Fragment) OS=Stegodyphus mimosarum OX=407821 GN=X975_13635 PE=4 SV=1	ident:166/227 pos:192/227 query:227 hit:243 align:222 bit:364.4	OK	278.045	231.31	234.085	268.861	320.871	472.972	410.421	455.254	389.898	NaN	NaN	NaN	NaN	NaN	NaN	NaN	23.437	NaN	NaN	43.1381	208.249
8274901	8286831|Lhe_033854-RA|-1|CDS|4410291325|26042|frame0	8274901	tr|A0A8X6XRU2|A0A8X6XRU2_9ARAC	Cuticle protein 16.5-like OS=Trichonephila inaurata madagascariensis OX=2747483 GN=TNIN_243021 PE=4 SV=1	ident:17/164 pos:22/164 query:164 hit:141 align:29 bit:36.2	Partial_match_both	277.042	227.952	378.702	350.187	392.142	36.2289	NaN	NaN	NaN	NaN	NaN	NaN	NaN	NaN	NaN	NaN	NaN	NaN	NaN	NaN	NaN
122141537	122142673|Lhe_012527-RA|-1|CDS|4410371292|17483|frame0	122141537	tr|A0A4Y2NVI6|A0A4Y2NVI6_ARAVE	CCHC-type domain-containing protein OS=Araneus ventricosus OX=182803 GN=AVEN_119266_1 PE=4 SV=1	ident:119/331 pos:193/331 query:331 hit:374 align:360 bit:198.7	OK	276.291	NaN	NaN	NaN	NaN	NaN	NaN	NaN	NaN	NaN	61.9175	86.7576	763.827	NaN	NaN	537.561	544.386	NaN	129.419	45.5472	40.9106
57925057	57928791|Lhe_026749-RA|-1|CDS|4410236526|6318|frame0	57925057	tr|E7D1V4|E7D1V4_LATHE	Single domain-containing protein OS=Latrodectus hesperus OX=256737 PE=2 SV=1	ident:36/93 pos:51/93 query:93 hit:90 align:89 bit:77.0	OK	276.167	433.917	448.107	482.82	232.884	254.973	172.774	108.804	75.0593	NaN	NaN	NaN	NaN	NaN	NaN	NaN	NaN	NaN	NaN	NaN	NaN
48228918	48246457|Lhe_026497-RA|-1|CDS|4410234717|9397|frame0	48228918	tr|A0A2L2Y1K6|A0A2L2Y1K6_PARTP	Mitochondrial-processing peptidase subunit alpha (Fragment) OS=Parasteatoda tepidariorum OX=114398 PE=2 SV=1	ident:421/520 pos:469/520 query:520 hit:518 align:520 bit:847.4	OK	276.127	79.0727	108.137	68.672	119.589	97.8563	71.1124	106.971	73.7823	44.6651	62.0303	97.516	3339.03	NaN	NaN	107.625	161.77	211.672	78.097	56.7343	85.9558
41240654	41270944|Lhe_032741-RA|-1|CDS|4410282536|25317|frame0	41240654	tr|A0A8X6FUV8|A0A8X6FUV8_TRICU	Malic enzyme OS=Trichonephila clavata OX=2740835 GN=ME1 PE=3 SV=1	ident:435/494 pos:467/494 query:494 hit:610 align:494 bit:919.8	OK	275.616	151.463	142.857	154.815	129.682	154.377	149.486	160.49	166.184	204.434	228.209	229.447	NaN	NaN	NaN	241.059	250.345	279.829	701.371	664.857	676.567
14630994	14635535|Lhe_032174-RA|1|CDS|4410278181|21155|frame0	14630994	tr|A0A8T0E8J5|A0A8T0E8J5_ARGBR	Uncharacterized protein OS=Argiope bruennichi OX=94029 GN=HNY73_020582 PE=4 SV=1	ident:153/247 pos:195/247 query:247 hit:231 align:247 bit:346.3	OK	275.369	409.626	402.609	417.041	462.605	687.192	517.547	505.078	468.957	40.7299	162.433	51.6751	NaN	NaN	NaN	53.753	47.0746	131.284	85.7088	133.579	104.389
52641770	52651100|Lhe_032971-RA|1|CDS|4410284388|2175|frame0	52641770	tr|A0A8T0EVT7|A0A8T0EVT7_ARGBR	Copper transport protein ATOX1 OS=Argiope bruennichi OX=94029 GN=HNY73_012067 PE=3 SV=1	ident:59/78 pos:66/78 query:78 hit:74 align:74 bit:127.5	OK	275.041	337.654	321.876	365.574	322.287	81.7045	66.1979	64.5228	92.8164	347.182	559.499	529.466	1155.93	NaN	NaN	183.997	179.852	137.262	79.7877	61.9274	63.199
125209965	125247412|Lhe_009025-RA|-1|CDS|4410344137|22265|frame0	125209965	tr|A0A8X6TTB3|A0A8X6TTB3_NEPPI	26S proteasome regulatory subunit 4 OS=Nephila pilipes OX=299642 GN=Rpt2 PE=3 SV=1	ident:439/443 pos:441/443 query:443 hit:443 align:443 bit:890.2	OK	274.71	183.776	194.063	177.487	192.17	197.177	193.396	193.409	207.026	221.393	211.284	243.751	1091.61	NaN	NaN	312.516	297.688	344.571	218.75	229.43	235.275
29424936	29447680|Lhe_000686-RA|-1|CDS|4410203161|29101|frame0	29424936	tr|E7D187|E7D187_LATHE	Nucleosome assembly protein 1-like 4b (Fragment) OS=Latrodectus hesperus OX=256737 PE=2 SV=1	ident:219/358 pos:219/358 query:358 hit:222 align:219 bit:451.4	OK	274.648	166.264	150.806	152.049	168.733	369.494	297.255	318.18	370.947	37.5142	48.1111	64.9512	2331.65	NaN	NaN	226.431	45.795	128.44	25.0194	22.8677	19.1609
12631804	12634808|Lhe_018660-RA|-1|CDS|4410418408|34923|frame0	12631804	tr|A0A2L2YET2|A0A2L2YET2_PARTP	Cuticle protein 10.9 (Fragment) OS=Parasteatoda tepidariorum OX=114398 PE=2 SV=1	ident:54/151 pos:74/151 query:151 hit:176 align:148 bit:87.4	OK	273.535	92.4605	52.0781	90.1968	60.7715	152.643	179.371	166.293	146.943	80.6549	110.145	237.663	NaN	NaN	NaN	10.4103	NaN	NaN	725.521	972.967	1024.91
34012070	34034027|Lhe_026137-RA|1|CDS|4410231845|29135|frame0	34012070	tr|A0A2L2XV54|A0A2L2XV54_PARTP	Signal peptidase complex catalytic subunit SEC11 OS=Parasteatoda tepidariorum OX=114398 PE=2 SV=1	ident:175/177 pos:177/177 query:177 hit:177 align:177 bit:357.8	OK	273.275	151.949	124.553	115.051	112.149	187.945	169.485	187.776	179.067	70.8408	108.726	101.087	2372.75	NaN	NaN	268.474	201.517	165.088	159.759	99.4722	143.27
105190922	105195918|Lhe_005762-RA|-1|CDS|4410319700|23981|frame0	105190922	tr|A0A8X6MR71|A0A8X6MR71_NEPPI	Ferritin OS=Nephila pilipes OX=299642 GN=NPIL_676791 PE=3 SV=1	ident:164/174 pos:169/174 query:174 hit:175 align:174 bit:347.1	OK	272.493	501.614	534.289	486.697	564.793	162.002	193.705	188.425	209.2	156.419	132.919	116.214	340.788	NaN	NaN	180.043	172.41	132.787	272.012	321.861	238.688
227389	227629|Lhe_031892-RA|1|CDS|4410276098|34393|frame0	227389	tr|A0A8X6YFC7|A0A8X6YFC7_9ARAC	Glycogenin-1 OS=Trichonephila inaurata madagascariensis OX=2747483 GN=Gyg1 PE=4 SV=1	ident:39/63 pos:51/63 query:63 hit:132 align:62 bit:81.6	Partial_match_hit	272.341	45.3918	45.2086	44.8265	54.9238	84.3274	86.9079	91.5297	106.75	82.5615	54.8431	137.978	NaN	NaN	1900.58	241.504	309.627	368.237	417.938	370.739	458.26
231099	238496|Lhe_020573-RA|-1|CDS|4410433130|26585|frame0	231099	tr|A0A087TC17|A0A087TC17_STEMI	Uncharacterized protein (Fragment) OS=Stegodyphus mimosarum OX=407821 GN=X975_00469 PE=4 SV=1	ident:49/106 pos:64/106 query:106 hit:106 align:104 bit:90.9	OK	271.951	387.452	388.434	400.704	561.153	123.306	93.2502	106.467	114.841	NaN	NaN	NaN	NaN	NaN	NaN	NaN	NaN	NaN	NaN	NaN	NaN
23381018	23411854|Lhe_034263-RA|-1|CDS|4410294861|26389|frame0	23381018	tr|A0A8X6ID02|A0A8X6ID02_TRICU	Integrin beta OS=Trichonephila clavata OX=2740835 GN=mys PE=3 SV=1	ident:713/803 pos:753/803 query:803 hit:788 align:803 bit:1435.6	OK	271.625	218.153	282.525	280.377	321.215	191.428	151.193	168.868	144.279	371.39	416.753	510.278	NaN	NaN	NaN	214.476	291.295	193.468	260.258	302.667	299.004
4544017	4552359|Lhe_018405-RA|1|CDS|4410416162|26553|frame0	4544017	tr|A0A8X6JEU3|A0A8X6JEU3_TRICU	Uncharacterized protein OS=Trichonephila clavata OX=2740835 GN=AVEN_107450_1 PE=4 SV=1	ident:124/194 pos:150/194 query:194 hit:207 align:184 bit:212.2	OK	271.38	260.464	251.005	291.655	249.98	38.281	43.8844	44.7684	41.2617	618.7	678.769	623.264	651.82	NaN	NaN	NaN	NaN	NaN	105.04	95.2798	76.526
68505792	68507696|Lhe_007799-RA|1|CDS|4410335157|25381|frame0	68505792	tr|A0A8X6MJZ3|A0A8X6MJZ3_9ARAC	Uncharacterized protein OS=Trichonephila inaurata madagascariensis OX=2747483 GN=TNIN_240921 PE=4 SV=1	ident:22/140 pos:23/140 query:140 hit:84 align:26 bit:35.0	Partial_match_both	270.697	358.596	397.377	478.484	592.045	270.483	347.538	285.676	280.722	60.219	70.5782	104.328	NaN	NaN	NaN	229.294	223.502	246.406	227.723	190.974	237.903
69946132	69949257|Lhe_029110-RA|1|CDS|4410255305|3866|frame0	69946132	tr|A0A4Y2LSJ4|A0A4Y2LSJ4_ARAVE	ATP synthase subunit OS=Araneus ventricosus OX=182803 GN=ATP5L PE=3 SV=1	ident:81/99 pos:91/99 query:99 hit:103 align:98 bit:172.6	OK	269.506	398.203	356.156	415.151	417.092	257.19	231.977	196.733	189.798	271.902	325.982	280.072	NaN	NaN	NaN	306.005	200.861	354.94	123.327	120.052	136.163
113303982	113319345|Lhe_005932-RA|1|CDS|4410321189|15076|frame0	113303982	tr|A0A8T0E0T8|A0A8T0E0T8_ARGBR	40S ribosomal protein S6 OS=Argiope bruennichi OX=94029 GN=HNY73_021737 PE=3 SV=1	ident:239/252 pos:247/252 query:252 hit:252 align:252 bit:487.3	OK	269.2	266.609	323.358	272.466	286.696	121.972	107.513	115.595	112.665	222.119	239.177	183.919	893.454	NaN	500.136	238.273	272.98	219.017	223.896	243.565	271.387
83665917	83667481|Lhe_022500-RA|-1|CDS|4410448517|3772|frame0	83665917	tr|A0A4Y2W6I7|A0A4Y2W6I7_ARAVE	Small ribosomal subunit protein eS17 OS=Araneus ventricosus OX=182803 GN=RPS17 PE=3 SV=1	ident:110/112 pos:112/112 query:112 hit:123 align:112 bit:224.6	OK	268.883	155.49	139.421	191.929	188.756	231.114	204.684	230.49	234.899	168.334	319.372	111.463	1229.37	NaN	NaN	532.964	222.86	381.289	66.8263	81.1905	149.453
67788467	67799401|Lhe_011011-RA|1|CDS|4410359832|1224|frame0	67788467	tr|A0A087UK53|A0A087UK53_STEMI	Protein phosphatase 1B (Fragment) OS=Stegodyphus mimosarum OX=407821 GN=X975_04528 PE=3 SV=1	ident:334/400 pos:366/400 query:400 hit:386 align:387 bit:708.4	OK	268.798	106.049	96.4737	102.727	102.353	66.5539	74.4275	76.162	70.132	149.693	189.88	154.434	294.701	3046.68	NaN	80.4979	92.4862	128.555	85.0728	106.193	84.0875
92066609	92084242|Lhe_020329-RA|1|CDS|4410431379|14852|frame0	92066609	tr|A0A4Y2ERJ9|A0A4Y2ERJ9_ARAVE	Cytochrome c oxidase subunit 5A, mitochondrial OS=Araneus ventricosus OX=182803 GN=COX5A PE=3 SV=1	ident:127/184 pos:140/184 query:184 hit:162 align:167 bit:261.2	OK	268.337	356.02	345.324	365.954	377.612	348.468	313.861	350.036	326.51	80.4127	174.609	128.112	454.237	NaN	NaN	145.003	270.293	156.662	229.56	210.365	197.032
16825205	16859365|Lhe_003811-RA|1|CDS|4410303908|11550|frame0	16825205	tr|A0A4Y2EQY9|A0A4Y2EQY9_ARAVE	Methanethiol oxidase OS=Araneus ventricosus OX=182803 GN=selenbp1-a_1 PE=3 SV=1	ident:352/510 pos:401/510 query:510 hit:469 align:461 bit:763.5	OK	268.209	110.716	94.1885	117.879	94.6159	55.665	57.8429	47.6765	56.0911	208.351	296.614	236.348	595.758	679.128	2340.39	48.378	50.9079	51.145	63.2942	93.0236	66.1562
89007977	89015487|Lhe_020286-RA|-1|CDS|4410431033|34934|frame0	89007977	tr|A0A8X6X433|A0A8X6X433_9ARAC	Vacuolar protein sorting-associated protein 29 OS=Trichonephila inaurata madagascariensis OX=2747483 GN=Vps29 PE=3 SV=1	ident:179/185 pos:180/185 query:185 hit:182 align:181 bit:371.3	OK	267.964	123.524	109.06	122.579	125.47	84.195	67.804	63.3279	68.1904	631.557	239.101	818.743	1973.73	NaN	NaN	70.1444	103.757	80.1058	46.4685	42.3276	53.2712
93365816	93377531|Lhe_027518-RA|-1|CDS|4410242769|34696|frame0	93365816	tr|A0A8X6Q5D5|A0A8X6Q5D5_NEPPI	Membrane-associated progesterone receptor component 1 OS=Nephila pilipes OX=299642 GN=PGRMC1 PE=3 SV=1	ident:150/202 pos:169/202 query:202 hit:195 align:191 bit:316.2	OK	267.619	273.969	390.214	270.267	261.435	252.135	232.52	204.821	246.913	702.962	541.444	370.663	NaN	NaN	NaN	109.196	103.349	229.899	107.198	138.204	114.332
20091644	20131663|Lhe_032295-RA|-1|CDS|4410279135|1813|frame0	20091644	tr|A0A087TQQ3|A0A087TQQ3_STEMI	Dimethylglycine dehydrogenase, mitochondrial (Fragment) OS=Stegodyphus mimosarum OX=407821 GN=X975_00772 PE=3 SV=1	ident:616/869 pos:727/869 query:869 hit:862 align:837 bit:1322.8	OK	267.477	329.165	336.45	300.677	313.945	146.57	135.075	137.842	133.195	170.897	226.922	286.526	1848.47	NaN	NaN	140.21	82.1938	13.2597	147.943	20.8048	44.4462
25067204	25077892|Lhe_025947-RA|-1|CDS|4410230279|11450|frame0	25067204	tr|A0A8X6PKA2|A0A8X6PKA2_NEPPI	Proteasome subunit beta OS=Nephila pilipes OX=299642 GN=PSMB2 PE=3 SV=1	ident:160/232 pos:182/232 query:232 hit:200 align:233 bit:320.5	OK	267.122	134.993	130.563	126.359	133.721	199.075	185.758	202.283	200.895	109.282	131.467	300.731	1010.43	NaN	NaN	264.622	327.911	227.684	358.438	360.449	403.532
76185933	76191907|Lhe_020008-RA|1|CDS|4410428705|33218|frame0	76185933	tr|A0A2L2Y0Q1|A0A2L2Y0Q1_PARTP	Metalloendopeptidase OS=Parasteatoda tepidariorum OX=114398 PE=2 SV=1	ident:125/221 pos:156/221 query:221 hit:246 align:221 bit:253.4	OK	267.089	95.7701	121.719	128.599	210.91	632.931	402.641	379.794	448.033	298.81	108.307	110.467	NaN	NaN	NaN	NaN	NaN	NaN	NaN	NaN	NaN
42446967	42468476|Lhe_030862-RA|-1|CDS|4410267835|6005|frame0	42446967	tr|A0A4Y2JSA8|A0A4Y2JSA8_ARAVE	Beta,beta-carotene 9',10'-oxygenase OS=Araneus ventricosus OX=182803 GN=Bco2 PE=3 SV=1	ident:348/534 pos:432/534 query:534 hit:535 align:525 bit:754.2	OK	266.942	288.745	306.41	324.027	316.959	201.102	200.312	209.09	206.756	262.973	206.161	206.554	1565.57	NaN	NaN	79.9008	92.3351	94.2519	92.0963	67.2452	84.4591
86467308	86473660|Lhe_002225-RA|-1|CDS|4410215714|4196|frame0	86467308	tr|A0A8T0F879|A0A8T0F879_ARGBR	Small ribosomal subunit protein uS14 OS=Argiope bruennichi OX=94029 GN=HNY73_008998 PE=3 SV=1	ident:51/77 pos:55/77 query:77 hit:79 align:59 bit:113.6	OK	266.583	368.73	475.459	474.999	490.359	272.843	339.337	307.579	348.137	57.8213	58.2155	NaN	NaN	NaN	NaN	NaN	NaN	NaN	86.4111	85.8928	99.7928
28012951	28031502|Lhe_028339-RA|-1|CDS|4410249374|13531|frame0	28012951	tr|A0A8X7CPJ4|A0A8X7CPJ4_9ARAC	Fasciclin-2 OS=Trichonephila inaurata madagascariensis OX=2747483 GN=Fas2 PE=4 SV=1	ident:236/388 pos:287/388 query:388 hit:437 align:370 bit:482.6	OK	266.306	185.131	180.046	165.884	183.787	152.588	203.131	191.809	214.113	124.087	76.0928	76.4034	NaN	NaN	NaN	637.776	423.494	880.127	331.352	303.363	198.026
33608442	33650144|Lhe_030508-RA|1|CDS|4410265510|5301|frame0	33608442	tr|A0A2L2Y3Z6|A0A2L2Y3Z6_PARTP	Vacuolar protein sorting-associated protein 35 OS=Parasteatoda tepidariorum OX=114398 PE=2 SV=1	ident:751/801 pos:784/801 query:801 hit:812 align:811 bit:1567.4	OK	265.936	67.8775	72.36	68.0665	73.7237	108.868	113.423	121.23	125.724	131.972	150.385	131.024	1372.88	NaN	2061.31	53.6048	98.949	99.4891	40.3538	108.752	52.8013
103177622	103178458|Lhe_008497-RA|-1|CDS|4410340439|871|frame0	103177622	tr|A0A087UTH3|A0A087UTH3_STEMI	Dehydrogenase/reductase SDR family member 4 (Fragment) OS=Stegodyphus mimosarum OX=407821 GN=X975_13932 PE=3 SV=1	ident:207/278 pos:230/278 query:278 hit:278 align:259 bit:434.9	OK	265.681	175.144	220.866	201.533	190.216	181.107	165.74	197.209	178.944	526.445	426.646	453.787	1063.88	NaN	NaN	140.521	134.844	117.75	104.756	140.789	162.081
69793553	69805869|Lhe_001708-RA|1|CDS|4410211580|6641|frame0	69793553	tr|A0A087U941|A0A087U941_STEMI	NADH dehydrogenase [ubiquinone] 1 beta subcomplex subunit 5, mitochondrial (Fragment) OS=Stegodyphus mimosarum OX=407821 GN=X975_11496 PE=3 SV=1	ident:116/192 pos:148/192 query:192 hit:189 align:189 bit:256.5	OK	265.444	158.367	148.462	182.965	238.711	231.864	249.043	234.967	230.297	158.63	177.381	162.231	474.865	NaN	NaN	328.487	565.414	451.961	239.591	283.409	261.352
28361652	28399496|Lhe_028350-RA|-1|CDS|4410249474|13184|frame0	28361652	tr|A0A8T0G3T4|A0A8T0G3T4_ARGBR	Glycine--tRNA ligase OS=Argiope bruennichi OX=94029 GN=HNY73_000350 PE=3 SV=1	ident:577/744 pos:641/744 query:744 hit:710 align:700 bit:1237.2	OK	265.333	164.528	175.439	159.097	206.734	260.481	231.391	227.717	212.339	439.588	375.587	330.707	NaN	NaN	NaN	384.929	304.48	270.398	255.346	281.829	230.069
3144578	3164036|Lhe_009183-RA|1|CDS|4410345427|14378|frame0	3144578	tr|A0A8X6WNX9|A0A8X6WNX9_9ARAC	Aspartate--tRNA ligase, cytoplasmic OS=Trichonephila inaurata madagascariensis OX=2747483 GN=DARS1 PE=3 SV=1	ident:394/481 pos:434/481 query:481 hit:530 align:525 bit:777.3	OK	265.319	95.5256	94.5779	93.294	87.4559	116.818	115.712	107.825	110.809	133.101	135.977	209.899	1921.4	NaN	1261.06	101.884	113.87	124.183	61.1704	99.2773	57.2171
511790	545686|Lhe_000015-RA|-1|CDS|4410197703|27696|frame0	511790	tr|A0A8T0ENH9|A0A8T0ENH9_ARGBR	Lethal(2) giant larvae protein like protein OS=Argiope bruennichi OX=94029 GN=HNY73_013866 PE=3 SV=1	ident:909/1204 pos:1002/1204 query:1204 hit:1178 align:1147 bit:1850.5	OK	264.903	148.176	167.751	157.457	175.015	143.233	140.547	156.832	154.552	435.778	429.037	465.76	1178.29	NaN	323.584	212.772	175.665	306.134	77.488	88.8188	96.2607
98674300	98674572|Lhe_020460-RA|1|CDS|4410432344|34256|frame0	98674300	tr|A0A8T0EM73|A0A8T0EM73_ARGBR	Dynein light chain OS=Argiope bruennichi OX=94029 GN=HNY73_017062 PE=3 SV=1	ident:90/90 pos:90/90 query:90 hit:90 align:90 bit:189.5	OK	264.849	67.9094	85.9664	44.2861	78.2519	162.436	190.378	207.192	126.98	NaN	327.204	150.176	514.706	NaN	NaN	293.643	349.345	991.371	300.478	334.448	277.664
52502939	52521893|Lhe_019481-RA|-1|CDS|4410424769|34242|frame0	52502939	tr|A0A8X6FWT8|A0A8X6FWT8_TRICU	Uncharacterized protein OS=Trichonephila clavata OX=2740835 GN=AVEN_218304_1 PE=4 SV=1	ident:226/565 pos:341/565 query:565 hit:549 align:599 bit:399.1	OK	264.788	106.545	102.506	100.603	97.9781	425.884	400.5	455.521	428.764	NaN	NaN	NaN	NaN	NaN	NaN	NaN	NaN	NaN	NaN	NaN	NaN
51575976	51587993|Lhe_021883-RA|-1|CDS|4410443709|17572|frame0	51575976	tr|A0A8X6GWQ6|A0A8X6GWQ6_TRICU	Metalloendopeptidase OS=Trichonephila clavata OX=2740835 GN=TNCT_391271 PE=4 SV=1	ident:175/240 pos:195/240 query:240 hit:246 align:213 bit:380.9	OK	264.444	573.674	581.025	578.719	569.081	199.844	217.63	212.448	218.595	35.124	87.5681	36.9397	NaN	NaN	NaN	NaN	NaN	72.8537	NaN	NaN	54.2667
82507543	82508388|Lhe_008065-RA|-1|CDS|4410337128|8512|frame0	82507543	tr|E7D1B9|E7D1B9_LATHE	Succinate dehydrogenase [ubiquinone] iron-sulfur subunit, mitochondrial (Fragment) OS=Latrodectus hesperus OX=256737 PE=2 SV=1	ident:281/281 pos:281/281 query:281 hit:297 align:281 bit:585.9	OK	264.442	254.452	276.224	268.589	299.466	258.078	236.937	245.151	204.705	124.44	172.466	123.519	1169.83	NaN	NaN	236.381	246.426	234.749	178.26	97.7111	132.56
47029198	47056161|Lhe_013714-RA|-1|CDS|4410380217|30393|frame0	47029198	tr|A0A8X6MHC6|A0A8X6MHC6_NEPPI	hydroxyacid-oxoacid transhydrogenase OS=Nephila pilipes OX=299642 GN=ADHFE1 PE=3 SV=1	ident:400/468 pos:432/468 query:468 hit:468 align:468 bit:844.0	OK	264.219	226.572	253.698	254.394	193.533	106.059	92.3116	106.455	114.832	377.726	436.871	315.283	1782.91	NaN	NaN	91.5854	78.4017	84.8453	74.4204	87.3171	78.727
43785443	43825053|Lhe_021726-RA|1|CDS|4410442489|14867|frame0	43785443	tr|A0A8X6N552|A0A8X6N552_NEPPI	Uncharacterized protein OS=Nephila pilipes OX=299642 GN=AVEN_35979_1 PE=4 SV=1	ident:507/961 pos:653/961 query:961 hit:915 align:998 bit:813.5	OK	263.389	92.5293	87.1886	91.9835	98.6474	152.707	182.751	154.463	149.433	354.156	343.774	338.519	1367.32	NaN	NaN	270.653	201.207	306.265	166.042	189.724	193.645
31789346	31795051|Lhe_016408-RA|-1|CDS|4410401150|4415|frame0	31789346	tr|E7D1T6|E7D1T6_LATHE	Uncharacterized protein (Fragment) OS=Latrodectus hesperus OX=256737 PE=2 SV=1	ident:321/324 pos:321/324 query:324 hit:331 align:322 bit:631.7	OK	263.143	153.442	184.771	184.018	172.761	142.123	142.068	138.561	131.11	244.524	276.791	287.567	1555.55	NaN	NaN	NaN	25.5331	NaN	45.184	NaN	NaN
87190970	87202861|Lhe_020237-RA|1|CDS|4410430581|18233|frame0	87190970	tr|A0A8X7BX87|A0A8X7BX87_9ARAC	Putative phospholipase B-like 2 OS=Trichonephila inaurata madagascariensis OX=2747483 GN=PLBD2 PE=3 SV=1	ident:295/368 pos:327/368 query:368 hit:1125 align:369 bit:632.1	Partial_match_hit	262.635	238.164	249.985	295.952	267.973	167.151	160.252	163.792	152.975	266.713	393.835	331.076	1264.56	NaN	NaN	80.5365	112.097	94.286	152.173	169.774	166.132
111414527	111425232|Lhe_012198-RA|-1|CDS|4410369171|17479|frame0	111414527	tr|A0A8X6QB37|A0A8X6QB37_NEPPI	Obscurin OS=Nephila pilipes OX=299642 GN=Unc-89 PE=3 SV=1	ident:227/292 pos:248/292 query:292 hit:4234 align:270 bit:486.9	Partial_match_hit	262.594	148.871	145.7	139.655	133.043	199.504	205.205	201.814	163.854	57.2351	77.7933	90.0122	NaN	NaN	NaN	386.901	477.09	456.454	521.791	516.673	542.51
30165577	30166998|Lhe_030418-RA|-1|CDS|4410264843|19104|frame0	30165577	tr|A0A087UKX6|A0A087UKX6_STEMI	Nucleolar protein 58 (Fragment) OS=Stegodyphus mimosarum OX=407821 GN=X975_02787 PE=3 SV=1	ident:290/473 pos:373/473 query:473 hit:471 align:476 bit:583.9	OK	262.477	116.934	107.962	116.536	119.828	135.432	128.817	131.489	110.463	208.296	161.244	138.449	1024.21	1880.46	NaN	115.994	116.018	121.102	74.1248	87.3503	92.3546
91272987	91282089|Lhe_011648-RA|1|CDS|4410364947|23691|frame0	91272987	tr|A0A8T0EWZ3|A0A8T0EWZ3_ARGBR	40S ribosomal protein S4 OS=Argiope bruennichi OX=94029 GN=HNY73_015494 PE=3 SV=1	ident:253/262 pos:260/262 query:262 hit:262 align:262 bit:518.1	OK	262.161	223.13	251.145	250.893	282.588	329.574	320.546	380.59	360.389	274.221	396.534	253.553	203.14	NaN	NaN	205.57	233.635	210.698	184.318	163.419	194.963
13957756	13960908|Lhe_018713-RA|-1|CDS|4410418834|7615|frame0	13957756	tr|A0A8X6Q429|A0A8X6Q429_NEPPI	Cuticle protein 10.9 OS=Nephila pilipes OX=299642 GN=NCL1_44891 PE=4 SV=1	ident:110/217 pos:128/217 query:217 hit:230 align:184 bit:186.8	OK	261.965	138.946	228.668	291.786	285.804	NaN	NaN	NaN	NaN	597.832	478.718	528.205	NaN	NaN	NaN	NaN	NaN	NaN	17.0158	33.1393	19.5318
107038388	107039404|Lhe_002764-RA|1|CDS|4410220336|30859|frame0	107038388	tr|A0A8T0E7N0|A0A8T0E7N0_ARGBR	fructose-bisphosphatase OS=Argiope bruennichi OX=94029 GN=HNY73_020680 PE=3 SV=1	ident:312/338 pos:328/338 query:338 hit:338 align:338 bit:653.3	OK	261.959	198.817	182.593	192.926	228.385	126.27	140.161	135.586	137.695	641.788	674.858	900.549	368.066	NaN	NaN	109.479	133.337	161.237	123.511	133.791	126.204
113251442	113267648|Lhe_008743-RA|1|CDS|4410342025|25391|frame0	113251442	tr|A0A2L2Y4P9|A0A2L2Y4P9_PARTP	Secreted protein OS=Parasteatoda tepidariorum OX=114398 PE=2 SV=1	ident:66/165 pos:95/165 query:165 hit:236 align:222 bit:93.2	OK	261.802	438.385	516.484	443.048	451.868	538.443	453.71	512.516	501.694	NaN	21.1981	34.0835	NaN	NaN	NaN	41.7498	28.0887	42.9742	48.0694	62.7311	53.7875
42880124	42903742|Lhe_013579-RA|-1|CDS|4410379108|31069|frame0	42880124	tr|A0A087TKF8|A0A087TKF8_STEMI	cysteine desulfurase (Fragment) OS=Stegodyphus mimosarum OX=407821 GN=X975_06099 PE=3 SV=1	ident:340/442 pos:381/442 query:442 hit:457 align:431 bit:708.8	OK	261.488	208.554	203.599	200.758	218.487	170.953	180.184	213.751	200.762	333.123	217.389	273.397	NaN	NaN	NaN	364.827	181.561	392.106	358.599	373.107	354.148
53925362	53950712|Lhe_010618-RA|-1|CDS|4410356989|31039|frame0	53925362	tr|A0A8X6F7C5|A0A8X6F7C5_TRICU	Coatomer subunit alpha OS=Trichonephila clavata OX=2740835 GN=COPA PE=4 SV=1	ident:1116/1222 pos:1177/1222 query:1222 hit:1216 align:1223 bit:2370.5	OK	261.378	260.895	246.507	264.41	266.936	216.216	232.969	241.434	237.384	153.962	189.86	246.656	1122.22	NaN	NaN	218.446	157.213	180.64	130.967	166.499	171.593
116598181	116599860|Lhe_015500-RA|-1|CDS|4410394790|5465|frame0	116598181	tr|A0A8X7C7S4|A0A8X7C7S4_9ARAC	Malonate--CoA ligase ACSF3, mitochondrial OS=Trichonephila inaurata madagascariensis OX=2747483 GN=acsf3 PE=3 SV=1	ident:326/559 pos:402/559 query:559 hit:503 align:504 bit:683.3	OK	260.83	94.9744	78.3577	83.3631	94.9876	69.2135	45.3245	75.0098	65.9202	106.287	115.697	96.0115	1277.32	NaN	2522.54	47.0308	47.3354	49.7941	28.1383	31.6691	26.7963
48464914	48482084|Lhe_016768-RA|-1|CDS|4410403824|20964|frame0	48464914	tr|A0A2L2XWT3|A0A2L2XWT3_PARTP	F-actin-capping protein subunit alpha (Fragment) OS=Parasteatoda tepidariorum OX=114398 PE=2 SV=1	ident:218/276 pos:240/276 query:276 hit:288 align:255 bit:476.1	OK	259.546	228.544	256.78	240.139	228.124	213.753	240.615	198.387	221.716	239.558	256.776	334.857	NaN	NaN	NaN	193.098	267.085	283.806	280.785	391.247	337.018
79312057	79337547|Lhe_002021-RA|-1|CDS|4410214120|11784|frame0	79312057	tr|A0A2L2Y7G6|A0A2L2Y7G6_PARTP	Leucine-rich repeat-containing protein 40 OS=Parasteatoda tepidariorum OX=114398 PE=2 SV=1	ident:512/623 pos:566/623 query:623 hit:623 align:625 bit:1024.2	OK	259.278	31.8861	36.617	35.85	35.2896	34.2312	33.6719	35.2735	28.7685	NaN	NaN	NaN	NaN	NaN	NaN	710.134	1102.61	763.508	19.2369	503.539	NaN
13021103	13037176|Lhe_025621-RA|-1|CDS|4410227871|16933|frame0	13021103	tr|A0A8X6WQH2|A0A8X6WQH2_9ARAC	Propionyl-CoA carboxylase beta chain, mitochondrial OS=Trichonephila inaurata madagascariensis OX=2747483 GN=PCCB PE=4 SV=1	ident:493/540 pos:515/540 query:540 hit:542 align:542 bit:1026.5	OK	258.162	183.251	183.011	204.757	188.205	145.577	149.928	175.205	150.618	345.973	385.792	406.471	1589.34	NaN	NaN	71.645	80.692	67.9303	97.9754	124.095	96.4522
38348553	38400010|Lhe_032667-RA|1|CDS|4410281786|10485|frame0	38348553	tr|A0A8X6MSX5|A0A8X6MSX5_NEPPI	Sodium/potassium-transporting ATPase subunit alpha OS=Nephila pilipes OX=299642 GN=Atpalpha PE=3 SV=1	ident:438/714 pos:504/714 query:714 hit:834 align:697 bit:843.6	OK	257.81	184.418	189.007	195.249	216.014	91.9417	75.511	75.7258	77.1045	522.963	711.174	891.705	483.732	NaN	751.988	65.9734	62.243	61.0071	86.9161	87.3727	68.345
66469672	66490482|Lhe_001603-RA|1|CDS|4410210515|22460|frame0	66469672	tr|A0A8X6QD34|A0A8X6QD34_NEPPI	Counting factor associated protein D OS=Nephila pilipes OX=299642 GN=cfaD PE=3 SV=1	ident:411/551 pos:467/551 query:551 hit:554 align:532 bit:897.5	OK	257.552	140.306	124.339	156.731	130.929	110.451	131.732	134.241	109.385	356.191	400.129	375.792	1065.54	NaN	NaN	174.671	296.245	142.529	241.715	260.648	284.36
109024261	109062831|Lhe_005834-RA|1|CDS|4410320270|11573|frame0	109024261	tr|A0A2L2YLQ0|A0A2L2YLQ0_PARTP	calcium/calmodulin-dependent protein kinase OS=Parasteatoda tepidariorum OX=114398 PE=2 SV=1	ident:425/470 pos:435/470 query:470 hit:515 align:464 bit:888.6	OK	257.304	85.0267	98.0178	124.436	84.3774	124.889	95.4003	90.237	120.935	122.769	137.153	142.852	357.572	NaN	NaN	554.257	699.435	720.989	371.829	290.901	410.395
3761593	3781052|Lhe_027715-RA|-1|CDS|4410244185|411|frame0	3761593	tr|A0A2L2YC20|A0A2L2YC20_PARTP	Vesicle-associated membrane protein/synaptobrevin-binding protein OS=Parasteatoda tepidariorum OX=114398 PE=2 SV=1	ident:189/248 pos:211/248 query:248 hit:254 align:254 bit:388.3	OK	257.001	250.849	254.502	205.605	205.647	164.135	159.308	155.277	166.89	138.144	127.734	111.086	639.917	NaN	NaN	304.123	341.797	744.34	284.263	146.616	225.785
7418508	7449575|Lhe_006474-RA|1|CDS|4410325154|23987|frame0	7418508	tr|A0A2L2XXE1|A0A2L2XXE1_PARTP	Apple domain-containing protein OS=Parasteatoda tepidariorum OX=114398 PE=2 SV=1	ident:287/447 pos:359/447 query:447 hit:467 align:432 bit:620.9	OK	256.411	333.086	375.968	401.381	400.289	212.365	186.393	201.252	201.616	129.652	201.694	176.821	NaN	NaN	NaN	NaN	NaN	NaN	NaN	NaN	NaN
1980903	2004598|Lhe_018335-RA|-1|CDS|4410415718|12765|frame0	1980903	tr|A0A8T0EJE6|A0A8T0EJE6_ARGBR	Pyruvate dehydrogenase E1 component subunit alpha OS=Argiope bruennichi OX=94029 GN=HNY73_016333 PE=4 SV=1	ident:353/398 pos:369/398 query:398 hit:397 align:393 bit:738.4	OK	256.3	132.248	147.256	145.097	155.51	161.193	159.213	166.616	166.821	182.641	179.429	202.045	811.548	NaN	NaN	350.857	306.169	386.342	274.17	372.867	313.384
41031245	41047787|Lhe_026324-RA|1|CDS|4410233443|22834|frame0	41031245	tr|A0A8X6L8B0|A0A8X6L8B0_TRICU	Protein disabled OS=Trichonephila clavata OX=2740835 GN=Dab PE=4 SV=1	ident:505/764 pos:591/764 query:764 hit:774 align:811 bit:859.4	OK	256.112	319.349	282.079	322.546	308.837	251.845	260.115	279.086	251.12	124.959	205.15	142.934	527.911	NaN	NaN	NaN	NaN	NaN	NaN	NaN	53.5299
21534138	21540593|Lhe_028162-RA|-1|CDS|4410247678|20773|frame0	21534138	tr|A0A8X6T558|A0A8X6T558_NEPPI	NADH dehydrogenase iron-sulfur protein 7, mitochondrial OS=Nephila pilipes OX=299642 GN=NDUFS7 PE=3 SV=1	ident:175/202 pos:188/202 query:202 hit:209 align:203 bit:374.4	OK	255.534	201.764	182.862	248.574	221.021	276.574	286.035	337	348.593	215.802	175.379	191.324	405.345	NaN	NaN	306.461	179.404	238.325	279.875	270.292	234.982
22677646	22699074|Lhe_016259-RA|1|CDS|4410400017|31792|frame0	22677646	tr|E7D179|E7D179_LATHE	Putative elongation factor-1 delta-like protein (Fragment) OS=Latrodectus hesperus OX=256737 PE=2 SV=1	ident:104/187 pos:105/187 query:187 hit:267 align:166 bit:181.0	Partial_match_hit	255.491	207.078	247.737	208.479	259.275	601.049	536.004	427.821	518.439	134.929	90.0382	NaN	NaN	NaN	NaN	32.8729	NaN	34.8527	22.8011	NaN	NaN
122355710	122403865|Lhe_003151-RA|1|CDS|4410223769|30532|frame0	122355710	tr|A0A2L2Y458|A0A2L2Y458_PARTP	Cullin-associated NEDD8-dissociated protein 1 OS=Parasteatoda tepidariorum OX=114398 PE=2 SV=1	ident:1179/1247 pos:1219/1247 query:1247 hit:1246 align:1247 bit:2314.7	OK	255.455	143.453	124.588	125.765	123.005	204.467	210.449	229.351	195.503	341.828	325.1	375.241	585.857	NaN	NaN	303.209	417.905	299.097	200.611	152.443	240.312
68700637	68723172|Lhe_026944-RA|1|CDS|4410238197|25263|frame0	68700637	tr|A0A087TRY2|A0A087TRY2_STEMI	Ceramide transfer protein (Fragment) OS=Stegodyphus mimosarum OX=407821 GN=X975_24347 PE=4 SV=1	ident:539/604 pos:573/604 query:604 hit:603 align:608 bit:1121.3	OK	255.212	81.4975	75.3732	81.7036	81.6566	38.038	63.2155	49.7769	50.7526	NaN	NaN	NaN	NaN	3092.79	NaN	18.0305	29.9646	34.2303	46.5077	40.3618	44.2827
102011389	102014278|Lhe_017842-RA|1|CDS|4410412055|3369|frame0	102011389	tr|A0A8X6QQP5|A0A8X6QQP5_NEPPI	Uncharacterized protein OS=Nephila pilipes OX=299642 GN=AVEN_191199_1 PE=4 SV=1	ident:186/454 pos:274/454 query:454 hit:467 align:444 bit:331.6	OK	255.201	12.2634	12.7716	14.2645	14.3514	8.9026	NaN	NaN	12.3276	58.0186	62.2484	58.337	48.9145	NaN	NaN	932.387	1093.26	562.907	443.314	314.324	434.634
45404262	45423343|Lhe_026419-RA|1|CDS|4410234159|25959|frame0	45404262	tr|A0A8T0FD33|A0A8T0FD33_ARGBR	NTF2-related export protein OS=Argiope bruennichi OX=94029 GN=HNY73_007153 PE=4 SV=1	ident:126/132 pos:128/132 query:132 hit:131 align:130 bit:263.1	OK	255.016	154.182	176.845	214.099	214.226	230.552	235.109	254.285	255.799	209.508	133.711	NaN	NaN	1178.7	980.949	89.4449	70.4515	58.1453	52.63	37.8221	43.8244
46416447	46429735|Lhe_013689-RA|1|CDS|4410379996|23715|frame0	46416447	tr|A0A2L2Y2Z9|A0A2L2Y2Z9_PARTP	L-xylulose reductase OS=Parasteatoda tepidariorum OX=114398 PE=2 SV=1	ident:163/247 pos:207/247 query:247 hit:246 align:244 bit:341.7	OK	254.264	155.672	140.906	275.19	160.66	387.053	187.201	185.993	187.426	604.126	NaN	258.416	NaN	NaN	NaN	NaN	NaN	NaN	NaN	NaN	NaN
63387268	63394505|Lhe_017041-RA|-1|CDS|4410405805|7598|frame0	63387268	tr|A0A8T0FLG6|A0A8T0FLG6_ARGBR	Myc box-dependent-interacting protein 1 like protein OS=Argiope bruennichi OX=94029 GN=HNY73_005432 PE=4 SV=1	ident:37/103 pos:45/103 query:103 hit:183 align:68 bit:63.5	Partial_match_hit	253.784	43.3556	30.7345	44.0859	56.4614	72.3078	91.5258	77.366	75.0819	40.683	61.4649	NaN	NaN	NaN	NaN	983.629	1043.78	44.9888	426.835	493.025	475.213
62390118	62396547|Lhe_033221-RA|1|CDS|4410286376|26037|frame0	62390118	tr|A0A2L2Y557|A0A2L2Y557_PARTP	Small nuclear ribonucleoprotein G OS=Parasteatoda tepidariorum OX=114398 PE=2 SV=1	ident:70/77 pos:75/77 query:77 hit:77 align:77 bit:143.7	OK	252.638	280.969	307.128	293.866	318.337	445.217	413.631	521.591	447.327	91.0518	51.3476	60.097	NaN	NaN	NaN	NaN	NaN	NaN	21.0105	NaN	32.7238
63972851	63991152|Lhe_001573-RA|-1|CDS|4410210303|19038|frame0	63972851	tr|A0A8X6MX10|A0A8X6MX10_NEPPI	RNA-binding protein EWS OS=Nephila pilipes OX=299642 GN=EWSR1 PE=3 SV=1	ident:151/525 pos:160/525 query:525 hit:533 align:177 bit:269.2	Partial_match_both	252.462	203.04	218.204	194.109	202.74	164.796	160.149	143.724	103.549	105.735	87.4975	140.326	677.879	NaN	NaN	314.356	728.478	284.481	217.637	352.081	245.529
75079942	75080250|Lhe_004993-RA|-1|CDS|4410313497|9513|frame0	75079942	tr|A0A087UJL6|A0A087UJL6_STEMI	NADH dehydrogenase [ubiquinone] 1 subunit C2 (Fragment) OS=Stegodyphus mimosarum OX=407821 GN=X975_10640 PE=3 SV=1	ident:61/102 pos:79/102 query:102 hit:102 align:102 bit:142.5	OK	251.817	52.8291	67.5184	58.0557	54.7381	57.2785	80.5106	113.795	116.057	49.7445	55.6375	119.984	NaN	NaN	NaN	526.644	665.649	736.979	496.575	429.141	599.755
73554756	73572066|Lhe_014450-RA|-1|CDS|4410386365|25805|frame0	73554756	tr|A0A4Y2F5R5|A0A4Y2F5R5_ARAVE	Transketolase OS=Araneus ventricosus OX=182803 GN=Tktl2 PE=3 SV=1	ident:532/620 pos:576/620 query:620 hit:620 align:620 bit:1121.3	OK	251.509	200.23	210.119	216.469	243.471	218.933	211.743	222.046	220.361	179.007	210.907	207.187	1158.61	NaN	NaN	199.553	201.868	192.071	177.242	120.281	137.074
60554989	60561482|Lhe_016983-RA|-1|CDS|4410405304|8918|frame0	60554989	tr|E7D139|E7D139_LATHE	Translationally-controlled tumor protein homolog (Fragment) OS=Latrodectus hesperus OX=256737 PE=2 SV=1	ident:116/172 pos:132/172 query:172 hit:173 align:174 bit:227.6	OK	251.172	244.013	272.935	257.177	258.245	235.118	229.869	284.924	234.982	279.379	270.069	312.321	547.599	NaN	1033.25	96.841	58.1407	85.1753	28.0171	22.3665	21.8362
80697719	80736700|Lhe_005128-RA|-1|CDS|4410314557|26785|frame0	80697719	tr|A0A8X6IQK7|A0A8X6IQK7_NEPPI	Ceramide synthase 1 OS=Nephila pilipes OX=299642 GN=CERS1 PE=4 SV=1	ident:189/333 pos:237/333 query:333 hit:370 align:335 bit:389.4	OK	249.975	90.3709	52.2384	63.2674	62.1849	78.8678	68.3041	72.3586	76.7239	535.433	661.277	988.696	NaN	NaN	NaN	NaN	NaN	NaN	NaN	NaN	NaN
6716804	6731993|Lhe_000179-RA|-1|CDS|4410198893|20052|frame0	6716804	tr|A0A2L2XYI8|A0A2L2XYI8_PARTP	Fatty-acid amide hydrolase 2 (Fragment) OS=Parasteatoda tepidariorum OX=114398 PE=2 SV=1	ident:410/569 pos:468/569 query:569 hit:531 align:552 bit:873.2	OK	249.911	360.964	362.263	364.533	312.816	242.149	231.686	218.313	241.439	172.374	203.377	124.168	1384.89	NaN	NaN	NaN	8.59522	4.00239	8.98075	4.05352	3.8766
55602789	55612305|Lhe_033043-RA|1|CDS|4410284896|3201|frame0	55602789	tr|A0A8X6XZF3|A0A8X6XZF3_9ARAC	Protein enhancer of sevenless 2B OS=Trichonephila inaurata madagascariensis OX=2747483 GN=drk PE=4 SV=1	ident:210/211 pos:211/211 query:211 hit:211 align:211 bit:441.0	OK	249.776	94.7468	101.042	100.444	106.224	84.79	100.734	117.221	117.225	89.4967	127.148	124.042	988.19	NaN	NaN	393.562	633.071	538.984	246.955	312.384	219.704
41631788	41641293|Lhe_007167-RA|-1|CDS|4410330404|23288|frame0	41631788	tr|A0A087UYB0|A0A087UYB0_STEMI	RNA helicase (Fragment) OS=Stegodyphus mimosarum OX=407821 GN=X975_22552 PE=3 SV=1	ident:179/347 pos:180/347 query:347 hit:423 align:199 bit:361.3	Partial_match_hit	249.508	327.262	301.274	354.866	430.546	120.637	147.632	158.423	134.333	244.127	252.201	198.568	379.53	NaN	NaN	252.664	127.967	189.405	354.905	205.944	310.856
78047808	78068365|Lhe_020047-RA|-1|CDS|4410429065|17891|frame0	78047808	tr|A0A8T0FUF5|A0A8T0FUF5_ARGBR	Serine/arginine-rich splicing factor 4 like protein OS=Argiope bruennichi OX=94029 GN=HNY73_002391 PE=4 SV=1	ident:242/312 pos:265/312 query:312 hit:318 align:332 bit:364.4	OK	249.307	152.664	139.002	152.473	158.205	261.092	257.504	261.464	258.033	84.0426	116.985	126.261	1983.34	NaN	NaN	112.019	93.8292	117.821	51.9002	72.9075	87.9758
10905672	10922217|Lhe_003658-RA|1|CDS|4410302667|1507|frame0	10905672	tr|A0A2L2YBA8|A0A2L2YBA8_PARTP	Thioredoxin-like protein 1 OS=Parasteatoda tepidariorum OX=114398 PE=2 SV=1	ident:246/285 pos:268/285 query:285 hit:285 align:285 bit:527.7	OK	248.757	101.45	82.4516	87.4367	92.3483	54.8157	66.8497	44.5444	57.4063	88.5994	65.0235	72.46	3263.12	NaN	NaN	73.4447	72.4622	86.5738	43.3908	74.5219	50.7283
86812460	86846152|Lhe_017486-RA|1|CDS|4410409268|17547|frame0	86812460	tr|A0A8X6I2L0|A0A8X6I2L0_TRICU	Poly(RC)-binding protein 3 OS=Trichonephila clavata OX=2740835 GN=Pcbp3 PE=4 SV=1	ident:358/383 pos:360/383 query:383 hit:486 align:377 bit:709.5	OK	248.626	84.2919	88.6962	88.8255	118.626	69.513	103.077	50.2422	49.7941	NaN	NaN	NaN	NaN	NaN	526.324	470.761	696.478	558.374	297.884	105.306	421.19
10269620	10295118|Lhe_032094-RA|1|CDS|4410277599|29565|frame0	10269620	tr|A0A8X6T3F9|A0A8X6T3F9_NEPPI	Transcriptional activator protein Pur-beta OS=Nephila pilipes OX=299642 GN=purb PE=3 SV=1	ident:231/252 pos:232/252 query:252 hit:247 align:234 bit:471.1	OK	248.559	223.277	232.462	213.632	231.103	222.618	211.21	248.666	216.433	185.23	255.825	136.617	832.656	NaN	NaN	215.956	173.332	213.074	209.874	206.911	245.182
85456626	85474150|Lhe_011511-RA|-1|CDS|4410363819|17812|frame0	85456626	tr|A0A2L2YJ79|A0A2L2YJ79_PARTP	Alpha-taxilin (Fragment) OS=Parasteatoda tepidariorum OX=114398 PE=2 SV=1	ident:377/599 pos:437/599 query:599 hit:532 align:543 bit:654.1	OK	248.291	248.065	279.39	288.657	264.67	200.776	196.755	196.951	164.189	150.085	196.528	149.835	NaN	NaN	NaN	285.507	296.151	441.833	298.535	236.426	326.597
33682408	33683715|Lhe_026120-RA|1|CDS|4410231729|23870|frame0	33682408	tr|A0A087UXU1|A0A087UXU1_STEMI	AP-2 complex subunit mu (Fragment) OS=Stegodyphus mimosarum OX=407821 GN=X975_03542 PE=4 SV=1	ident:435/435 pos:435/435 query:435 hit:435 align:435 bit:902.5	OK	247.322	230.426	245.708	220.965	252.586	186.764	168.824	210.257	218.239	284.955	275.588	138.737	NaN	NaN	NaN	231.838	295.754	207.36	371.722	350.295	314.463
29043137	29052228|Lhe_018933-RA|1|CDS|4410420468|13767|frame0	29043137	tr|A0A8X6X4P7|A0A8X6X4P7_9ARAC	NADH dehydrogenase [ubiquinone] 1 alpha subcomplex subunit 7 OS=Trichonephila inaurata madagascariensis OX=2747483 GN=X975_24622 PE=3 SV=1	ident:80/120 pos:96/120 query:120 hit:120 align:119 bit:171.8	OK	246.704	337.286	317.847	321.156	350.206	294.394	289.45	452.953	296.098	69.6745	71.952	100.773	NaN	NaN	NaN	165.678	130.858	353.525	237.822	222.316	181.976
75381895	75399222|Lhe_031671-RA|1|CDS|4410274325|15005|frame0	75381895	tr|A0A2L2Y2X0|A0A2L2Y2X0_PARTP	ATP synthase-coupling factor 6, mitochondrial OS=Parasteatoda tepidariorum OX=114398 PE=2 SV=1	ident:71/114 pos:87/114 query:114 hit:108 align:109 bit:148.7	OK	245.92	200.286	174.178	184.217	168.783	534.972	480.814	399.097	466.143	68.2992	46.5722	42.8774	NaN	NaN	NaN	211.002	173.19	178.651	236.557	327.637	287.357
34780718	34797254|Lhe_016471-RA|1|CDS|4410401703|20961|frame0	34780718	tr|A0A2L2YCL4|A0A2L2YCL4_PARTP	Ubiquitin carboxyl-terminal hydrolase OS=Parasteatoda tepidariorum OX=114398 PE=2 SV=1	ident:137/160 pos:150/160 query:160 hit:231 align:160 bit:277.7	OK	245.655	142.006	140.538	143.366	131.273	303.554	212.22	275.64	312.046	119.57	105.686	107.478	NaN	NaN	NaN	469.323	496.2	546.276	204.853	244.437	221.664
5083351	5087400|Lhe_027749-RA|1|CDS|4410244503|5627|frame0	5083351	sp|L7XDS4|LATA_LATPL	Alpha-latrotoxin-Lp1a (Fragment) OS=Latrodectus pallidus OX=256741 PE=3 SV=1	ident:451/1349 pos:742/1349 query:1349 hit:1361 align:1369 bit:718.4	OK	245.378	163.037	186.971	127.769	162.106	299.472	138.378	192.097	149.99	NaN	NaN	153.546	NaN	NaN	NaN	127.337	196.214	207.379	447.588	506.523	622.265
55757005	55792123|Lhe_001328-RA|-1|CDS|4410208445|5230|frame0	55757005	tr|A0A8T0E7Z8|A0A8T0E7Z8_ARGBR	aldehyde dehydrogenase (NAD(+)) OS=Argiope bruennichi OX=94029 GN=HNY73_020820 PE=3 SV=1	ident:457/537 pos:486/537 query:537 hit:516 align:516 bit:951.0	OK	245.276	292.038	232.541	286.965	259.314	264.712	278.226	258.928	249.296	335.763	358.2	290.561	712.019	NaN	NaN	76.4191	98.6288	103.133	90.6498	127.197	100.371
22808839	22809990|Lhe_021135-RA|1|CDS|4410437665|23092|frame0	22808839	tr|A0A087UI09|A0A087UI09_STEMI	Complex III subunit 9 (Fragment) OS=Stegodyphus mimosarum OX=407821 GN=X975_20198 PE=3 SV=1	ident:39/63 pos:48/63 query:63 hit:61 align:59 bit:85.5	OK	245.068	209.558	227.146	204.774	195.671	401.369	386.253	418.109	394.471	NaN	NaN	NaN	NaN	NaN	NaN	NaN	NaN	108.775	101.596	152.073	141.017
31751330	31783354|Lhe_000731-RA|-1|CDS|4410203478|33954|frame0	31751330	tr|A0A2L2XZM8|A0A2L2XZM8_PARTP	Ribosome-binding protein 1 (Fragment) OS=Parasteatoda tepidariorum OX=114398 PE=2 SV=1	ident:594/953 pos:734/953 query:953 hit:966 align:999 bit:919.8	OK	244.922	192.668	222.9	207.843	216.498	211.153	216.292	209.385	209.395	274.282	336.792	339.458	955.284	NaN	NaN	175.879	193.733	208.993	84.0827	71.3168	82.6475
39290683	39310900|Lhe_032686-RA|1|CDS|4410281969|3914|frame0	39290683	tr|A0A2L2Y3N3|A0A2L2Y3N3_PARTP	Lysosomal alpha-glucosidase (Fragment) OS=Parasteatoda tepidariorum OX=114398 PE=2 SV=1	ident:335/513 pos:393/513 query:513 hit:906 align:458 bit:705.3	OK	244.918	346.134	428.707	455.325	665.842	91.7518	92.0905	66.3271	80.3685	486.533	489.289	497.915	NaN	NaN	NaN	53.5178	77.1735	87.0016	85.2399	107.448	52.939
99855602	99898329|Lhe_017774-RA|1|CDS|4410411579|13382|frame0	99855602	tr|A0A8X6Y154|A0A8X6Y154_9ARAC	Plastin-1 OS=Trichonephila inaurata madagascariensis OX=2747483 GN=PLS1 PE=4 SV=1	ident:536/630 pos:564/630 query:630 hit:629 align:603 bit:1108.2	OK	244.059	165.189	164.901	176.187	159.209	148.728	124.271	132.155	123.554	152.806	175.043	153.412	2098.08	NaN	NaN	142.448	95.2278	117.681	81.3291	86.3895	96.4466
8606187	8624234|Lhe_032050-RA|-1|CDS|4410277213|795|frame0	8606187	tr|A0A8X6QQC6|A0A8X6QQC6_NEPPI	GMP reductase OS=Nephila pilipes OX=299642 GN=GMPR2 PE=3 SV=1	ident:319/351 pos:330/351 query:351 hit:367 align:351 bit:662.9	OK	243.842	110.987	107.271	100.36	126.079	127.712	127.121	134.314	129.645	122.037	134.21	157.9	270.276	NaN	1492.28	189.005	252.171	216.443	310.931	236.089	288.176
58230916	58233619|Lhe_013992-RA|-1|CDS|4410382638|29353|frame0	58230916	tr|A0A8X6M0H2|A0A8X6M0H2_TRICU	Obscurin OS=Trichonephila clavata OX=2740835 GN=Unc-89 PE=3 SV=1	ident:66/244 pos:80/244 query:244 hit:2958 align:154 bit:107.1	Partial_match_hit	243.204	110.73	138.587	109.377	152.095	271.968	114.729	234.998	215.553	80.4753	68.4738	54.7197	NaN	NaN	NaN	623.84	421.42	623.701	299.613	340.733	273.46
10438649	10448699|Lhe_003643-RA|-1|CDS|4410302524|21880|frame0	10438649	tr|A0A2L2XXQ6|A0A2L2XXQ6_PARTP	5-formyltetrahydrofolate cyclo-ligase (Fragment) OS=Parasteatoda tepidariorum OX=114398 PE=2 SV=1	ident:170/206 pos:177/206 query:206 hit:182 align:182 bit:360.5	OK	243.07	402.4	379.32	394.715	385.857	210.055	198.976	204.636	170.438	326.221	290.682	281.154	564.102	NaN	NaN	108.775	92.8488	86.3463	97.4163	107.092	74.225
52976551	52987972|Lhe_032976-RA|-1|CDS|4410284411|10149|frame0	52976551	tr|A0A2L2XYU8|A0A2L2XYU8_PARTP	Transmembrane emp24 domain-containing protein 2 (Fragment) OS=Parasteatoda tepidariorum OX=114398 PE=2 SV=1	ident:178/208 pos:185/208 query:208 hit:197 align:200 bit:368.6	OK	243.051	106.351	95.9261	93.3348	98.3443	135.027	194.338	184.885	168.348	134.866	130.739	213.864	1243.74	NaN	NaN	328.434	378.031	473.75	140.004	123.254	131.676
124162284	124176000|Lhe_003207-RA|1|CDS|4410224263|26671|frame0	124162284	tr|A0A087UCR0|A0A087UCR0_STEMI	Tubulin alpha chain (Fragment) OS=Stegodyphus mimosarum OX=407821 GN=X975_15045 PE=3 SV=1	ident:450/458 pos:450/458 query:458 hit:451 align:450 bit:942.2	OK	241.939	184.372	115.67	199.12	123.652	193.608	186.796	150.78	180.854	10.6411	5.21755	NaN	NaN	NaN	NaN	326.305	NaN	552.214	773.289	NaN	384.623
53138882	53177644|Lhe_032985-RA|-1|CDS|4410284482|34744|frame0	53138882	tr|A0A2L2Y4Y1|A0A2L2Y4Y1_PARTP	ATP-citrate synthase OS=Parasteatoda tepidariorum OX=114398 PE=2 SV=1	ident:1002/1075 pos:1041/1075 query:1075 hit:1098 align:1102 bit:2053.1	OK	241.791	197.117	196.229	198.736	203.795	140.914	127.192	128.656	128.602	172.914	279.278	221.286	1451.96	NaN	NaN	117.203	194.059	183.879	125.306	134.629	150.488
28522312	28539694|Lhe_018910-RA|-1|CDS|4410420309|28664|frame0	28522312	tr|A0A2L2Y9Z7|A0A2L2Y9Z7_PARTP	PRA1 family protein OS=Parasteatoda tepidariorum OX=114398 PE=2 SV=1	ident:92/109 pos:100/109 query:109 hit:179 align:105 bit:202.2	OK	241.557	132.785	145.859	181.036	161.225	253.539	271.24	325.456	270.476	83.7415	98.2088	60.6816	NaN	NaN	NaN	384.63	447.687	440.557	228.544	379.141	241.669
52751460	52755551|Lhe_019483-RA|-1|CDS|4410424790|6556|frame0	52751460	tr|A0A087TC51|A0A087TC51_STEMI	Uncharacterized protein (Fragment) OS=Stegodyphus mimosarum OX=407821 GN=X975_06733 PE=4 SV=1	ident:62/124 pos:75/124 query:124 hit:106 align:106 bit:125.9	OK	240.975	374.168	346.218	342.302	437.518	189.882	199.033	253.388	161.467	NaN	NaN	NaN	NaN	NaN	NaN	NaN	NaN	70.335	NaN	NaN	35.4427
36755686	36758376|Lhe_034619-RA|1|CDS|4410297535|8123|frame0	36755686	tr|A0A8T0EL91|A0A8T0EL91_ARGBR	Adult-specific rigid cuticular protein 15.5 like protein OS=Argiope bruennichi OX=94029 GN=HNY73_015957 PE=4 SV=1	ident:117/132 pos:124/132 query:132 hit:138 align:135 bit:220.7	OK	240.177	79.0322	94.8669	94.0656	91.0808	29.9938	31.0152	34.7695	35.0859	78.2125	147.208	75.1057	NaN	NaN	NaN	197.055	255.895	280.488	1082.85	641.593	834.691
62927077	63014722|Lhe_031340-RA|1|CDS|4410271529|26020|frame0	62927077	tr|A0A8X6P5L9|A0A8X6P5L9_NEPPI	A.superbus venom factor 1 OS=Nephila pilipes OX=299642 GN=NPIL_690031 PE=4 SV=1	ident:1091/1720 pos:1350/1720 query:1720 hit:1725 align:1724 bit:2284.2	OK	239.232	90.8973	92.1471	86.6975	82.9877	88.0355	90.3252	97.3848	97.2486	124.751	126.875	162.169	596.604	NaN	1557.65	248.82	199.214	183.633	167.7	248.82	203.443
35425746	35429454|Lhe_028520-RA|-1|CDS|4410250925|25984|frame0	35425746	tr|A0A087UK01|A0A087UK01_STEMI	Glutamine synthetase (Fragment) OS=Stegodyphus mimosarum OX=407821 GN=X975_11234 PE=3 SV=1	ident:345/368 pos:363/368 query:368 hit:368 align:368 bit:741.9	OK	238.982	315.506	356.122	293.052	396.938	81.8259	99.5163	120.093	105.945	180.355	136.539	150.567	NaN	NaN	NaN	319.361	473.281	460.981	129.179	257.702	185.726
41961824	41993867|Lhe_032766-RA|1|CDS|4410282804|13226|frame0	41961824	tr|A0A4Y2BSE3|A0A4Y2BSE3_ARAVE	Catalase OS=Araneus ventricosus OX=182803 GN=CAT_2 PE=3 SV=1	ident:371/470 pos:415/470 query:470 hit:533 align:498 bit:774.6	OK	238.818	538.334	586.647	539.211	532.792	288.221	275.012	270.624	293.714	192.311	77.914	131.777	152.191	NaN	NaN	49.3973	46.341	40.7375	74.4531	124.323	84.718
90492740	90509316|Lhe_020303-RA|1|CDS|4410431143|3054|frame0	90492740	tr|A0A8X6JJR7|A0A8X6JJR7_TRICU	MACPF domain-containing protein OS=Trichonephila clavata OX=2740835 GN=X975_16987 PE=4 SV=1	ident:383/530 pos:454/530 query:530 hit:535 align:531 bit:814.3	OK	238.793	525.28	558.683	574.47	568.17	232.101	238.442	194.292	216.593	12.5782	8.62766	12.7954	536.484	NaN	NaN	91.6508	99.6608	29.8774	121.436	140.582	136.547
47193740	47206394|Lhe_032848-RA|1|CDS|4410283359|30609|frame0	47193740	tr|A0A2L2Y221|A0A2L2Y221_PARTP	Ras-related protein Ral-a OS=Parasteatoda tepidariorum OX=114398 PE=2 SV=1	ident:155/207 pos:165/207 query:207 hit:201 align:178 bit:317.8	OK	238.59	260.02	278.126	267.917	422.65	190.151	146.217	124.572	162.32	549.041	183.013	301.58	NaN	NaN	NaN	83.272	749.139	113.094	76.9441	82.0963	65.8852
56479323	56502858|Lhe_013934-RA|-1|CDS|4410382166|5812|frame0	56479323	tr|A0A8T0E8F9|A0A8T0E8F9_ARGBR	Enoyl-CoA delta isomerase 1 like protein OS=Argiope bruennichi OX=94029 GN=HNY73_020962 PE=4 SV=1	ident:158/291 pos:203/291 query:291 hit:292 align:245 bit:340.5	OK	238.039	95.2675	86.4679	119.114	83.8235	129.408	121.499	126.363	124.38	213.305	332.889	355.572	1181.08	NaN	NaN	258.123	334.952	369.51	115.808	132.191	104.947
20607778	20635317|Lhe_028124-RA|-1|CDS|4410247361|15964|frame0	20607778	tr|A0A8X6YD24|A0A8X6YD24_9ARAC	NADH dehydrogenase [ubiquinone] 1 alpha subcomplex subunit 9, mitochondrial OS=Trichonephila inaurata madagascariensis OX=2747483 GN=NDUFA9 PE=3 SV=1	ident:279/397 pos:350/397 query:397 hit:405 align:395 bit:621.7	OK	236.98	205.312	154.404	195.887	217.037	354.938	317.409	385.971	275.223	142.301	97.0005	117.192	482.956	NaN	NaN	257.688	234.285	323.599	170.727	197.846	135.856
38196131	38209474|Lhe_010196-RA|-1|CDS|4410353499|11608|frame0	38196131	No_match	NA	NA	No_match	236.896	307.715	308.522	309.919	405.092	168.865	238.66	261.796	204.982	24.1116	139.3	NaN	NaN	NaN	NaN	NaN	NaN	NaN	NaN	NaN	NaN
109591202	109602264|Lhe_005860-RA|-1|CDS|4410320530|31690|frame0	109591202	tr|A0A2L2XWF0|A0A2L2XWF0_PARTP	Metalloendopeptidase (Fragment) OS=Parasteatoda tepidariorum OX=114398 PE=2 SV=1	ident:163/243 pos:186/243 query:243 hit:221 align:222 bit:343.6	OK	236.752	296.223	330.315	317.485	337.602	178.581	153.076	167.653	161.676	223.059	220.335	318.713	NaN	NaN	NaN	NaN	NaN	NaN	136.308	NaN	NaN
63278950	63298068|Lhe_010878-RA|1|CDS|4410358767|17082|frame0	63278950	tr|A0A087T8A5|A0A087T8A5_STEMI	S-(hydroxymethyl)glutathione dehydrogenase (Fragment) OS=Stegodyphus mimosarum OX=407821 GN=X975_12941 PE=3 SV=1	ident:286/332 pos:312/332 query:332 hit:377 align:377 bit:585.1	OK	236.752	226.562	171.077	194.953	227.063	300.864	282.635	287.445	308.956	854.024	528.035	404.498	NaN	NaN	NaN	74.4801	50.7132	47.7114	27.3707	17.2909	21.098
48698550	48719827|Lhe_007337-RA|-1|CDS|4410331777|9171|frame0	48698550	tr|A0A8X6XRW3|A0A8X6XRW3_9ARAC	Ras-related protein Rab-2 OS=Trichonephila inaurata madagascariensis OX=2747483 GN=RAB2 PE=3 SV=1	ident:194/256 pos:195/256 query:256 hit:212 align:196 bit:410.2	OK	236.633	113.969	128.053	123.661	133.764	98.2382	117.023	98.7162	101.124	258.658	303.56	331.348	1373.51	NaN	NaN	168.566	186.636	159.703	190.496	185.325	187.05
91864294	91873006|Lhe_020323-RA|-1|CDS|4410431313|26914|frame0	91864294	tr|A0A2L2XXJ2|A0A2L2XXJ2_PARTP	RNA helicase (Fragment) OS=Parasteatoda tepidariorum OX=114398 PE=2 SV=1	ident:420/492 pos:454/492 query:492 hit:476 align:482 bit:878.6	OK	236.355	117.951	136.581	125.65	125.044	83.3063	97.2284	94.6966	93.671	88.5672	64.3164	106.269	680.122	NaN	NaN	342.587	433.265	512.138	298.096	450.143	404.751
78877534	78905266|Lhe_005089-RA|1|CDS|4410314275|34097|frame0	78877534	tr|A0A087T860|A0A087T860_STEMI	PDZ and LIM domain protein Zasp (Fragment) OS=Stegodyphus mimosarum OX=407821 GN=X975_07684 PE=4 SV=1	ident:369/593 pos:425/593 query:593 hit:645 align:608 bit:510.4	OK	236.149	86.7051	102.613	96.6352	109.716	170.223	189.283	190.686	172.158	154.965	139.611	126.429	127.068	NaN	NaN	477.427	529.504	472.451	365.251	404.178	335.781
66702192	66710241|Lhe_007767-RA|-1|CDS|4410334950|23661|frame0	66702192	tr|A0A2L2Y1K1|A0A2L2Y1K1_PARTP	Protein slit (Fragment) OS=Parasteatoda tepidariorum OX=114398 PE=2 SV=1	ident:123/282 pos:170/282 query:282 hit:301 align:248 bit:252.3	OK	235.564	405.436	373.698	471.975	441.399	152.733	142.243	149.553	177.329	10.9009	NaN	30.3728	NaN	NaN	NaN	NaN	NaN	NaN	NaN	NaN	NaN
3559919	3588847|Lhe_009196-RA|1|CDS|4410345580|32420|frame0	3559919	tr|A0A8X6UHV6|A0A8X6UHV6_NEPPI	AMP deaminase OS=Nephila pilipes OX=299642 GN=AMPD2 PE=3 SV=1	ident:671/785 pos:718/785 query:785 hit:783 align:787 bit:1364.8	OK	235.395	212.399	173.345	207.191	198.005	275.212	291.325	312.298	273.131	418.676	328.998	309.539	NaN	NaN	NaN	118.021	346.009	138.903	132.694	179.203	86.7664
97635062	97651355|Lhe_022880-RA|-1|CDS|4410451317|29062|frame0	97635062	tr|A0A2L2Y2N3|A0A2L2Y2N3_PARTP	NADH dehydrogenase [ubiquinone] 1 alpha subcomplex subunit 10, mitochondrial OS=Parasteatoda tepidariorum OX=114398 PE=2 SV=1	ident:192/274 pos:238/274 query:274 hit:405 align:274 bit:422.9	OK	234.941	259.89	248.091	240.828	267.038	237.61	270.026	270.189	266.279	150.623	191.581	143.994	685.674	NaN	NaN	237.95	157.599	173.731	175.704	131.995	120.128
91398797	91429229|Lhe_011656-RA|1|CDS|4410365014|11985|frame0	91398797	tr|A0A8X6LZX4|A0A8X6LZX4_TRICU	Acetyltransferase component of pyruvate dehydrogenase complex OS=Trichonephila clavata OX=2740835 GN=Dlat PE=3 SV=1	ident:371/513 pos:409/513 query:513 hit:494 align:516 bit:704.5	OK	234.674	167.513	181.798	178.806	187.73	249.494	215.045	326.861	234.675	166.907	188.015	233.667	NaN	NaN	NaN	389.144	185.073	307.72	224.775	298.076	254.163
47166222	47206574|Lhe_031007-RA|-1|CDS|4410268961|11170|frame0	47166222	tr|A0A8X6N6M0|A0A8X6N6M0_NEPPI	Amine oxidase OS=Nephila pilipes OX=299642 GN=MAOB PE=3 SV=1	ident:399/503 pos:443/503 query:503 hit:525 align:525 bit:829.7	OK	233.95	190.771	230.942	200.583	183.687	154.69	139.154	147.841	148.252	389.251	324.507	300.479	1142.6	NaN	NaN	68.4919	125.107	82.6517	145.047	115.138	121.912
52068380	52084376|Lhe_013831-RA|1|CDS|4410381395|18533|frame0	52068380	tr|E7D1R0|E7D1R0_LATHE	LRRCT domain-containing protein (Fragment) OS=Latrodectus hesperus OX=256737 PE=2 SV=1	ident:318/325 pos:320/325 query:325 hit:323 align:320 bit:640.2	OK	233.695	196.342	213.043	189.097	204.405	272.175	260.955	287.851	245.688	NaN	NaN	NaN	NaN	NaN	NaN	NaN	NaN	NaN	NaN	NaN	NaN
18936840	18955614|Lhe_009662-RA|-1|CDS|4410349304|27883|frame0	18936840	tr|A0A8X6IRA1|A0A8X6IRA1_TRICU	Tumor protein D52 OS=Trichonephila clavata OX=2740835 GN=NCL1_36595 PE=3 SV=1	ident:140/253 pos:163/253 query:253 hit:199 align:185 bit:285.8	OK	233.372	134.599	140.994	156.724	125.611	233.392	247.166	272.974	253.531	512.476	290.255	364.569	666.043	NaN	NaN	69.4903	138.366	196.119	132.429	138.172	127.79
120837577;120848576;120881386;15288468;30490240;31430962;31476897	120837951|Lhe_012447-RA|-1|CDS|4410370949|3677|frame0;120848950|Lhe_012452-RA|-1|CDS|4410370969|10608|frame0;120881760|Lhe_012463-RA|-1|CDS|4410371011|25110|frame0;15288893|Lhe_006631-RA|1|CDS|4410326363|22961|frame0;30490614|Lhe_021363-RA|-1|CDS|4410439508|31841|frame0;31431336|Lhe_034454-RA|1|CDS|4410296269|24292|frame0;31477271|Lhe_034461-RA|1|CDS|4410296296|33721|frame0	120837577	tr|A0A8X6YCE9|A0A8X6YCE9_9ARAC	Histone H2A OS=Trichonephila inaurata madagascariensis OX=2747483 GN=His2A PE=3 SV=1	ident:124/124 pos:124/124 query:124 hit:124 align:124 bit:244.2	OK	232.683	266.397	316.113	345.461	292.923	206.357	195.566	217.443	219.751	24.1537	66.884	28.9767	1473	NaN	NaN	53.6432	86.5207	140.834	90.5662	64.8802	98.8246
46222005	46236002|Lhe_013674-RA|1|CDS|4410379881|18897|frame0	46222005	tr|A0A8X6MWI3|A0A8X6MWI3_NEPPI	small monomeric GTPase OS=Nephila pilipes OX=299642 GN=RAB5C PE=3 SV=1	ident:213/216 pos:214/216 query:216 hit:216 align:216 bit:444.5	OK	232.359	113.043	142.246	104.279	104.302	114.117	125.227	108.165	141.333	132.477	151.301	136.59	621.942	NaN	NaN	300.065	254.673	253.631	396.187	517.612	465.276
87830514	87840586|Lhe_002281-RA|1|CDS|4410216267|20726|frame0	87830514	tr|A0A087TZR9|A0A087TZR9_STEMI	Cytochrome P450 315a1, mitochondrial (Fragment) OS=Stegodyphus mimosarum OX=407821 GN=X975_07166 PE=3 SV=1	ident:257/520 pos:343/520 query:520 hit:527 align:499 bit:529.2	OK	232.132	119.417	141.828	111.134	108.214	62.542	73.2725	51.9657	68.4037	NaN	NaN	NaN	NaN	NaN	NaN	888.377	NaN	696.163	NaN	NaN	NaN
46146412	46191452|Lhe_013670-RA|1|CDS|4410379828|580|frame0	46146412	tr|A0A8X6MWW6|A0A8X6MWW6_NEPPI	Tensin-3 OS=Nephila pilipes OX=299642 GN=Tns3 PE=3 SV=1	ident:1012/1224 pos:1106/1224 query:1224 hit:1305 align:1263 bit:1956.8	OK	231.714	212.902	203.308	221.799	205.358	186.537	165.081	184.051	161.676	164.111	208.11	222.367	778.412	NaN	NaN	200.012	208.229	224.481	206.689	202.478	215.25
43105503	43119061|Lhe_019317-RA|-1|CDS|4410423364|2358|frame0	43105503	tr|A0A8T0FXN4|A0A8T0FXN4_ARGBR	Serine/threonine-protein phosphatase OS=Argiope bruennichi OX=94029 GN=HNY73_002849 PE=3 SV=1	ident:309/309 pos:309/309 query:309 hit:309 align:309 bit:649.8	OK	231.437	144.695	166.062	142.269	153.081	138.169	144.035	158.6	158.952	145.512	483.777	209.013	NaN	NaN	NaN	442.276	304.983	553.724	210.507	152.452	226.327
43115851	43142309|Lhe_010339-RA|1|CDS|4410354723|15750|frame0	43115851	tr|A0A4Y2BPE4|A0A4Y2BPE4_ARAVE	Phosphoglucomutase-2 OS=Araneus ventricosus OX=182803 GN=PGM2 PE=3 SV=1	ident:377/595 pos:460/595 query:595 hit:607 align:601 bit:774.6	OK	230.644	212.918	220.554	227.997	220.303	140.643	135.548	152.35	139.768	237.723	284.591	263.092	1062.88	NaN	NaN	146.878	153.308	194.652	123.52	113.882	120.982
75137261	75152081|Lhe_001889-RA|-1|CDS|4410213086|3464|frame0	75137261	tr|A0A2L2Y1Q8|A0A2L2Y1Q8_PARTP	Ganglioside-induced differentiation-associated protein 1 (Fragment) OS=Parasteatoda tepidariorum OX=114398 PE=2 SV=1	ident:250/328 pos:286/328 query:328 hit:316 align:316 bit:532.7	OK	230.527	89.9119	84.9762	88.2151	86.3157	144.892	142.528	138.385	137.851	124.596	87.5059	108.433	2247.93	NaN	NaN	157.088	117.699	155.7	66.0747	107.557	63.8213
1034144	1054195|Lhe_006285-RA|1|CDS|4410323649|27514|frame0	1034144	tr|A0A2L2XXX1|A0A2L2XXX1_PARTP	Cytochrome b-c1 complex subunit 2, mitochondrial (Fragment) OS=Parasteatoda tepidariorum OX=114398 PE=2 SV=1	ident:248/472 pos:329/472 query:472 hit:441 align:461 bit:499.2	OK	229.993	246.07	231.309	243.646	174.869	130.21	146.069	139.732	180.504	128.483	119.743	88.3807	1527.63	NaN	NaN	118.979	132.464	67.6319	148.705	160.947	154.504
77387307	77410574|Lhe_027121-RA|-1|CDS|4410239713|25615|frame0	77387307	tr|A0A2L2Y9F3|A0A2L2Y9F3_PARTP	Mitochondrial carrier-like protein OS=Parasteatoda tepidariorum OX=114398 PE=2 SV=1	ident:250/326 pos:287/326 query:326 hit:321 align:321 bit:538.1	OK	229.471	145.59	108.004	130.032	150.115	203.498	190.542	168.595	197.85	165.729	175.448	222.336	NaN	NaN	NaN	440.048	304.956	280.688	360.286	306.728	350.562
8175893	8178704|Lhe_029794-RA|1|CDS|4410260384|13917|frame0	8175893	tr|A0A087UGR4|A0A087UGR4_STEMI	Junctophilin-1 (Fragment) OS=Stegodyphus mimosarum OX=407821 GN=X975_12183 PE=3 SV=1	ident:202/357 pos:250/357 query:357 hit:734 align:329 bit:364.8	Partial_match_hit	229.343	133.349	118.723	125.298	115.689	363.037	322.9	347.731	308.016	NaN	NaN	NaN	NaN	NaN	NaN	NaN	NaN	NaN	NaN	NaN	NaN
52093674	52134291|Lhe_021896-RA|1|CDS|4410443806|16201|frame0	52093674	tr|A0A8X6PS05|A0A8X6PS05_NEPPI	Calnexin OS=Nephila pilipes OX=299642 GN=Clgn PE=3 SV=1	ident:494/624 pos:544/624 query:624 hit:635 align:626 bit:983.8	OK	229.128	211.747	245.161	187.888	202.696	187.161	168.505	180.784	167.07	181.185	141.126	129.147	232.714	NaN	NaN	314.766	353.873	342.678	265.297	322.248	290.264
83272655	83296587|Lhe_022483-RA|1|CDS|4410448372|23448|frame0	83272655	tr|A0A087T7D1|A0A087T7D1_STEMI	Dipeptidyl peptidase 2 (Fragment) OS=Stegodyphus mimosarum OX=407821 GN=X975_20252 PE=3 SV=1	ident:327/478 pos:379/478 query:478 hit:470 align:471 bit:693.7	OK	228.107	133.587	134.001	145.933	150.653	291.77	313.751	348.8	318.358	538.196	226.406	280.61	NaN	NaN	NaN	NaN	128.676	100.338	161.768	192.334	184.528
51876958	51881240|Lhe_032952-RA|-1|CDS|4410284266|29901|frame0	51876958	tr|A0A8T0E6B6|A0A8T0E6B6_ARGBR	Calcyphosin-like protein like OS=Argiope bruennichi OX=94029 GN=HNY73_019521 PE=4 SV=1	ident:157/187 pos:175/187 query:187 hit:186 align:185 bit:327.0	OK	226.462	240.743	227.763	233.634	247.568	140.266	127.945	121.415	109.813	164.702	147.348	199.556	1095.29	NaN	NaN	104.52	104.594	137.913	180.211	293.548	199.479
95162481	95170658|Lhe_011776-RA|1|CDS|4410366066|26479|frame0	95162481	tr|A0A2L2YAZ4|A0A2L2YAZ4_PARTP	Fatty-acid amide hydrolase 2 OS=Parasteatoda tepidariorum OX=114398 PE=2 SV=1	ident:99/180 pos:127/180 query:180 hit:493 align:171 bit:208.4	Partial_match_hit	226.256	111.789	102.114	119.798	93.8199	112.411	114.854	141.573	134.622	145.486	137.121	135.933	2336.99	NaN	NaN	106.007	67.0725	79.8216	60.2828	36.2576	36.6633
96020073	96047401|Lhe_020405-RA|-1|CDS|4410431896|18962|frame0	96020073	tr|A0A4Y2DX58|A0A4Y2DX58_ARAVE	Glyoxylate reductase/hydroxypyruvate reductase OS=Araneus ventricosus OX=182803 GN=GRHPR_7 PE=3 SV=1	ident:257/363 pos:295/363 query:363 hit:325 align:324 bit:546.6	OK	226.152	343.901	321.485	330.349	320.712	250.439	227.855	262.864	232.322	257.574	174.553	273.094	NaN	NaN	457.867	143.926	152.817	132.997	50.5856	52.5601	84.8311
37707298	37714798|Lhe_034645-RA|1|CDS|4410297770|19496|frame0	37707298	tr|A0A2L2Y110|A0A2L2Y110_PARTP	Inositol oxygenase (Fragment) OS=Parasteatoda tepidariorum OX=114398 PE=2 SV=1	ident:225/269 pos:241/269 query:269 hit:286 align:286 bit:467.2	OK	226.041	NaN	NaN	NaN	NaN	NaN	NaN	NaN	NaN	235.004	232.367	210.752	NaN	NaN	NaN	NaN	NaN	NaN	NaN	NaN	NaN
76088081	76110378|Lhe_031694-RA|-1|CDS|4410274522|13210|frame0	76088081	tr|A0A8X6FU49|A0A8X6FU49_TRICU	Exonuclease 1 OS=Trichonephila clavata OX=2740835 GN=Exo1 PE=3 SV=1	ident:428/774 pos:541/774 query:774 hit:793 align:804 bit:718.4	OK	225.94	269.297	218.546	364.925	351.416	172.635	123.646	186.305	120.751	NaN	NaN	NaN	NaN	NaN	NaN	NaN	NaN	NaN	NaN	NaN	NaN
78676419	78699719|Lhe_014566-RA|1|CDS|4410387387|30051|frame0	78676419	tr|A0A2L2Y0U6|A0A2L2Y0U6_PARTP	GDP-L-fucose synthase OS=Parasteatoda tepidariorum OX=114398 PE=2 SV=1	ident:233/300 pos:255/300 query:300 hit:316 align:316 bit:478.4	OK	225.317	239.503	239.076	236.305	264.439	168.487	197.21	165.521	175.635	234.315	262.609	251.83	390.561	NaN	1074.74	76.7276	84.9615	49.5027	74.4233	27.479	67.696
55415696	55446847|Lhe_026707-RA|-1|CDS|4410236221|5612|frame0	55415696	tr|A0A2L2Y092|A0A2L2Y092_PARTP	Solute carrier family 15 member 2 (Fragment) OS=Parasteatoda tepidariorum OX=114398 PE=2 SV=1	ident:448/730 pos:549/730 query:730 hit:715 align:705 bit:925.6	OK	224.944	269.309	271.555	166.903	270.653	185.362	134.818	208.433	99.5533	127.279	362.976	377.54	NaN	NaN	NaN	NaN	NaN	NaN	NaN	NaN	NaN
98824617	98872585|Lhe_005589-RA|1|CDS|4410318341|8152|frame0	98824617	tr|A0A087TX48|A0A087TX48_STEMI	Erlin-2-B (Fragment) OS=Stegodyphus mimosarum OX=407821 GN=X975_12439 PE=4 SV=1	ident:300/342 pos:319/342 query:342 hit:339 align:339 bit:608.6	OK	224.3	118.658	113.965	117.534	107.359	105.12	109.194	110.691	124.248	215.525	246.218	253.402	514.633	NaN	1562.55	129.033	104.789	138.177	43.8007	77.4109	69.3886
119869317	119904450|Lhe_015582-RA|-1|CDS|4410395373|32496|frame0	119869317	tr|A0A8T0ENC9|A0A8T0ENC9_ARGBR	Cubilin like protein OS=Argiope bruennichi OX=94029 GN=HNY73_016748 PE=4 SV=1	ident:306/590 pos:419/590 query:590 hit:772 align:597 bit:602.4	OK	224.145	322.574	168.412	223.466	183.273	446.992	398.059	488.617	413.243	150.329	161.351	183.71	NaN	NaN	NaN	146.848	127.597	103.83	94.6741	66.6362	130.854
48330826	48350961|Lhe_032884-RA|1|CDS|4410283753|27073|frame0	48330826	tr|A0A2L2Y4E0|A0A2L2Y4E0_PARTP	Lamin Dm0 OS=Parasteatoda tepidariorum OX=114398 PE=2 SV=1	ident:472/586 pos:542/586 query:586 hit:590 align:590 bit:983.8	OK	223.969	151.142	147.719	159.265	163.691	156.459	179.771	174.416	172.838	290.798	269.225	287.301	215.45	NaN	651.516	184.88	260.531	208.631	189.009	194.831	197.938
93875879	93889034|Lhe_017637-RA|1|CDS|4410410446|5840|frame0	93875879	tr|A0A8X6NA53|A0A8X6NA53_NEPPI	SEA domain-containing protein OS=Nephila pilipes OX=299642 GN=AVEN_165230_1 PE=4 SV=1	ident:136/221 pos:170/221 query:221 hit:244 align:221 bit:267.3	OK	223.47	257.468	257.774	248.618	262.948	175.633	185.254	178.968	169.298	144.801	246.229	194.526	533.414	NaN	NaN	NaN	NaN	NaN	NaN	NaN	50.1773
67622930	67632528|Lhe_019837-RA|1|CDS|4410427353|19634|frame0	67622930	tr|A0A087TQ12|A0A087TQ12_STEMI	Acyl carrier protein (Fragment) OS=Stegodyphus mimosarum OX=407821 GN=X975_24763 PE=3 SV=1	ident:92/158 pos:116/158 query:158 hit:161 align:163 bit:184.9	OK	223.461	134.774	137.272	167.417	175.25	73.1396	57.1288	71.026	62.9738	308.147	176.362	230.132	NaN	NaN	NaN	361.884	620.98	565.68	242.15	171.522	242.995
9817861	9850903|Lhe_009388-RA|-1|CDS|4410347066|22269|frame0	9817861	tr|A0A8X6KQT5|A0A8X6KQT5_TRICU	Thioredoxin-related transmembrane protein 2 homolog OS=Trichonephila clavata OX=2740835 GN=CG11007 PE=4 SV=1	ident:233/259 pos:245/259 query:259 hit:279 align:279 bit:452.6	OK	223.298	162.503	172.799	164.751	161.029	171.489	167.504	185.317	185.077	146.567	185.853	192.777	582.313	NaN	NaN	463.902	553.555	212.203	118.846	114.467	78.4118
33000621	33008457|Lhe_028439-RA|1|CDS|4410250216|25275|frame0	33000621	tr|A0A4Y2DJD7|A0A4Y2DJD7_ARAVE	Phosphotriesterase-related protein OS=Araneus ventricosus OX=182803 GN=pter PE=3 SV=1	ident:202/323 pos:239/323 query:323 hit:352 align:318 bit:416.4	OK	222.668	125.586	123.093	140.904	131.898	62.6769	69.5437	77.1304	75.3428	115.783	110.59	159.844	2261.81	NaN	NaN	104.879	136.619	109.831	61.0944	77.8505	63.5495
107079808	107080251|Lhe_008601-RA|1|CDS|4410341088|15731|frame0	107079808	tr|A0A4Q8K1F4|A0A4Q8K1F4_DEISU	U35-Deinotoxin-Dsu1a_1 OS=Deinopis subrufa OX=1905329 PE=3 SV=1	ident:89/147 pos:114/147 query:147 hit:148 align:147 bit:191.4	OK	222.491	32.6093	77.5088	70.5243	67.169	51.5396	39.0345	38.796	61.1285	243.946	310.985	561.863	NaN	NaN	NaN	140.938	462.005	221.772	461.368	465.192	475.971
125738560	125749166|Lhe_009043-RA|1|CDS|4410344329|18857|frame0	125738560	tr|A0A2L2XWR5|A0A2L2XWR5_PARTP	V-type proton ATPase subunit D OS=Parasteatoda tepidariorum OX=114398 PE=2 SV=1	ident:237/287 pos:244/287 query:287 hit:247 align:287 bit:462.6	OK	222.285	454.857	512.249	453.708	500.972	265.432	204.67	229.941	266.799	131.053	96.0634	163.834	NaN	NaN	NaN	38.4773	21.3081	35.3227	127.132	116.12	160.915
114522243	114550421|Lhe_008792-RA|-1|CDS|4410342310|19204|frame0	114522243	tr|A0A8X6JD43|A0A8X6JD43_TRICU	Uncharacterized protein OS=Trichonephila clavata OX=2740835 GN=X975_00287 PE=4 SV=1	ident:311/516 pos:376/516 query:516 hit:570 align:544 bit:541.2	OK	221.65	126.204	113.036	187.732	131.99	286.959	213.603	270.57	200.872	404.238	427.176	357.263	369.026	NaN	NaN	251.973	123.972	235.891	94.0992	133.014	62.0747
[truncated: 4,542 more rows]
