# Supplementary material for: Backyard Proteomics: A Case Study with the Black Widow Spider
Source: J Proteome Res. 2025 Jul 28;24(9):4838–44. doi: 10.1021/acs.jproteome.5c00342 (PMC12418487; doi:10.1021/acs.jproteome.5c00342)
Supplement: Supplementary file 2 [file pr5c00342_si_003.xlsx]

## Sheet: Summary
Supporting information 2
Complete protein reports from 15 additional FASTAs used to separately analyze the files in this study
FASTA	Taxonomy ID	FASTA Entries	Annotater	genome assembly (RefSeq)	Download URL	Date retrieved for final data analysis	Peptide Groups Identified	Proteins Identified	Protein Groups Identified	SheetID
Araneus ventricosus	182803	279517	Submitter	Ave_3.0	https://www.ncbi.nlm.nih.gov/datasets/genome/GCA_013235015.1/	2024-06-05	9913	3829	2464	PG1
Argiope bruennichi	94029	30141	RefSeq	qqArgBrue1.1 (GCF_947563725.1)	https://ftp.ncbi.nlm.nih.gov/genomes/all/annotation_releases/94029/GCF_947563725.1-RS_2023_05/	2024-06-05	10752	3442	1956	PG2
Trichonephila clavata	2740835	70432	Submitter	Tnct_1.0	https://www.ncbi.nlm.nih.gov/datasets/genome/GCA_019973975.1/	2024-06-05	10510	2889	2344	PG3
Trichonephila clavipes	2585209	571323	Submitter	Tncv_1.0	https://www.ncbi.nlm.nih.gov/datasets/genome/GCA_019973935.1/	2024-06-05	8335	2542	1968	PG4
Trichonephila inaurata madagascariensis	2747483	51184	Submitter	Tnin_1.0	https://www.ncbi.nlm.nih.gov/datasets/genome/GCA_019973955.1/	2024-06-05	9657	2377	1980	PG5
Nephila pilipes	299642	72441	Submitter	Npil_1.0	https://www.ncbi.nlm.nih.gov/datasets/genome/GCA_019974015.1/	2024-06-05	10471	2754	2156	PG6
Parasteatoda tepidariorum	114398	33089	RefSeq	CAS_Ptep_4.0 (GCF_043381705.1)	https://ftp.ncbi.nlm.nih.gov/genomes/all/annotation_releases/114398/GCF_043381705.1-RS_2025_01/	2024-06-05	12361	4396	2347	PG7
Uloborus diversus	327109	18993	RefSeq	Udiv.v.3.1 (GCF_026930045.1)	https://ftp.ncbi.nlm.nih.gov/genomes/all/annotation_releases/327109/GCF_026930045.1-RS_2023_03	2024-06-05	9962	2777	2028	PG8
Stegodyphus dumicola	202533	29836	RefSeq	ASM1061486v1 (GCF_010614865.1)	https://ftp.ncbi.nlm.nih.gov/genomes/all/annotation_releases/202533/100	2024-06-05	10003	3083	1974	PG9
Stegodyphus mimosarum	407821	27135	Submitter	Stegodyphus_mimosarum_v1	https://www.ncbi.nlm.nih.gov/datasets/genome/GCA_000611955.2/	2024-06-05	9805	2098	2044	PG10
Caerostris darwini	1538125	56117	Submitter	Cdar_1.0	https://www.ncbi.nlm.nih.gov/datasets/genome/GCA_021605075.1/	2024-06-05	10658	2542	2110	PG12
Caerostris extrusa	172846	82824	Submitter	Cext_1.0	https://www.ncbi.nlm.nih.gov/datasets/genome/GCA_021605095.1/	2024-06-05	10272	2143	1902	PG13
Larinioides sclopetarius	280406	40878	Submitter	Lsc-v1-1	https://www.ncbi.nlm.nih.gov/datasets/genome/GCA_964023285.1/	2024-06-05	10897	3786	2250	PG14
Oedothorax gibbosus	931172	32682	Submitter	Ogib_1.0	https://www.ncbi.nlm.nih.gov/datasets/genome/GCA_019343175.1/	2024-06-05	9611	2610	2045	PG15
Latrodectus hesperus (CDS)	256737	34991	Authors	ASM3797512v2	https://www.ncbi.nlm.nih.gov/datasets/genome/GCA_037975125.2/	2024-06-13	50699	5608	5502	Supporting Information 1
Homo sapiens	9606	20418	UniProt	UniProt 2025_1	https://www.uniprot.org/proteomes/UP000005640	2025-04-25	1236	629	498	PG16
Arabidopsis thaliana	3702	16321	UniProt	UniProt 2025_1	https://www.uniprot.org/proteomes/UP000006548	2025-06-24	196	182	98	PG17
Periplaneta americana	6978	37240	NCBI	RefSeq:GCF_040183065.1	https://www.ncbi.nlm.nih.gov/datasets/taxonomy/6978/	2025-07-11	2067	1494	576	PG18

## Sheet: PG1
PG.ProteinGroups	PG.ProteinNames	[13] 10_10_23_BlackWidow_Body_1_400ng_30spd_diaPASEF_S4-B1_1_6387.d.PG.Quantity	[14] 10_10_23_BlackWidow_Body_2_400ng_30spd_diaPASEF_S4-B2_1_6388.d.PG.Quantity	[15] 10_10_23_BlackWidow_Body_3_400ng_30spd_diaPASEF_S4-B3_1_6389.d.PG.Quantity	[16] 10_10_23_BlackWidow_Body_4_400ng_30spd_diaPASEF_S4-B4_1_6390.d.PG.Quantity	[17] 10_10_23_BlackWidow_Limbs_1_400ng_30spd_diaPASEF_S4-C1_1_6391.d.PG.Quantity	[18] 10_10_23_BlackWidow_Limbs_2_400ng_30spd_diaPASEF_S4-C2_1_6392.d.PG.Quantity	[19] 10_10_23_BlackWidow_Limbs_3_400ng_30spd_diaPASEF_S4-C3_1_6393.d.PG.Quantity	[20] 10_10_23_BlackWidow_Limbs_4_400ng_30spd_diaPASEF_S4-C4_1_6394.d.PG.Quantity	[1] Latrodectus_Abdomen_DIA_30PD_S2-B1_1_7547.d.PG.Quantity	[2] Latrodectus_Abdomen_DIA_30PD_S2-C1_1_7553.d.PG.Quantity	[3] Latrodectus_Abdomen_DIA_30PD_S2-D1_1_7554.d.PG.Quantity	[4] Latrodectus_Head_DIA_30SPD_S2-B2_1_7548.d.PG.Quantity	[5] Latrodectus_Head_DIA_30SPD_S2-C2_1_7559.d.PG.Quantity	[6] Latrodectus_Head_DIA_30SPD_S2-D2_1_7560.d.PG.Quantity	[7] Latrodectus_Legs_DIA_30SPD_S2-B3_1_7549.d.PG.Quantity	[8] Latrodectus_Legs_DIA_30SPD_S2-C3_1_7555.d.PG.Quantity	[9] Latrodectus_Legs_DIA_30SPD_S2-D3_1_7556.d.PG.Quantity	[10] Latrodectus_Sternum_DIA_30SPD_S2-B4_1_7550.d.PG.Quantity	[11] Latrodectus_Sternum_DIA_30SPD_S2-C4_1_7557.d.PG.Quantity	[12] Latrodectus_Sternum_DIA_30SPD_S2-D4_1_7558.d.PG.Quantity
GBL54144.1;GBL54160.1;GBL70681.1;GBL83408.1;GBL86557.1;GBL86664.1;GBM05741.1;GBM08170.1;GBM62294.1;GBM62496.1;GBM64348.1;GBM77102.1;GBM85855.1;GBM86050.1;GBM98072.1;GBM98074.1;GBM98076.1;GBM98081.1;GBM98088.1;GBM98091.1;GBN02675.1;GBN02678.1;GBN02681.1;GBN16410.1;GBN16415.1;GBN16419.1;GBN16420.1;GBN26767.1;GBN36520.1;GBN40907.1;GBN40911.1;GBN52477.1;GBN68231.1;GBN71537.1;GBN72131.1;GBN74962.1;GBN…	hypothetical protein AVEN_214777-1;hypothetical protein AVEN_205256-1, partial;hypothetical protein AVEN_177885-1;hypothetical protein AVEN_126042-1, partial;hypothetical protein AVEN_194814-1;hypothetical protein AVEN_86478-1, partial;hypothetical protein AVEN_230573-1, partial;hypothetical protein AVEN_214494-1;hypothetical protein AVEN_236736-1, partial;hypothetical protein AVEN_135500-1, part…	39.0776	40.4121	42.578	38.6895	16.3566	17.5007	23.2506	19.9708	103.05	122.104	NaN	NaN	NaN	NaN	331.517	328.45	282.926	1391.78	463.25	705.088
GBL55995.1	Tetratricopeptide repeat protein 38, partial	18.7772	20.4857	23.2129	24.2287	50.2038	29.5127	45.7061	27.2582	102.484	NaN	22.1162	NaN	NaN	NaN	73.1334	53.8482	71.42	71.1668	53.0866	53.065
GBL56036.1;GBO20570.1	Secreted protein acidic and rich in cysteine, partial;Secreted protein acidic and rich in cysteine, partial	28.9528	33.0147	27.1729	34.3737	25.0538	20.5242	23.8995	19.4094	NaN	NaN	NaN	NaN	NaN	NaN	NaN	NaN	NaN	NaN	NaN	NaN
GBL57105.1	Guanine nucleotide-binding protein subunit beta, partial	139.87	142.236	118.196	87.9301	55.9512	53.3527	41.758	53.3854	NaN	NaN	NaN	NaN	NaN	NaN	NaN	NaN	NaN	NaN	NaN	NaN
GBL59887.1;GBL64232.1;GBL66672.1;GBL68797.1;GBL73319.1;GBL73868.1;GBL75852.1;GBL75857.1;GBL75889.1;GBL75900.1;GBL82038.1;GBL83245.1;GBL95329.1;GBL95356.1;GBL97205.1;GBM00850.1;GBM03820.1;GBM03825.1;GBM05599.1;GBM06358.1;GBM07701.1;GBM08174.1;GBM09282.1;GBM09569.1;GBM09610.1;GBM10702.1;GBM11076.1;GBM11135.1;GBM11420.1;GBM12691.1;GBM12697.1;GBM13864.1;GBM15447.1;GBM15678.1;GBM15706.1;GBM15832.1;GBM…	Transposon Tf2-11 polyprotein, partial;Transposon Tf2-6 polyprotein;Transposon Tf2-6 polyprotein, partial;Transposon Tf2-8 polyprotein;Transposon Tf2-9 polyprotein;Transposon Tf2-6 polyprotein;Transposon Tf2-9 polyprotein;Transposon Tf2-9 polyprotein;Transposon Tf2-9 polyprotein;Transposon Tf2-9 polyprotein;Transposon Tf2-11 polyprotein, partial;Transposon Tf2-9 polyprotein;Transposon Tf2-6 polyp…	NaN	NaN	NaN	NaN	NaN	NaN	NaN	NaN	NaN	NaN	NaN	NaN	NaN	NaN	20.6485	NaN	13.86	1.29184	NaN	NaN
GBL60013.1;GBM25775.1;GBN90350.1	Omega-amidase NIT2, partial;Omega-amidase NIT2, partial;Omega-amidase NIT2	32.7131	16.6208	18.2667	18.8358	26.9589	24.6099	23.4163	22.5941	340.534	352.523	314.619	NaN	NaN	NaN	NaN	NaN	53.7045	NaN	40.3716	35.7966
GBL63853.1;GBM92830.1	putative electron transfer flavoprotein subunit alpha, mitochondrial, partial;putative electron transfer flavoprotein subunit alpha, mitochondrial	499.081	526.27	423.369	480.822	287.468	357.319	264.755	310.501	894.674	1255.45	1804.82	NaN	NaN	NaN	237.193	301.666	139.611	460.788	494.092	387.841
GBL64370.1;GBM25723.1	hypothetical protein AVEN_142836-1;hypothetical protein AVEN_54273-1, partial	22.2694	25.0507	23.6265	17.7717	28.9304	28.0142	27.886	24.196	179.385	57.3197	40.882	NaN	NaN	NaN	NaN	28.2668	8.49206	17.2638	20.0824	34.2634
GBL65398.1;GBL65403.1;GBL65430.1;GBL65441.1;GBN13276.1;GBN13286.1;GBN13334.1;GBN13338.1	Zinc transporter 7, partial;Zinc transporter 7, partial;Zinc transporter 7, partial;Zinc transporter 7, partial;Zinc transporter 7-A, partial;Zinc transporter 7, partial;Zinc transporter 7-A, partial;Zinc transporter 7-A, partial	11.115	12.3179	12.6471	8.01393	22.4871	25.3888	24.692	24.4	138.892	173.554	203.051	NaN	NaN	NaN	NaN	NaN	NaN	43.7396	58.2901	31.8376
GBL65935.1	Protein transport protein Sec23A, partial	189.591	171.196	186.198	181.287	170.759	174.788	169.007	184.641	157.174	174.21	NaN	NaN	NaN	NaN	134.79	296.631	121.193	134.769	110.829	NaN
GBL66651.1;GBL66722.1;GBL67024.1;GBL67148.1	Flotillin-1, partial;Flotillin-1, partial;Flotillin-1, partial;Flotillin-1, partial	23.9362	15.4087	14.5779	15.9296	11.8456	10.1855	7.98407	10.2444	42.4433	NaN	NaN	NaN	NaN	NaN	157.785	123.275	147.308	86.9371	92.3835	94.4629
GBL67237.1	hypothetical protein AVEN_153456-1	7780.17	8220.07	7818.09	8025.77	2444.82	2113.28	2430.32	2252.35	NaN	NaN	NaN	NaN	NaN	NaN	NaN	NaN	NaN	NaN	NaN	NaN
GBL68641.1	Ankyrin-2, partial	47.1776	40.8475	NaN	51.2711	78.4379	55.6622	70.4143	48.5899	NaN	NaN	NaN	NaN	NaN	NaN	NaN	NaN	NaN	NaN	NaN	NaN
GBL69584.1;GBL69672.1;GBM33712.1;GBM33759.1	60S ribosomal protein L18, partial;60S ribosomal protein L18, partial;60S ribosomal protein L18, partial;60S ribosomal protein L18, partial	633.702	47.2605	519.614	NaN	60.4907	NaN	72.1673	NaN	44.7954	72.3352	81.7192	NaN	NaN	NaN	325.819	250.295	265.262	356.759	240.201	271.919
GBL70552.1;GBN22150.1	Nudix hydrolase 8, partial;Nudix hydrolase 8	NaN	NaN	4.51235	NaN	67.7912	NaN	3.40764	NaN	NaN	NaN	NaN	NaN	NaN	NaN	NaN	NaN	NaN	NaN	NaN	NaN
GBL72213.1	Splicing factor 3B subunit 1, partial	NaN	17.7073	23.9156	22.1172	22.642	22.2183	21.9221	26.4769	NaN	NaN	NaN	NaN	NaN	NaN	24.8586	30.0986	18.0511	29.5615	19.3103	22.2633
GBL72267.1	Ras-related protein rab7	362.12	271.19	343.832	394.072	226.093	234.36	227.035	221.967	321.166	396.013	437.732	NaN	NaN	NaN	175.665	140.971	266.252	318.779	229.707	323.443
GBL72283.1	Chymotrypsin-like protease CTRL-1	8.95381	8.51093	14.9006	7.31444	17.0077	19.1668	19.9932	10.5805	NaN	NaN	NaN	NaN	NaN	NaN	NaN	NaN	NaN	NaN	NaN	NaN
GBL72843.1	CUGBP Elav-like family member 2	4.89197	9.54122	7.54483	9.82908	3.96248	6.03088	6.03639	4.16196	NaN	NaN	NaN	NaN	NaN	NaN	NaN	NaN	NaN	NaN	NaN	NaN
GBL72895.1	Extended synaptotagmin-2	6.08871	18.3099	NaN	NaN	NaN	NaN	NaN	4.9806	21.6209	18.2253	9.74754	NaN	NaN	NaN	28.4497	28.4666	28.7569	15.3132	18.235	13.8048
GBL72898.1	Extended synaptotagmin-2	16.0819	17.0781	15.6082	13.3791	17.6499	18.2815	13.8895	15.8762	43.524	40.7871	22.835	NaN	NaN	NaN	36.7138	34.6086	31.9278	53.77	31.7226	51.841
GBL73002.1	Poly(rC)-binding protein 3	64.2459	55.7608	55.9026	53.3286	64.8271	68.7122	68.7761	61.0887	NaN	NaN	267.228	NaN	NaN	94.6874	NaN	NaN	NaN	NaN	NaN	NaN
GBL73122.1	Amyloid-beta-like protein	NaN	4.95293	NaN	7.88882	5.98342	NaN	NaN	7.59448	90.9838	95.3114	98.9025	NaN	NaN	NaN	NaN	NaN	NaN	111.352	86.6162	92.1366
GBL73155.1	putative pterin-4-alpha-carbinolamine dehydratase	274.934	333.708	295.364	294.681	166.741	152.284	166.033	152.494	198.655	181.384	209.676	530.39	NaN	NaN	193.179	148.902	155.862	373.321	319.667	324.925
GBL73297.1	hypothetical protein AVEN_159335-1	NaN	NaN	NaN	NaN	NaN	NaN	NaN	NaN	NaN	NaN	NaN	NaN	NaN	NaN	NaN	NaN	NaN	6.83846	9.85376	7.45347
GBL73512.1	Ras-related protein Rap-2c	10.995	12.7391	13.1696	10.3994	5.38679	8.78145	5.77523	NaN	37.7779	NaN	NaN	NaN	NaN	NaN	NaN	NaN	NaN	NaN	NaN	NaN
GBL73740.1	cAMP-dependent protein kinase catalytic subunit	NaN	2.87903	NaN	NaN	80.7277	98.4189	74.8848	96.9309	NaN	30.1594	17.8983	NaN	NaN	NaN	159.053	16.6325	70.5894	47.0925	11.6779	25.379
GBL73749.1	cAMP-dependent protein kinase catalytic subunit	51.0366	50.8912	52.9513	57.5262	76.2182	67.0391	69.4832	61.2194	66.1848	58.3637	84.5831	NaN	NaN	NaN	243.596	114.969	225.282	161.393	118.036	174.147
GBL73750.1	hypothetical protein AVEN_87556-1, partial	43.577	38.3545	39.0058	45.7014	241.785	322.06	309.589	270.983	632.062	647.808	649.492	155.465	NaN	NaN	1684.63	2675.8	2116.83	630.867	842.746	781.771
GBL73797.1	Myosin light chain alkali	839.083	940.21	765.455	916.097	251.3	194.828	231.026	241.006	66.6346	63.9479	33.1781	372.923	NaN	124.24	563.303	479.033	796.873	351.229	425.963	463.286
GBL73827.1	Calcium-activated chloride channel regulator 4	27.2233	29.7354	31.6317	41.7609	57.6054	47.7793	53.0442	55.2228	NaN	NaN	NaN	NaN	NaN	NaN	61.7217	61.9418	79.9708	124.057	NaN	101.779
GBL73832.1	Mesencephalic astrocyte-derived neurotrophic factor	345.14	418.999	395.904	382.604	315.362	359.611	356.889	307.941	254.971	160.787	104.482	1551.33	NaN	623.596	282.039	641.469	531.834	142.404	152.335	189.814
GBL74027.1;GBL90070.1;GBL96751.1;GBM45203.1;GBN56177.1	hypothetical protein AVEN_230941-1;hypothetical protein AVEN_135437-1;hypothetical protein AVEN_111880-1;hypothetical protein AVEN_168284-1;hypothetical protein AVEN_29965-1	NaN	NaN	NaN	NaN	NaN	NaN	NaN	NaN	85.3886	98.1772	114.237	NaN	NaN	NaN	46.0107	39.5684	55.955	85.5376	73.1603	73.3649
GBL74148.1	Multidrug resistance protein 1	59.4673	42.3918	52.1784	54.2616	34.4981	22.7435	44.9306	36.0408	335.88	252.31	206.31	NaN	NaN	NaN	17.6811	NaN	NaN	12.4187	NaN	NaN
GBL74303.1	Transmembrane emp24 domain-containing protein 7	NaN	13.018	NaN	NaN	12.0859	8.34924	NaN	6.5421	25.2632	41.1925	30.6955	NaN	NaN	NaN	354.417	202.529	608.089	204.272	405.764	242.443
GBL74325.1	Plastin-2	33.1406	29.4013	38.5458	33.6585	106.425	80.0005	98.499	82.2981	191.26	282.583	353.121	NaN	NaN	NaN	NaN	NaN	NaN	NaN	NaN	NaN
GBL74329.1	Plastin-1	4.76529	5.26338	5.25446	2.65544	2.30489	2.37718	4.13111	2.23921	9.60611	7.75174	20.1163	NaN	NaN	NaN	NaN	16.523	18.2229	10.5459	21.8381	11.2396
GBL74608.1	Sideroflexin-1	51.4672	74.0406	53.8865	78.8826	57.4205	46.0551	46.611	56.1217	163.141	189.91	191.234	NaN	NaN	NaN	60.0673	NaN	47.0661	96.6306	54.6054	62.7982
GBL74957.1	Transposon Tf2-9 polyprotein	68.5448	85.0398	77.0977	57.8192	9.44885	6.44341	8.34718	8.98003	NaN	NaN	NaN	NaN	NaN	NaN	33.4232	38.5292	40.386	6.99985	NaN	27.8877
GBL74961.1	Calpain-5	20.3466	23.3266	18.5653	18.6899	20.31	24.2036	23.2882	21.3087	42.6135	37.9351	67.2679	NaN	NaN	NaN	49.2836	49.538	49.161	62.7504	34.6689	42.3573
GBL75013.1	WD repeat-containing protein 20	NaN	NaN	NaN	NaN	NaN	4.47549	NaN	NaN	NaN	53.0941	NaN	NaN	NaN	NaN	NaN	11.9941	NaN	NaN	NaN	NaN
GBL75053.1;GBL75055.1	hypothetical protein AVEN_243839-1;hypothetical protein AVEN_243839-2	103.85	118.532	107	98.3885	8.47029	15.7755	11.8108	7.56546	NaN	NaN	NaN	NaN	NaN	NaN	NaN	NaN	NaN	NaN	NaN	NaN
GBL75151.1;GBL75157.1;GBL75181.1;GBL75325.1	hypothetical protein AVEN_272510-1, partial;hypothetical protein AVEN_274534-1, partial;hypothetical protein AVEN_169739-1, partial;hypothetical protein AVEN_19503-1, partial	302.975	61.0681	27.6806	226.212	4401.61	1347.86	1251.51	544.577	402.176	200.959	265.904	NaN	230.631	NaN	NaN	NaN	NaN	NaN	NaN	NaN
GBL75261.1	Putative uncharacterized oxidoreductase YDR541C	34.6525	38.1241	35.6629	29.7696	45.7971	87.0591	76.9994	82.9481	110.977	101.528	119.356	NaN	NaN	NaN	499.344	1005.15	779.547	124.408	62.7027	114.054
GBL75267.1	Disco-interacting protein 2	7.90712	10.2946	3.32814	5.21399	9.76305	8.35894	7.53284	7.20859	47.8643	51.293	67.1966	NaN	NaN	NaN	51.287	29.1223	29.9363	13.6376	13.5487	15.3263
GBL75379.1	Slit 1 protein	3.02011	2.62915	NaN	4.02776	11.0576	10.6163	14.1637	15.3672	NaN	NaN	NaN	NaN	NaN	NaN	NaN	NaN	NaN	16.9765	NaN	NaN
GBL75524.1	Fructose-1,6-bisphosphatase 1	54.7684	74.8877	63.2131	72.7028	49.6916	45.1205	43.8103	54.9172	469.824	487.205	570.919	156.19	87.3152	NaN	41.306	137.8	96.7824	98.298	131.06	92.7327
GBL75526.1	hypothetical protein AVEN_154873-1	77.6077	59.6378	82.9642	80.4938	155.103	239.439	212.638	202.233	124.99	99.4612	71.8269	NaN	NaN	NaN	1484.88	2030.81	2075.38	447.734	488.99	461.378
GBL75529.1	hypothetical protein AVEN_154875-1	18.3846	24.3004	17.3544	19.1677	36.4164	41.5555	40.5985	47.4873	NaN	NaN	NaN	NaN	NaN	NaN	NaN	NaN	NaN	NaN	NaN	NaN
GBL75544.1	60S ribosomal protein L8	507.421	606.971	636.461	644.169	67.3089	61.4227	59.7396	79.7882	NaN	NaN	NaN	NaN	NaN	NaN	NaN	NaN	NaN	79.4024	73.5668	114.259
GBL75730.1;GBL75731.1	Troponin T	768.809	856.052	731.537	814.53	520.421	527.664	624.904	682.457	918.294	1078.64	986.611	1299.36	26861.8	3083.44	1766.51	1882.34	1640.33	2420.95	2017.62	1820.72
GBL75734.1	Troponin I	1526.53	1608.94	1465.59	1446.83	2441.56	2491.23	2391.55	2340.01	521.361	501.019	490.003	3173.96	406.742	1102.52	13078.9	7608.92	12035.8	4487.24	3619.62	3374.99
GBL75736.1	Troponin I	478.939	447.267	454.535	310.994	654.939	631.957	602.761	624.922	NaN	NaN	NaN	NaN	NaN	NaN	NaN	NaN	NaN	NaN	NaN	NaN
GBL75737.1	Troponin I	213.901	205.059	264.162	322.977	103.426	117.056	121.815	118.247	43.6859	28.3425	40.1429	NaN	NaN	NaN	315.19	267.148	252.373	714.975	451.316	579.293
GBL75758.1	Multidrug resistance protein 1	NaN	NaN	NaN	71.9037	NaN	NaN	NaN	NaN	168.757	186.765	190.035	NaN	NaN	NaN	18.3441	22.5097	22.8875	NaN	10.3324	11.2522
GBL75767.1	Multidrug resistance protein 2	29.6847	33.2572	29.7987	27.1894	21.5875	18.2998	20.9617	23.5137	56.8875	NaN	NaN	NaN	NaN	NaN	NaN	NaN	NaN	NaN	NaN	NaN
GBL76137.1;GBL76139.1	hypothetical protein AVEN_234425-1;hypothetical protein AVEN_234425-2	22.9227	13.1784	21.0059	15.3234	21.494	21.0853	22.5698	23.5636	NaN	NaN	NaN	NaN	NaN	NaN	NaN	NaN	NaN	NaN	NaN	NaN
GBL76208.1	Prostamide/prostaglandin F synthase	109.974	110.051	111.966	140.959	20.216	29.9008	22.5257	33.0877	NaN	NaN	NaN	NaN	NaN	NaN	NaN	NaN	NaN	NaN	NaN	NaN
GBL76272.1	Tumor suppressor candidate 3	142.916	175.694	119.596	86.6417	178.599	162.31	169.705	174.029	313.886	318.705	382.612	NaN	NaN	NaN	150.595	109.699	184.84	133.731	125.768	104.155
GBL76409.1	Isopentenyl-diphosphate Delta-isomerase 1	21.7056	16.3846	10.9368	15.6745	4.64459	3.0968	5.58759	5.2134	NaN	11.2161	7.72379	NaN	NaN	NaN	NaN	NaN	NaN	NaN	NaN	NaN
GBL76492.1	Myotubularin-related protein 9	24.6359	19.1064	25.0673	19.5982	47.328	41.3239	36.251	35.4368	NaN	NaN	NaN	NaN	NaN	NaN	NaN	NaN	NaN	25.9114	20.6587	NaN
GBL76498.1	Down syndrome cell adhesion molecule-like protein 1	NaN	6.11157	NaN	NaN	NaN	26.902	16.3604	17.7923	NaN	NaN	NaN	NaN	NaN	NaN	NaN	NaN	22.7796	43.8279	24.2064	33.3802
GBL76617.1	60S ribosomal protein L6	116.522	281.718	99.7332	71.9452	83.1784	90.7269	75.0298	80.355	535.302	694.509	540.384	999.168	NaN	NaN	441.24	324.443	568.796	132.853	104.821	150.872
GBL76622.1	ATP synthase subunit alpha, mitochondrial	1731.11	1369.95	1623.37	1549.8	888.805	1036.61	1035.45	809.494	1939.34	1332.4	1661.02	4560.96	4720.42	3496.82	4524.8	4123.27	6187.28	3910.19	4015.76	5652.47
GBL76746.1	Semaphorin-1A	NaN	NaN	NaN	NaN	NaN	NaN	NaN	NaN	NaN	NaN	NaN	NaN	NaN	NaN	6.95193	NaN	NaN	16.9245	14.9167	23.7206
GBL76750.1	E3 ubiquitin-protein ligase NEDD4	20.2461	20.7295	24.2455	16.7954	18.2318	14.7603	21.5468	18.9557	89.7796	117.639	263.731	NaN	NaN	77.7965	95.7596	80.9741	71.2207	36.5608	36.0343	56.8743
GBL76881.1	Translational regulator orb2	NaN	NaN	NaN	NaN	NaN	NaN	NaN	NaN	26.7076	NaN	NaN	NaN	NaN	NaN	75.0789	90.1407	70.5621	61.8723	80.0433	90.9071
GBL76926.1;GBL76929.1	hypothetical protein AVEN_12602-1;hypothetical protein AVEN_12605-1	288.061	259.737	234.008	235.568	147.063	120.308	140.858	108.955	48.5264	57.8462	42.2259	NaN	NaN	NaN	NaN	NaN	NaN	NaN	NaN	NaN
GBL77308.1	Dynamin	28.7563	39.2381	34.1065	29.7049	28.7737	32.905	27.5098	28.9799	64.8702	76.44	49.7961	NaN	NaN	NaN	62.4045	28.0698	83.0539	57.1498	35.9172	41.6611
GBL77315.1;GBL77317.1	Dynamin	26.8161	20.9624	23.2623	24.8219	19.1501	19.545	25.9154	21.5853	NaN	NaN	NaN	NaN	NaN	NaN	NaN	51.718	NaN	105.91	60.2626	102.303
GBL77335.1	RNA helicase aquarius	NaN	26.9706	28.7914	51.4909	NaN	40.174	38.3023	NaN	98.7331	63.0013	190.201	NaN	NaN	NaN	47.4303	51.6767	53.4859	18.3559	18.6259	22.6086
GBL77375.1	Phospholipase D3	NaN	24.1285	23.9627	28.1404	38.9654	34.7901	31.4684	23.8709	95.1119	110.018	132.787	NaN	NaN	NaN	70.3583	NaN	64.2215	NaN	NaN	NaN
GBL77401.1	hypothetical protein AVEN_41811-1	53.4942	42.4759	41.5674	60.16	22.9722	24.5497	NaN	29.0062	105.347	126.054	325.952	538.112	NaN	NaN	89.2783	91.316	75.8172	89.1396	101.777	105.532
GBL77537.1	U5 small nuclear ribonucleoprotein	10.7402	8.49223	8.66957	10.392	9.47862	10.2392	10.098	9.31271	NaN	NaN	NaN	NaN	NaN	NaN	NaN	NaN	NaN	NaN	NaN	NaN
GBL77556.1;GBL77558.1	Myosin heavy chain, muscle;Myosin heavy chain, muscle	7908.72	8695	8409.31	8337.71	11570.2	11331.2	10820	11379.9	2360.4	2349.16	2661.07	3649.1	6780.07	9896.11	27692	25598.3	28000.9	27202.6	26671.2	26069.1
GBL77565.1	Symplekin	1439.1	1415.07	1334.07	1330.72	1975.76	1920.81	1884.16	1732.4	644.338	491.379	482.411	NaN	NaN	NaN	347.549	751.481	1065.9	366.796	492.722	282.842
GBL77850.1	Serine/threonine-protein kinase OSR1	46.6282	60.0784	65.5019	66.928	88.0351	92.9077	83.3764	82.502	62.3514	64.826	56.324	NaN	NaN	NaN	312.693	267.529	270.507	73.6354	28.4744	105.268
GBL77976.1	Manganese-transporting ATPase 13A1	NaN	NaN	17.161	28.0229	33.5472	54.1557	NaN	35.713	49.0762	23.9878	38.2618	NaN	NaN	NaN	NaN	NaN	8.73805	NaN	NaN	26.3708
GBL78017.1	Synaptosomal-associated protein 25	NaN	NaN	14.6395	15.0454	NaN	NaN	NaN	NaN	479.524	570.499	655.725	NaN	NaN	NaN	NaN	55.8905	24.0981	70.7833	44.3219	78.7168
GBL78023.1	Synaptosomal-associated protein 25	NaN	1.18867	1.6137	NaN	NaN	1.24335	NaN	NaN	2.11422	4.89599	7.24528	NaN	NaN	NaN	9.62811	4.50871	7.49504	7.87676	5.6787	6.80179
GBL78024.1	putative NADH dehydrogenase	17.2296	23.9564	17.0422	22.2533	33.9005	30.5996	31.4083	42.2458	NaN	NaN	NaN	NaN	NaN	NaN	NaN	NaN	NaN	25.6633	NaN	NaN
GBL78113.1;GBL78114.1	Nucleolysin TIAR	27.8271	60.1361	41.2488	36.1605	51.4158	58.5141	52.2112	57.1683	120.221	149.785	124.257	NaN	NaN	NaN	38.5069	34.7659	44.5057	87.3168	61.6993	61.669
GBL78142.1	Splicing factor, arginine/serine-rich 15	11.4227	9.98406	13.8001	10.378	18.6913	18.059	14.9092	22.9103	NaN	NaN	NaN	NaN	NaN	NaN	NaN	62.4669	46.1118	NaN	42.8017	55.9245
GBL78284.1;GBL78286.1	DNA-directed RNA polymerase II subunit RPB1	42.7603	NaN	22.5077	39.4111	32.3445	39.0385	NaN	NaN	118.661	NaN	NaN	NaN	NaN	NaN	97.1549	NaN	NaN	NaN	NaN	NaN
GBL78292.1	B-cell receptor-associated protein 31	5.22563	8.33968	10.1278	31.4014	NaN	NaN	NaN	NaN	NaN	NaN	NaN	NaN	NaN	NaN	NaN	NaN	NaN	NaN	NaN	NaN
GBL78297.1	Bystin	6.78211	5.90904	6.26466	5.41141	8.32215	10.5269	6.38662	6.95236	NaN	NaN	NaN	NaN	NaN	NaN	NaN	NaN	NaN	4.41417	NaN	NaN
GBL78298.1	hypothetical protein AVEN_42835-1	NaN	NaN	NaN	NaN	NaN	NaN	NaN	NaN	223.926	209.163	NaN	NaN	NaN	NaN	302.534	499.974	NaN	492.681	363.633	498.805
GBL78368.1	Transmembrane protein 214	191.445	275.956	226.059	250.608	151.696	113.059	166.337	141.534	91.2348	NaN	NaN	NaN	NaN	NaN	255.108	NaN	NaN	174.696	118.057	162.106
GBL78372.1	Eukaryotic translation initiation factor 3 subunit C	136.259	150.532	161.384	146.823	104.264	107.068	102.486	109.016	138.417	116.096	107.567	263.711	NaN	NaN	166.026	228.157	212.784	197.583	168.624	205.393
GBL78375.1	Elongation factor G, mitochondrial	42.9559	38.3502	32.1471	41.7511	29.1161	41.3084	35.8049	36.4606	127.403	110.167	175.481	NaN	NaN	NaN	134.579	79.4075	61.2221	72.7838	48.9448	79.864
GBL78554.1	Epsin-2	12.3808	7.08748	6.16242	5.65071	28.6254	31.7876	27.9495	32.6065	NaN	NaN	NaN	NaN	NaN	NaN	NaN	NaN	NaN	NaN	NaN	NaN
GBL78603.1	La-related protein 1	14.1545	20.6804	22.5089	27.9098	35.8713	82.6877	78.2224	114.56	NaN	NaN	NaN	NaN	NaN	NaN	NaN	NaN	NaN	NaN	NaN	NaN
GBL78635.1	Cytoplasmic FMR1-interacting protein	29.5263	23.1713	26.4092	26.1745	24.5369	22.359	25.9292	27.4114	126.985	166.068	NaN	NaN	NaN	NaN	NaN	NaN	NaN	97.5451	NaN	126.906
GBL78700.1;GBM03637.1;GBM08105.1;GBM11807.1;GBM19695.1;GBN27651.1;GBN37509.1;GBN56909.1;GBN68629.1;GBN84344.1;GBN84353.1;GBO09462.1;GBO13753.1;GBO13982.1;GBO28332.1;GBO29345.1;GBO36018.1	Histone H2A	200.159	222.769	233.571	133.559	162.763	173.388	180.22	160.796	52.8483	48.7619	61.6169	1336.25	NaN	NaN	45.9819	99.1791	172.908	120.65	113.324	147.259
GBL78702.1;GBM03638.1;GBM08103.1;GBM19697.1;GBN27653.1;GBN56907.1;GBN84345.1;GBN84354.1;GBO09463.1;GBO13754.1;GBO13981.1;GBO28333.1;GBO29344.1;GBO36017.1	Histone H3;Histone H3;Histone H3;Histone H3, partial;Histone H3;Histone H3;Histone H3;Histone H3;Histone H3;Histone H3;Histone H3;Histone H3;Histone H3;Histone H3	3367.7	3700.39	3568.81	3475.8	1780.26	1692.06	1907.02	1827.92	961.093	1340.05	770.623	4421.06	NaN	NaN	3579.62	5263.15	4021.17	3203.09	2509.78	2080.89
GBL78704.1;GBL96148.1;GBM03639.1;GBM08101.1;GBN27654.1;GBN56905.1;GBN84346.1;GBN84350.1;GBN84358.1;GBO09464.1;GBO13755.1;GBO13980.1;GBO28334.1;GBO28376.1;GBO29343.1	Histone H1, orphon;Histone H1, orphon, partial;Histone H1, orphon;Histone H1, orphon;Histone H1, orphon;Histone H1, orphon;Histone H1, orphon;Histone H1, orphon;Histone H1, orphon;Histone H1, orphon;Histone H1, orphon;Histone H1, orphon;Histone H1, orphon;Histone H1-III;Histone H1, orphon	783.503	1063.27	739.356	1066.77	158.655	155.426	227.176	228.101	5.11023	27.8911	23.5794	NaN	NaN	NaN	NaN	NaN	1.82266	93.3967	45.9833	27.0048
GBL78706.1;GBM03640.1;GBM08099.1;GBM11806.1;GBM54996.1;GBN27655.1;GBN39154.1;GBN55413.1;GBN56903.1;GBN84347.1;GBN84351.1;GBO09460.1;GBO13756.1;GBO28335.1;GBO29342.1	Histone H4;Histone H4;Histone H4;Histone H4;Histone H4;Histone H4, partial;Histone H4;Histone H4;Histone H4;Histone H4;Histone H4;Histone H4;Histone H4;Histone H4;Histone H4	10215.4	9301.1	10410.7	11064.7	12723	12452.4	14331.5	13253.5	9118.04	9772.34	12127.8	4115.24	7156.5	2811.08	10709.5	6074.35	9441.86	4503.93	4026.18	4417.74
GBL78707.1	Coatomer subunit beta'	50.6656	51.2192	55.0944	57.078	52.4633	48.5842	44.5221	42.3241	60.9324	61.9378	52.5534	NaN	NaN	NaN	48.809	48.3574	45.2287	29.3778	80.5289	121.087
GBL78720.1	Coatomer subunit beta'	206.64	71.6656	146.549	137.248	366.581	336.418	399.579	337.567	406.23	NaN	NaN	NaN	NaN	NaN	NaN	NaN	NaN	NaN	NaN	NaN
GBL78765.1	Protein GDAP2	25.5586	22.6797	27.4021	15.1856	23.3202	20.9276	27.5575	20.0844	205.737	155.062	104.84	NaN	NaN	NaN	NaN	NaN	NaN	NaN	NaN	NaN
GBL78810.1	ADP-sugar pyrophosphatase	77.608	86.0705	92.9911	85.5595	58.0448	43.62	51.3665	57.9765	NaN	NaN	NaN	NaN	NaN	33.9156	NaN	NaN	NaN	NaN	NaN	NaN
GBL78966.1	G protein-coupled receptor kinase 2	7.82281	17.0133	12.3924	NaN	18.6929	NaN	NaN	NaN	NaN	NaN	NaN	NaN	NaN	NaN	156.48	202.31	162.777	69.5564	112.502	112.066
GBL79167.1;GBN36931.1	Hepatoma-derived growth factor-related protein 2	NaN	NaN	NaN	NaN	NaN	NaN	NaN	NaN	NaN	NaN	18.2603	NaN	NaN	NaN	36.0166	36.6715	34.3594	38.1228	62.6128	51.1288
GBL79297.1	Ectonucleoside triphosphate diphosphohydrolase 8	41.9138	44.4454	39.9128	39.0184	21.7955	22.3661	26.9041	26.0261	147.329	130.24	104.621	NaN	NaN	NaN	NaN	NaN	97.731	NaN	NaN	NaN
GBL79480.1	hypothetical protein AVEN_92638-1	NaN	NaN	NaN	NaN	NaN	NaN	NaN	NaN	134.76	131.949	123.146	NaN	NaN	NaN	NaN	NaN	NaN	NaN	NaN	NaN
GBL79509.1	Peripheral plasma membrane protein CASK	NaN	10.91	4.3426	4.86514	10.1332	NaN	3.29776	8.32915	NaN	NaN	NaN	NaN	NaN	NaN	37.9384	57.2807	NaN	40.6537	41.0373	34.3138
GBL79601.1	Wolframin	11.4427	14.5689	14.0437	12.3243	21.2807	23.6261	29.7901	23.3268	NaN	NaN	NaN	NaN	NaN	NaN	NaN	NaN	NaN	NaN	NaN	NaN
GBL79639.1	Tyrosine-protein kinase Fer	25.2028	NaN	NaN	24.9333	10.4565	16.169	12.0183	14.934	NaN	NaN	NaN	NaN	NaN	NaN	122.785	30.7383	77.6199	35.3105	24.7672	43.2526
GBL79814.1;GBL79817.1;GBL79818.1;GBL79819.1;GBL79824.1;GBN46386.1;GBN57163.1	Glutathione S-transferase class-mu isozyme 1;Glutathione S-transferase Mu 1;Glutathione S-transferase Mu 1;Glutathione S-transferase Mu 1;Glutathione S-transferase Mu 1;Glutathione S-transferase Mu 1;Glutathione S-transferase	1180.59	1126.43	1246.67	1500.2	496.316	398.464	672.042	679.999	1948.5	2667.94	2445.61	NaN	NaN	NaN	200.888	246.174	229.563	405.122	380.128	389.044
GBL79840.1	hypothetical protein AVEN_28908-1	20.78	28.0723	23.1042	27.8601	40.1692	43.061	39.6684	43.0485	NaN	NaN	NaN	NaN	NaN	NaN	89.0703	81.6564	137.644	50.8655	29.1997	23.486
GBL79885.1	Melanotransferrin	20.4118	19.3372	18.9808	22.7615	51.4646	49.3552	57.2967	37.1241	193.063	205.117	189.638	522.627	NaN	NaN	208.589	206.61	185.312	59.0513	62.3036	61.6018
GBL80002.1	Eukaryotic translation initiation factor 4H	NaN	NaN	NaN	NaN	34.7938	16.3151	NaN	NaN	73.5708	76.3801	58.3793	NaN	NaN	NaN	125.041	77.7971	106.639	31.504	47.11	37.1084
GBL80058.1	Unconventional myosin-VI	122.319	126.895	125.771	113.027	148.78	139.134	147.513	133.212	219.589	316.279	225.29	NaN	NaN	NaN	77.3855	73.053	51.4016	97.4639	112.899	130.487
GBL80070.1	Spectrin beta chain, non-erythrocytic 5	8.63873	9.6467	11.7278	8.23328	20.1892	26.4311	24.1638	18.137	51.4727	52.4035	45.4765	NaN	NaN	NaN	NaN	NaN	NaN	NaN	NaN	NaN
GBL80107.1;GBL80110.1	Serine/threonine-protein kinase mig-15	5.07678	3.03263	3.41979	4.87547	3.6047	4.58338	3.95848	4.20619	49.4639	37.8149	45.2012	NaN	NaN	NaN	81.6669	NaN	130.504	120.405	132.973	75.7154
GBL80175.1;GBM03642.1;GBM08097.1;GBN31619.1;GBN56902.1;GBN84343.1;GBN84352.1;GBO09461.1;GBO13757.1;GBO13975.1;GBO28331.1;GBO29346.1	Histone H2B	5107.22	4900.77	4669.55	4479.47	3036.96	3209.27	3324.68	3114.67	803.715	1746.3	1317.83	1132.18	421.55	548.916	2107.55	1466.39	1810.38	2150.63	1765.45	1300.98
GBL80336.1;GBL80337.1	putative global transcription activator SNF2L2	NaN	NaN	NaN	NaN	NaN	NaN	NaN	NaN	15.0602	28.9356	28.1537	NaN	NaN	82.1806	NaN	22.2288	52.402	10.5582	15.8894	NaN
GBL80451.1;GBL93724.1	Ubiquitin-like protein 3	NaN	NaN	NaN	NaN	NaN	NaN	NaN	NaN	62.394	61.6291	50.324	NaN	NaN	NaN	NaN	NaN	NaN	12.8746	8.71346	13.2239
GBL80557.1;GBL80558.1	Ras-related and estrogen-regulated growth inhibitor	362.059	376.144	379.941	315.562	118.735	96.1003	111.147	140.814	NaN	NaN	NaN	NaN	NaN	NaN	NaN	NaN	NaN	NaN	NaN	NaN
GBL80581.1;GBL80583.1	Protein phosphatase 1 regulatory subunit 12A	6.67079	14.4702	9.98207	20.2559	28.3871	24.7763	28.1668	28.0041	42.9461	28.7896	18.2682	NaN	NaN	NaN	153.535	121.445	182.93	98.3887	49.2801	56.0866
GBL80625.1	Nuclease domain-containing protein 1	419.397	431.381	479.226	456.692	206.465	209.754	231.41	202.147	277.162	276.536	382.055	701.898	NaN	NaN	539.394	950.298	445.634	162.86	177.033	321.478
GBL80672.1	Tubulin beta chain	185.473	203.19	183.445	177.594	245.81	265.379	236.491	263.911	691.328	974.972	1025.97	NaN	1511.04	296.514	765.412	515.475	674.987	594.136	523.538	547.45
GBL80726.1	Elongation factor 1-alpha 1	5484.65	4667.73	4773.21	4879.63	4961.29	5186.99	4827.38	4804.79	4147.85	4418.07	3829.03	8324.38	NaN	11821	3137.88	2902.28	4696.19	4871.27	4198.92	4300.17
GBL80908.1;GBL80909.1;GBL80910.1	Fasciclin-2	16.4004	NaN	13.5362	21.7167	41.2665	51.2994	147.358	103.962	44.7063	50.1882	15.6534	NaN	NaN	NaN	84.986	54.2145	58.4099	29.8184	15.6385	24.24
GBL81057.1	Ras-related protein Rab-1A	1312.11	1470.26	1374.53	1205.48	1366.43	1413.35	1525.27	1193.45	1151.66	835.572	784.79	NaN	NaN	51.2814	534.771	847.774	948.167	663.404	663.699	591.122
GBL81095.1	Cleft lip and palate transmembrane protein 1	NaN	NaN	NaN	NaN	NaN	NaN	NaN	NaN	334.051	600.201	609.545	NaN	NaN	NaN	264.59	159.373	349.774	79.6241	96.8604	80.3147
GBL81150.1;GBL81151.1	Kinesin-like protein KIF13A	34.1094	29.722	32.5573	26.1361	27.0996	27.4613	26.9003	27.5044	140.065	168.24	265.923	NaN	NaN	NaN	23.0855	NaN	53.8429	NaN	34.5363	31.0519
GBL81212.1	Putative ferric-chelate reductase 1	30.5185	20.4387	28.9428	48.6287	6.52812	9.70636	NaN	11.478	152.873	NaN	NaN	NaN	NaN	NaN	66.8755	NaN	90.8853	44.7479	37.4015	77.6187
GBL81290.1	Dimethylaniline monooxygenase	30.4855	34.7558	31.0311	32.1686	20.0103	26.6633	22.8721	22.944	38.3392	63.6404	33.0693	NaN	NaN	NaN	NaN	NaN	NaN	NaN	NaN	NaN
GBL81319.1	Dolichyl-diphosphooligosaccharide--protein glycosyltransferase subunit STT3B	42.8081	43.3271	42.1583	40.9864	64.7063	52.325	59.8307	47.5298	75.4773	84.7728	89.4113	NaN	NaN	NaN	NaN	NaN	NaN	NaN	NaN	NaN
GBL81328.1	Dolichyl-diphosphooligosaccharide--protein glycosyltransferase subunit STT3B	68.4043	65.2104	65.4805	62.57	48.6173	59.4839	58.4236	54.4616	103.082	90.7903	120.218	NaN	NaN	NaN	74.8243	36.5194	38.9854	46.6451	46.0134	42.0077
GBL81497.1	Delta-1-pyrroline-5-carboxylate synthase	51.4395	48.9516	46.2643	49.7041	42.0368	36.0363	38.1861	27.8728	147.008	160.583	125.644	NaN	NaN	500.518	NaN	147.038	NaN	NaN	NaN	NaN
GBL81635.1;GBL81636.1	Insulin-like growth factor 2 mRNA-binding protein 3-B;Insulin-like growth factor 2 mRNA-binding protein 3-A	96.8916	102.005	131.129	92.4608	108.353	98.9968	125.034	118.013	171.628	278.398	394.135	442.111	NaN	NaN	259.691	245.544	204.458	101.802	77.4271	96.4879
GBL81662.1	ATP-binding cassette sub-family F member 2	16.1264	28.1329	19.6576	21.1053	14.4045	12.2649	16.5546	17.5617	NaN	43.8019	NaN	NaN	NaN	NaN	95.3593	85.3392	115.038	80.5411	84.5928	58.3094
GBL81796.1	Formimidoyltransferase-cyclodeaminase	242.249	271.944	277.646	288.481	181.139	175.776	168.446	161.209	278.823	316.405	268.491	NaN	NaN	NaN	80.9552	76.3368	78.2518	43.5207	39.8745	73.5301
GBL82011.1	Electron transfer flavoprotein subunit beta	599.073	384.086	580.97	356.324	355.458	317.652	362.272	331.105	846.613	737.21	656.861	NaN	NaN	234.113	272.601	607.286	661.548	1007.67	754.068	543.151
GBL82018.1	Nicastrin	58.5018	53.6571	54.2657	56.0018	31.4145	27.3344	28.7578	27.6536	80.5975	76.2416	89.5442	NaN	NaN	NaN	102.031	96.8377	88.2659	145.468	222.723	209.048
GBL82204.1	Integral membrane protein 2B	27.0965	27.9935	24.6779	29.0033	35.6541	32.6844	34.1634	31.5981	NaN	NaN	NaN	NaN	NaN	NaN	NaN	NaN	NaN	NaN	NaN	NaN
GBL82321.1	Sarcalumenin	291.353	196.24	225.452	242.462	929.476	996.325	1109.05	1155.87	NaN	10.1476	10.1069	NaN	NaN	NaN	152.104	257.468	128.744	58.2764	51.843	54.4929
GBL82517.1	Neuroglian	67.3503	66.5134	59.7466	57.4003	56.4824	51.6389	61.1728	59.7119	138.367	155.046	161.134	NaN	NaN	110.501	261.798	593.606	344.11	844.383	845.743	879.169
GBL82519.1	Mitochondrial 10-formyltetrahydrofolate dehydrogenase	90.2883	105.629	87.1434	103.13	68.2954	69.027	67.3054	64.9081	115.064	117.886	63.253	1459.8	NaN	NaN	NaN	96.252	NaN	NaN	NaN	NaN
GBL82629.1	hypothetical protein AVEN_263705-1	60.8532	53.6104	57.7949	65.0456	62.298	66.404	49.0365	56.9821	589.487	854.754	815.492	NaN	NaN	NaN	273.597	151.937	292.347	108.747	124.437	98.0642
GBL82630.1	Twinfilin-2	46.6057	44.0058	46.7711	50.4218	6.74131	3.3737	5.08929	5.709	NaN	NaN	NaN	NaN	NaN	NaN	37.0813	36.7404	35.7518	77.609	58.2403	50.1363
GBL82883.1	Disks large 2	7.27735	9.67996	8.97171	7.6888	8.33833	9.49527	10.9124	7.43252	49.7234	55.4111	49.7624	NaN	NaN	NaN	94.8646	77.2608	54.4487	100.253	75.0523	87.5552
GBL82893.1	Disks large 1	18.5857	20.616	23.4322	29.847	26.9959	21.0082	24.2433	21.5662	23.2714	NaN	42.5957	NaN	NaN	NaN	16.2183	9.92871	26.0399	20.22	24.7392	25.9449
GBL82969.1	COP9 signalosome complex subunit 5	14.1674	13.8601	15.9539	15.1866	9.07363	9.97464	9.98402	7.36776	36.4209	38.8786	69.6805	NaN	NaN	NaN	90.3197	114.222	NaN	57.7316	60.9167	77.3017
GBL82986.1	Heterogeneous nuclear ribonucleoprotein Q	53.5104	52.0843	51.3893	41.4697	50.6935	41.8294	58.1886	43.9881	99.5998	NaN	NaN	NaN	NaN	NaN	135.437	85.2439	72.3919	54.393	25.4245	171.519
GBL82987.1	Leucine--tRNA ligase, cytoplasmic	77.1699	73.1502	64.6158	67.2827	75.0865	64.7946	70.5717	72.4701	78.34	89.9521	58.6254	194.874	NaN	78.323	36.629	58.7166	39.9224	45.1298	31.5444	35.6401
GBL82988.1;GBL82989.1	Surfeit locus protein 4	43.8543	38.1211	38.7146	45.8998	44.8923	45.4267	81.5356	55.6653	NaN	NaN	NaN	NaN	NaN	NaN	NaN	NaN	NaN	15.6315	NaN	NaN
GBL83336.1;GBO34455.1	Ubiquitin carboxyl-terminal hydrolase 7;Ubiquitin carboxyl-terminal hydrolase 7, partial	15.1251	21.7166	17.6638	16.2347	54.7696	62.0048	49.7008	75.1338	NaN	NaN	NaN	NaN	NaN	NaN	158.744	60.5968	144.357	143.914	90.1075	33.267
GBL83591.1	Tropinone reductase 2	82.9683	156.648	99.8504	137.719	98.5396	141.975	81.5403	123.442	92.22	67.2404	74.6709	NaN	NaN	NaN	57.1671	76.2776	77.5642	14.6018	29.813	NaN
GBL83596.1	hypothetical protein AVEN_196423-1	NaN	NaN	NaN	NaN	NaN	NaN	NaN	NaN	NaN	10.7162	NaN	NaN	NaN	NaN	22.1804	21.0922	24.8842	15.7455	5.39085	7.72319
GBL83706.1	cAMP-specific 3',5'-cyclic phosphodiesterase, isoforms N/G	9.43405	7.52095	9.72367	7.51071	23.8013	19.6341	20.7847	21.3365	NaN	NaN	125.526	NaN	NaN	NaN	147.686	205.929	144.688	73.298	84.0733	51.2984
GBL83761.1;GBL83763.1;GBL83765.1;GBL83766.1	Collagen alpha-1(IX) chain	23.8868	14.5244	NaN	12.6902	12.959	48.8686	14.5844	33.7688	NaN	NaN	NaN	NaN	NaN	NaN	1077.02	754.769	1217.52	1046.17	931.166	918.907
GBL83858.1	26S proteasome non-ATPase regulatory subunit 4	66.8777	64.1999	78.3904	92.2253	70.8918	67.4528	69.9541	72.078	70.2166	54.6127	56.0055	NaN	NaN	NaN	145.775	62.6539	116.555	83.1354	33.0453	70.3005
GBL83860.1;GBL83861.1	Calcium-dependent secretion activator 1	NaN	NaN	NaN	NaN	NaN	NaN	NaN	NaN	NaN	NaN	NaN	NaN	NaN	NaN	20.5099	14.1789	9.98244	14.2107	10.5619	17.7522
GBL83947.1	Vacuolar protein sorting-associated protein 35	27.6945	47.4635	28.8558	24.3335	64.8202	58.2645	61.9956	65.8711	106.271	159.506	160.01	NaN	NaN	NaN	64.433	134.808	72.4896	31.0018	72.9011	49.0489
GBL83950.1	NADH dehydrogenase	NaN	NaN	NaN	NaN	21.4665	18.9353	24.0654	18.4265	436.977	423.785	520.457	NaN	NaN	NaN	349.335	179.296	237.144	476.876	606.245	172.967
GBL84109.1	hypothetical protein AVEN_118531-1	13.7502	9.88694	7.45514	8.63591	32.9566	48.595	45.6393	45.4738	76.5053	137.865	103.98	NaN	NaN	NaN	5458.88	5152.73	5754.87	2225.24	1754.52	1966.24
GBL84380.1	Serine/threonine-protein phosphatase PP1-gamma catalytic subunit	42.2518	39.1903	42.6439	41.4294	41.7577	40.2771	46.6443	46.0523	49.353	73.6279	61.3733	84.8873	NaN	68.1186	330.428	195.812	378.999	204.536	168.522	210.863
GBL84444.1	Fumarate hydratase, mitochondrial	104.565	91.7413	88.5237	86.5114	267.943	248.733	256.514	276.353	NaN	NaN	100.049	NaN	NaN	NaN	345.246	330.802	455.576	NaN	129.612	77.1273
GBL84655.1	Rab-like protein 2A	17.8477	16.1345	16.6231	13.587	16.587	19.2901	19.2265	17.1988	46.3085	53.7507	80.8953	NaN	NaN	NaN	187.526	139.945	157.203	137.845	151.503	116.744
GBL84746.1	Charged multivesicular body protein 1a	62.6746	59.237	70.5699	46.7277	37.6764	31.9068	48.8406	45.0502	36.3718	NaN	NaN	NaN	NaN	NaN	72.1358	113.766	66.6292	104.073	88.9029	109.665
GBL84804.1	40S ribosomal protein S20	1544.68	1032.02	653.851	1200.37	1251.21	1707.98	1442.99	1823.22	287.165	68.2826	37.5675	NaN	NaN	NaN	21.206	NaN	NaN	40.9634	33.9371	28.0935
GBL84842.1	hypothetical protein AVEN_93867-1	NaN	NaN	NaN	NaN	10.4121	NaN	NaN	NaN	10.1027	NaN	NaN	NaN	NaN	NaN	NaN	5.86212	NaN	8.97995	3.53971	6.45237
GBL84846.1	L-threonine 3-dehydrogenase, mitochondrial	NaN	26.1378	47.4053	NaN	36.7935	49.1561	55.9509	53.0634	214.993	215.701	138.733	NaN	NaN	NaN	58.442	43.0312	63.4388	71.8735	83.0204	79.8846
GBL84848.1;GBM59409.1	Serine/threonine-protein kinase ICK	1701.19	2103.53	2168.22	1812.94	1674.72	1455.84	1345.94	1300.06	NaN	NaN	NaN	NaN	NaN	NaN	NaN	NaN	NaN	NaN	NaN	NaN
GBL84917.1;GBL91219.1	Zinc finger homeobox protein 4;Zinc finger homeobox protein 3	5.55093	6.84641	9.44222	12.1924	NaN	NaN	NaN	NaN	NaN	NaN	NaN	NaN	NaN	NaN	NaN	NaN	NaN	NaN	NaN	NaN
GBL85005.1	Programmed cell death protein 5	59.0114	61.8519	68.6052	58.1667	79.2769	67.5424	71.1611	74.5861	NaN	NaN	NaN	NaN	NaN	NaN	33.482	NaN	NaN	NaN	23.6621	26.1136
GBL85137.1	Dihydropyrimidinase	463.449	352.902	497.814	371.303	442.879	406.004	410.304	395.999	1363.24	1353.37	1314.38	NaN	NaN	NaN	12922.4	7572.76	13694.9	10102.5	4781.58	8125.86
GBL85140.1	hypothetical protein AVEN_221351-1	NaN	3.79543	1.6387	5.85197	7.30185	NaN	NaN	NaN	NaN	NaN	NaN	NaN	NaN	NaN	NaN	NaN	NaN	NaN	NaN	NaN
GBL85150.1	hypothetical protein AVEN_221359-1	15.6487	34.4272	21.4452	22.9316	54.4215	52.0272	59.785	65.6553	NaN	NaN	NaN	NaN	NaN	NaN	NaN	NaN	NaN	NaN	NaN	NaN
GBL85291.1	Protein masquerade	17.9709	18.6448	40.0545	23.0009	26.4968	26.8635	29.8475	33.7125	NaN	NaN	NaN	NaN	NaN	NaN	NaN	NaN	NaN	NaN	NaN	NaN
GBL85410.1	Endoribonuclease Dicer	58.9248	48.2478	51.5441	44.8692	67.9377	53.6306	61.2969	70.9876	NaN	NaN	NaN	NaN	NaN	NaN	NaN	65.7832	39.7577	24.7811	37.2217	44.9646
GBL85419.1	Glutamate dehydrogenase, mitochondrial	294.692	296.508	317.398	304.969	402.798	409.141	418.548	426.655	355.394	408.439	563.375	1052.97	NaN	1298.86	634.095	804.354	863.963	647.553	862.417	687.456
GBL85668.1	Eukaryotic translation initiation factor 1A, X-chromosomal	76.9433	86.2197	96.0179	89.6862	75.5115	90.4126	93.9756	83.1144	137.174	203.462	220.226	NaN	NaN	NaN	NaN	NaN	NaN	198.989	349.554	190.808
GBL85671.1	Protein UBASH3A	23.8655	38.499	41.9215	33.1031	56.9459	53.7982	68.7416	46.9548	NaN	NaN	NaN	NaN	NaN	NaN	212.338	127.452	149.776	587.598	11.7617	NaN
GBL85846.1;GBM31650.1	Methanethiol oxidase	16.8927	18.622	15.9416	15.7791	5.88515	7.6324	6.82006	9.00746	60.8644	70.0168	58.276	290.406	NaN	NaN	60.1701	37.2977	70.5257	116.593	144.866	212.599
GBL85926.1	Arginine kinase	1053.41	991.114	1433.26	1022.01	3535.72	1226.59	2807.89	2664.65	3596.74	1207.39	1178.51	NaN	NaN	NaN	885.314	5218.43	1219.77	2425.66	2741.33	2505.91
GBL85927.1;GBM46408.1	Sodium- and chloride-dependent GABA transporter 1, partial;Sodium- and chloride-dependent GABA transporter 1	NaN	NaN	NaN	NaN	17.7784	16.4752	16.8349	17.555	NaN	NaN	NaN	NaN	NaN	NaN	139.5	NaN	203.68	535.357	NaN	326.498
GBL86087.1;GBL87827.1;GBL87846.1	hypothetical protein AVEN_89129-1;hypothetical protein AVEN_192013-1;hypothetical protein AVEN_192027-1	64.1606	61.5165	48.9287	63.1793	44.324	35.1818	45.913	36.2911	NaN	NaN	NaN	NaN	NaN	NaN	NaN	NaN	NaN	NaN	NaN	NaN
GBL86145.1	hypothetical protein AVEN_89170-1	NaN	NaN	NaN	NaN	NaN	NaN	NaN	NaN	1.74471	1.09835	2.68047	NaN	NaN	NaN	NaN	2.26375	2.09462	NaN	NaN	NaN
GBL86191.1	FK506-binding protein	159.179	171.165	153.208	170.53	141.919	91.2985	144.71	141.959	1432.18	1320.25	1280.84	NaN	NaN	NaN	2103.84	523.823	1669.81	783.038	746.956	671.772
GBL86209.1	Mitochondrial import receptor subunit TOM70	121.932	102.109	80.656	147.33	108.535	98.1412	95.6994	105.28	NaN	NaN	NaN	NaN	NaN	NaN	811.174	455.634	NaN	159.594	230.837	280.519
GBL86548.1	Carnitine O-palmitoyltransferase 2, mitochondrial	83.0212	75.2734	59.0321	58.4406	112.945	102.222	79.6388	106.27	477.497	346.254	229.351	NaN	NaN	NaN	65.003	NaN	NaN	NaN	54.2819	31.1219
GBL86551.1	Carnitine O-palmitoyltransferase 2, mitochondrial	23.0765	22.3294	16.1881	17.0588	32.7058	30.3338	30.8739	38.426	NaN	NaN	NaN	NaN	NaN	NaN	NaN	NaN	NaN	NaN	NaN	NaN
GBL86560.1;GBN02673.1;GBN26772.1;GBN36522.1;GBN42212.1;GBN91377.1;GBN98176.1	hypothetical protein AVEN_194816-1;hypothetical protein AVEN_22151-1;hypothetical protein AVEN_171926-1;hypothetical protein AVEN_92941-1;hypothetical protein AVEN_170299-1;hypothetical protein AVEN_183639-1, partial;hypothetical protein AVEN_223334-1	13.8697	19.0605	21.0474	20.6357	27.006	26.4776	25.8906	26.4519	NaN	NaN	NaN	NaN	NaN	NaN	188.239	214.367	NaN	NaN	164.741	NaN
GBL86577.1	Estradiol 17-beta-dehydrogenase 2	27.8477	32.4297	36.1551	24.1697	39.2265	39.1248	42.3726	35.9338	NaN	NaN	NaN	NaN	NaN	NaN	NaN	NaN	NaN	NaN	NaN	NaN
GBL86582.1	Ras-related protein Ral-a	97.3729	135.103	131.885	204.945	95.3109	67.1194	64.8102	86.5262	225.452	124.406	103.827	NaN	NaN	NaN	NaN	NaN	NaN	NaN	NaN	179.973
GBL86614.1;GBM88218.1;GBM88221.1;GBM88244.1;GBM88261.1;GBN23307.1;GBN23390.1;GBN23421.1;GBN23471.1;GBN29367.1;GBN96948.1	hypothetical protein AVEN_194861-1;hypothetical protein AVEN_43200-1;hypothetical protein AVEN_49920-1;hypothetical protein AVEN_126975-1;hypothetical protein AVEN_204986-1;hypothetical protein AVEN_195780-1, partial;hypothetical protein AVEN_94858-1;hypothetical protein AVEN_219570-1, partial;hypothetical protein AVEN_261092-1;hypothetical protein AVEN_132339-1;hypothetical protein AVEN_52383-1	NaN	NaN	NaN	NaN	NaN	NaN	NaN	NaN	NaN	NaN	NaN	NaN	NaN	NaN	NaN	NaN	NaN	113.43	87.5158	147.449
GBL86903.1	hypothetical protein AVEN_218651-1	45.5042	53.5984	56.9662	74.3175	51.1917	54.1197	52.8268	59.6848	25.5795	14.8773	NaN	NaN	NaN	NaN	57.9317	56.6877	26.7951	58.7958	59.1908	77.9877
GBL86990.1	Protein arginine N-methyltransferase 8	12.7789	11.8777	8.66816	9.81776	14.5245	15.248	14.4419	12.829	NaN	NaN	64.4935	NaN	NaN	NaN	38.6433	88.6161	42.7477	14.5049	34.2261	17.8232
GBL87028.1	E3 ubiquitin-protein ligase TRIM33	NaN	NaN	NaN	NaN	6216.56	16806.6	NaN	NaN	NaN	NaN	NaN	NaN	NaN	NaN	148.872	NaN	124.202	103.224	89.5763	59.577
GBL87115.1	ADP,ATP carrier protein	883.987	733.796	753.634	842.797	1538.58	1086.39	1343.19	983.158	326.971	295.638	236.424	5834.11	NaN	2592.88	2253.05	1371.26	1821.89	1721.79	1547.21	1386.7
GBL87290.1	Myelin expression factor 2, partial	94.2663	92.6357	100.157	82.5717	160.912	153.114	125.037	156.034	88.4128	31.662	37.4302	NaN	NaN	NaN	371.433	NaN	329.645	NaN	NaN	NaN
GBL87498.1;GBN91779.1	hypothetical protein AVEN_67616-1;Chorion transcription factor Cf2	50.4156	58.2962	24.8499	31.9088	41.1832	85.5758	46.7448	48.9162	49.6451	56.8552	53.0926	NaN	NaN	NaN	48.5337	49.3732	55.5448	27.618	28.737	27.3428
GBL87502.1	Serine hydroxymethyltransferase, mitochondrial	409.44	371.192	388.46	393.568	310.394	314.836	328.226	307.14	232.131	207.576	153.187	361.738	NaN	NaN	60.945	197.039	62.5991	75.0578	37.7771	129.541
GBL87574.1	Xylulose kinase	NaN	35.7736	33.8641	36.3252	55.5609	NaN	NaN	NaN	116.369	NaN	31.8775	NaN	NaN	NaN	NaN	NaN	NaN	NaN	NaN	NaN
GBL87650.1;GBN66717.1	Peptidase M20 domain-containing protein 2;Peptidase M20 domain-containing protein 2, partial	59.8979	55.5985	55.2489	63.4357	206.663	192.826	170.578	180.509	549.161	616.824	807.131	NaN	NaN	NaN	NaN	NaN	NaN	NaN	NaN	NaN
GBL87664.1	hypothetical protein AVEN_81296-1	275.769	265.864	289.804	235.389	525.025	552.418	534.694	542.421	90.8558	104.136	57.7539	NaN	NaN	NaN	1604.56	1154.27	1884.63	2758.04	3417.69	4121.58
GBL87793.1	Diacylglycerol O-acyltransferase 1	NaN	NaN	NaN	NaN	7.25659	NaN	11.3162	5.11594	175.688	125.833	170.115	NaN	NaN	NaN	NaN	NaN	NaN	NaN	NaN	NaN
GBL87799.1	hypothetical protein AVEN_197782-1, partial	NaN	NaN	NaN	NaN	NaN	NaN	NaN	NaN	NaN	NaN	NaN	NaN	NaN	NaN	NaN	NaN	10.911	23.7822	12.9128	18.1141
GBL87990.1	26S proteasome non-ATPase regulatory subunit 7	222.886	230.46	226.059	256.455	95.631	86.3403	87.8328	89.9229	155.799	175.68	170.436	573.561	NaN	1731.46	111.727	148.461	154.281	169.09	152.905	120.404
GBL87996.1	26S proteasome non-ATPase regulatory subunit 7	340.149	333.488	356.464	454.074	291.089	326.385	322.687	358.077	85.3566	40.7738	NaN	NaN	NaN	208.014	20.7572	43.7621	NaN	94.1049	77.4427	85.9305
GBL88037.1;GBL88039.1	Twitchin	570.912	614.714	583.484	573.89	981.243	952.659	1036.24	1017.61	469.615	443.619	444.363	740.742	3724.4	2341.73	4974.92	4741.77	4802.69	3545.78	3238.87	3273.61
GBL88045.1	hypothetical protein AVEN_133704-1	71.2401	77.6081	73.8757	64.7601	98.5171	76.7614	94.9641	111.632	NaN	NaN	NaN	NaN	NaN	NaN	NaN	NaN	NaN	NaN	NaN	NaN
GBL88101.1	hypothetical protein AVEN_24885-1	33.2373	28.382	55.0069	NaN	195.947	158.322	214.912	150.596	NaN	NaN	NaN	NaN	NaN	NaN	NaN	NaN	NaN	NaN	NaN	NaN
GBL88294.1	Peptidyl-prolyl cis-trans isomerase FKBP14	54.3807	69.3282	52.6639	58.8857	96.3353	112.025	129.3	100.66	138.99	168.051	173.329	NaN	NaN	NaN	84.8936	268.588	138.245	218.143	229.796	205.69
GBL88771.1	Eukaryotic translation initiation factor 4E type 3	48.3696	64.6067	52.2878	38.6261	46.7656	28.659	38.8185	40.0592	NaN	NaN	NaN	NaN	NaN	NaN	8.76823	NaN	NaN	16.093	76.6535	55.9283
GBL88929.1	Hemocyanin G chain	7367.59	7928.77	7492.21	7240.29	10727.4	12232.5	11569.2	11727.8	9343.3	15209.6	9654.64	1517.8	1189.72	967.321	26782.5	16915.2	21324.3	41287.9	29314.8	31567.8
GBL88930.1	Hemocyanin D chain	2702.38	3112.55	2876.15	3173.24	6144.32	6109.95	6161.46	6404.9	8718.75	6834.16	5556.1	8237.95	4104.92	1623.34	44875.8	32654.4	30745.1	18543.7	17636.6	17339.8
GBL88938.1	Hemocyanin A chain	1136.8	1163.69	1325.95	1116.03	2706.22	2696.94	2234.23	2928.52	2265.53	2928.87	3314.25	13188.2	21199.4	12472.1	11681.9	12127.8	10358.7	10171.2	8609.1	8212.59
GBL88941.1	cAMP-dependent protein kinase type II regulatory subunit	62.7138	73.5145	63.4488	74.1774	51.6081	58.4212	56.6722	53.041	46.2839	88.8909	41.5003	NaN	NaN	33.9345	215.813	153.434	126.953	297.543	218.084	167.915
GBL89272.1	Thymidylate synthase	NaN	NaN	NaN	NaN	NaN	27.6649	36.512	30.5241	NaN	NaN	NaN	NaN	NaN	NaN	NaN	NaN	NaN	NaN	NaN	NaN
GBL89462.1	Glycogen synthase kinase-3 beta	16.206	35.7993	25.1201	27.8495	96.1604	70.4436	63.5193	69.3405	298.718	318.905	302.977	NaN	NaN	NaN	81.6487	NaN	NaN	105.577	NaN	36.7113
GBL89467.1	Hypoxia up-regulated protein 1	61.1649	73.2895	76.7008	65.9143	116.002	54.4643	49.882	50.7279	204.675	185.448	117.318	244.199	NaN	NaN	114.528	88.4584	111.118	30.1373	18.4484	18.5101
GBL89644.1	hypothetical protein AVEN_222362-1, partial	99.9699	113.682	108.602	114.407	92.6862	93.9094	101.906	102.315	66.1232	32.6066	60.7613	NaN	NaN	NaN	86.4386	NaN	71.1675	172.104	121.083	107.608
GBL89832.1	Charged multivesicular body protein 4b	44.4291	63.1516	51.9613	58.477	47.8398	53.2469	47.6227	47.2304	412.462	522.733	523.517	NaN	NaN	93.9165	89.7466	34.0316	51.0897	20.3427	27.8577	30.3267
GBL89848.1	Cleavage stimulation factor subunit 3	NaN	NaN	NaN	NaN	NaN	NaN	NaN	NaN	73.8133	68.1417	NaN	NaN	NaN	NaN	NaN	NaN	NaN	16.3579	18.5789	15.7881
GBL89975.1	V-type proton ATPase catalytic subunit A	227.642	207.146	202.893	216.993	136.944	113.934	124.974	123.221	643.582	549.292	646.411	190.977	NaN	NaN	129.577	139.75	132.417	159.679	155.91	168.624
GBL89998.1	Dolichyl-diphosphooligosaccharide--protein glycosyltransferase subunit 1	17.7319	27.6453	13.9854	26.0111	38.5377	47.8494	41.7154	42.6354	NaN	NaN	NaN	NaN	NaN	NaN	NaN	NaN	NaN	NaN	NaN	NaN
GBL90154.1	Kinesin heavy chain, partial	22.7357	19.9478	19.6604	19.8337	35.8564	30.8302	31.4094	40.5897	7.11409	20.4801	44.6718	NaN	NaN	NaN	108.939	122.926	123.613	13.8864	19.7236	24.4623
GBL90160.1	Phosphatidylinositol 4-kinase type 2-beta	24.5951	27.666	30.5038	34.2923	33.8946	32.5985	31.422	32.6197	NaN	NaN	NaN	NaN	NaN	NaN	NaN	24.9242	58.8026	27.7864	24.8963	20.2999
GBL90240.1	V-type proton ATPase subunit B	1310.86	1377.74	1355.67	1356.59	687.745	755.653	678.582	716.988	1423.2	1862.36	1513.95	2797.67	NaN	758.314	425.02	427.082	366.053	552.231	591.05	479.712
GBL90291.1	Ubiquitin-fold modifier 1	407.636	393.247	389.311	313.558	246.663	218.987	267.732	215.191	389.78	329.245	295.864	NaN	NaN	NaN	466.424	345.08	308.41	124.371	127.485	183.75
GBL90301.1;GBL90304.1	N-acetylgalactosaminyltransferase 7	27.6638	31.2725	30.3687	27.9273	30.1333	37.124	34.3993	29.8953	268.249	241.31	250.855	NaN	NaN	NaN	NaN	NaN	NaN	NaN	NaN	NaN
GBL90419.1	Mannosyl-oligosaccharide glucosidase	112.998	111.078	97.4379	112.087	86.9806	91.8532	85.6606	100.123	162.242	142.743	246.137	NaN	NaN	NaN	NaN	NaN	NaN	NaN	43.288	32.5952
GBL90554.1	Protein stoned-B	NaN	NaN	NaN	NaN	NaN	NaN	NaN	NaN	NaN	NaN	NaN	NaN	NaN	NaN	NaN	NaN	NaN	31.7318	39.8654	53.3644
GBL90691.1	ADP-ribosylation factor-like protein 1	24.6232	18.0269	19.4035	15.5489	147.521	130.243	147.746	132.485	69.9291	56.3794	NaN	NaN	NaN	NaN	NaN	82.4007	NaN	80.7108	52.5928	NaN
GBL90721.1	hypothetical protein AVEN_219376-1	3.69763	5.86101	4.16699	4.89193	24.8518	25.0512	28.7604	23.9493	7.19883	4.08709	1.39521	NaN	NaN	NaN	766.487	412.834	649.613	136.664	152.858	132.02
GBL90912.1	Peptidyl-prolyl cis-trans isomerase	178.545	128.31	140.558	133.212	99.8133	103.828	94.9421	114.165	253.906	310.548	200.408	970.153	NaN	NaN	993.063	1159.86	644.674	602.822	806.74	640.523
GBL90952.1	Dimethylaniline monooxygenase	12.656	11.0263	18.0333	15.0563	13.3292	6.14822	9.07319	12.347	NaN	NaN	NaN	NaN	NaN	NaN	NaN	NaN	NaN	29.5484	27.5477	29.4113
GBL91155.1	Vacuolar protein sorting-associated protein 4B	67.2598	69.7143	73.7508	68.8413	32.8106	48.3647	59.3099	46.2783	123.923	123.583	110.356	NaN	NaN	NaN	47.701	54.6492	46.8642	107.88	78.5459	91.8426
GBL91158.1	Vacuolar protein sorting-associated protein 4B	116.113	147.658	140.704	128.297	139.909	116.157	143.763	144.091	153.203	168.682	171.56	NaN	NaN	NaN	NaN	NaN	NaN	NaN	20.4619	22.1716
GBL91292.1	Teneurin-m	NaN	NaN	NaN	NaN	NaN	NaN	NaN	NaN	29.2257	NaN	NaN	NaN	NaN	NaN	57.2547	54.4543	52.85	42.4923	50.508	49.3551
GBL91400.1	Protein obstructor-E	247.044	202.438	241.406	262.358	304.94	343.348	329.801	328.015	NaN	NaN	NaN	NaN	NaN	NaN	NaN	NaN	NaN	NaN	NaN	NaN
GBL91409.1	Insulin-like growth factor-binding protein-related protein 1	41.9184	39.0355	37.5194	43.7444	24.372	23.7264	32.0202	27.2864	NaN	NaN	NaN	NaN	NaN	NaN	NaN	NaN	NaN	NaN	NaN	NaN
GBL91593.1	Sorbin and SH3 domain-containing protein 1	NaN	NaN	NaN	NaN	NaN	NaN	NaN	NaN	140.251	167.14	NaN	NaN	NaN	NaN	74.4982	66.7219	81.5662	15.1993	16.0037	NaN
GBL91594.1	Serine/threonine-protein phosphatase 2B catalytic subunit 2	86.058	75.3078	68.0822	78.5479	226.553	175.316	200.554	184.113	236.377	184.411	189.458	NaN	NaN	NaN	197.628	477.798	404.971	173.132	163.636	201.147
GBL91632.1;GBL91633.1	Stress-activated protein kinase JNK	21.2318	24.4414	22.1	23.1037	17.2073	18.1608	14.2099	19.6129	33.6952	45.1879	24.9009	NaN	NaN	NaN	39.3209	38.8256	52.3323	40.9529	23.3481	57.3264
GBL91882.1	Membrane-associated protein Hem	5.31103	20.309	9.62548	14.9726	17.9964	25.5795	22.3946	NaN	7.98281	17.5764	14.9377	NaN	NaN	99.7116	6.65853	NaN	NaN	NaN	NaN	7.81068
GBL91997.1;GBL91999.1	N-acetylated-alpha-linked acidic dipeptidase 2	NaN	17.5006	17.5375	17.0971	48.204	35.7244	36.4201	37.3698	NaN	NaN	NaN	NaN	NaN	NaN	NaN	NaN	NaN	NaN	NaN	NaN
GBL92056.1;GBL92057.1	COP9 signalosome complex subunit 1	8.52381	4.85146	8.34141	8.13889	21.2494	36.593	25.4832	21.7256	45.1414	43.8571	35.8466	NaN	NaN	NaN	42.8844	58.0508	52.7566	79.5116	98.2377	106.173
GBL92080.1;GBL92081.1	hypothetical protein AVEN_102624-1;hypothetical protein AVEN_102624-2	NaN	NaN	NaN	NaN	NaN	NaN	NaN	NaN	53.7043	66.6556	64.089	NaN	NaN	NaN	NaN	NaN	5.98908	22.0253	38.4844	23.131
GBL92086.1	Glutamine amidotransferase-like class 1 domain-containing protein 1	19.9731	13.0887	17.1065	15.2491	14.2663	11.6614	11.8398	11.195	33.1395	20.3641	39.4673	NaN	NaN	NaN	42.5784	NaN	NaN	67.2582	NaN	34.1044
GBL92188.1	TPPP family protein CG45057	10.1605	10.588	10.7245	7.44537	16.5461	18.2509	17.6889	20.8889	NaN	NaN	NaN	NaN	NaN	NaN	190.749	133.736	109.808	160.617	111.385	149.54
GBL92212.1;GBN26320.1;GBN26321.1;GBN26402.1;GBN26409.1	hypothetical protein AVEN_116252-1, partial;Dehydrogenase/reductase SDR family member 4;Dehydrogenase/reductase SDR family member 4;Dehydrogenase/reductase SDR family member 4;Dehydrogenase/reductase SDR family member 4	59.4713	127.616	79.9082	99.3195	72.3204	49.9979	56.4077	52.9923	735.797	536.156	807.038	NaN	NaN	NaN	NaN	NaN	NaN	NaN	55.7021	44.482
GBL92387.1	Innexin inx2	16.6377	13.3815	17.5471	15.8417	26.8133	37.8058	27.5059	29.7901	NaN	NaN	NaN	NaN	NaN	41.6867	NaN	NaN	NaN	NaN	NaN	NaN
GBL92391.1	Innexin inx2	169.827	192.478	184.889	144.798	78.1835	78.4699	90.7622	73.982	191.274	NaN	NaN	NaN	NaN	NaN	NaN	NaN	NaN	17.561	NaN	NaN
GBL92417.1	Phosphatidylinositol 5-phosphate 4-kinase type-2 alpha	34.8543	33.7657	35.8886	29.3554	79.5069	57.0701	85.949	61.9446	43.353	NaN	NaN	NaN	NaN	NaN	NaN	31.5512	NaN	13.8699	19.168	NaN
GBL92420.1	Heat shock protein 70 A1	1109.31	1312.35	1212.37	1130.88	1307.27	1215	1398.21	1391.42	4626.86	3838.53	4934.92	NaN	NaN	818.139	2583.45	3141.23	870.846	2089.76	1008.63	3609.16
GBL92501.1	putative citrate synthase 2, mitochondrial	119.849	121.222	137.993	168.676	161.402	163.79	199.698	170.754	126.81	98.7652	209.193	NaN	NaN	NaN	727.776	452.053	531.503	1072.18	647.841	820.047
GBL92517.1;GBL92518.1	Proteasome activator complex subunit 3	70.072	75.5746	77.3177	79.6872	79.3521	85.01	94.3809	79.8996	149.937	130.239	111.432	NaN	NaN	NaN	57.4443	75.7061	81.564	51.6556	46.2683	40.423
GBL92559.1;GBL92560.1	Vinculin	167	154.076	168.684	179.134	260.33	247.476	262.187	228.376	564.135	356.283	331.263	NaN	NaN	577.851	141.595	172.269	309.948	286.413	407.195	257.847
GBL92717.1	Ubiquitin-conjugating enzyme E2 G2	88.557	97.4253	133.565	96.966	117.916	125.888	93.5757	106.012	184.359	187.034	235.309	NaN	NaN	NaN	93.3918	47.3369	113.627	68.0258	40.9193	45.7299
GBL92727.1	Tyrosine-protein kinase Src42A	25.2951	18.991	27.3042	27.0931	15.2686	16.1683	21.6388	19.124	79.8966	108.994	99.836	NaN	NaN	NaN	NaN	NaN	NaN	NaN	NaN	NaN
GBL92730.1	Tyrosine-protein kinase Src42A	21.1436	25.0982	26.1236	24.1779	24.7515	27.9484	24.5902	20.9706	84.5927	105.272	69.7207	NaN	NaN	NaN	112.69	NaN	NaN	46.0721	31.2308	57.4613
GBL93089.1	Myosin regulatory light chain sqh	23.6351	28.542	24.7875	36.6556	40.0459	47.1664	46.726	48.6473	165.838	192.002	125.991	NaN	NaN	NaN	286.662	91.6475	1563.1	76.9268	164.837	40.3155
GBL93099.1	Mitochondrial enolase superfamily member 1	3.54954	4.1404	3.48975	5.71959	NaN	NaN	NaN	NaN	NaN	NaN	NaN	NaN	NaN	NaN	NaN	NaN	NaN	NaN	NaN	NaN
GBL93224.1	Splicing factor 3B subunit 2, partial	32.2689	37.2479	30.2535	27.3465	18.2617	17.8123	19.2222	17.4835	NaN	NaN	NaN	NaN	NaN	NaN	NaN	NaN	NaN	64.1124	71.4231	57.0258
GBL93228.1;GBL93229.1	hypothetical protein AVEN_42672-1;hypothetical protein AVEN_42672-2	NaN	NaN	NaN	NaN	NaN	NaN	NaN	NaN	4.45562	4.19146	6.7901	NaN	NaN	NaN	4.64495	4.64699	4.00568	NaN	NaN	NaN
GBL93274.1	Tyrosine-protein phosphatase non-receptor type 9	NaN	6.07425	13.1866	9.61996	20.3168	16.1741	19.6732	14.6542	19.875	NaN	30.5613	57.2382	NaN	NaN	NaN	NaN	NaN	NaN	NaN	NaN
GBL93346.1	Heat shock protein 70 B2	37.9698	32.2487	44.4173	37.9605	24.6024	33.5476	23.9569	21.4375	NaN	NaN	39.978	NaN	NaN	NaN	NaN	NaN	NaN	NaN	NaN	NaN
GBL93364.1	GPI-anchor transamidase	38.847	39.3542	38.1506	27.9221	11.06	14.4023	11.9121	18.4995	NaN	16.3931	147.77	NaN	NaN	NaN	34.0615	NaN	NaN	19.432	20.8007	20.1906
GBL93386.1	Aromatic-L-amino-acid decarboxylase	NaN	20.7648	11.5615	19.3837	24.9722	19.6869	54.2953	19.1201	24.4827	NaN	NaN	NaN	NaN	NaN	NaN	NaN	NaN	NaN	NaN	NaN
GBL93398.1;GBL93399.1	Rab-like protein 6	13.3716	10.3176	11.5726	9.2843	35.6633	42.472	59.6914	59.4009	NaN	NaN	NaN	NaN	NaN	NaN	NaN	NaN	NaN	NaN	NaN	NaN
GBL93407.1	Glutamine synthetase 2 cytoplasmic	309.829	298.232	356.328	351.197	58.2881	112.175	113.542	93.467	291.362	404.763	313.542	NaN	NaN	NaN	339.425	622.559	494.585	157.648	229.256	185.83
GBL93485.1	Ras-related GTP-binding protein C	36.4311	40.1232	37.3852	37.9146	88.5758	79.8568	76.0392	82.1544	124.919	105.935	123.867	NaN	NaN	NaN	152.783	84.3414	132.767	77.4384	90.8431	71.8421
GBL93573.1	Nidogen-1	188.409	215.651	218.083	256.46	155.045	135.103	125.506	117.781	241.129	243.156	169.174	NaN	NaN	314.877	177.502	224.87	247.309	124.028	153.29	133.649
GBL93596.1	Dolichyl-diphosphooligosaccharide--protein glycosyltransferase subunit 2	45.4623	53.6099	48.9609	41.773	176.442	187.364	180.545	183.976	602.366	627.92	457.277	NaN	NaN	447.474	122.709	73.8143	92.9139	NaN	NaN	NaN
GBL93598.1	Arginine kinase	1952.96	2207.39	2233.88	2386.34	3522.54	3529.28	4159.46	3602.47	626.204	481.07	560.509	1058.7	584.922	551.002	6171.93	4610.3	6090.47	5377.16	5804.46	5380.95
GBL93671.1	SEC14-like protein 1	17.3018	18.2652	19.588	25.651	15.043	18.0588	20.9595	17.8454	50.0764	55.2094	NaN	NaN	NaN	NaN	NaN	NaN	NaN	NaN	NaN	NaN
GBL93705.1	Phosphatidylinositol 3,4,5-trisphosphate 3-phosphatase TPTE2	12.5087	11.9896	15.1896	13.2101	17.9149	19.6526	16.5003	18.3907	264.568	224.327	145.101	NaN	NaN	NaN	51.8612	NaN	90.1188	52.3612	58.3503	44.0614
GBL93725.1	Brain tumor protein	32.0203	37.3603	27.0707	29.0816	29.8553	28.2147	38.8152	33.5351	NaN	NaN	NaN	NaN	NaN	NaN	NaN	NaN	NaN	NaN	NaN	NaN
GBL93890.1	Acyl-protein thioesterase 2	18.0458	15.1954	17.4413	23.6972	16.3587	9.4272	17.471	8.49457	13.2897	NaN	NaN	NaN	NaN	NaN	34.2207	22.4919	42.1562	98.4135	43.6719	118.256
GBL93902.1	Transmembrane 9 superfamily member 4	8.41491	6.98677	9.0303	8.82982	15.6168	14.2387	15.0667	14.6156	13.3728	10.715	17.4746	NaN	NaN	NaN	11.0044	6.87761	17.1759	7.21757	5.61873	4.07091
GBL93904.1	Translationally-controlled tumor	264.941	366.749	308.727	326.34	330.022	306.857	318.453	308.525	678.149	813.68	716.936	602.449	NaN	431.337	161.581	126.421	151.757	83.6334	47.8582	56.5546
GBL93931.1	Phosphoribosylformylglycinamidine synthase	69.1862	101.083	75.1422	82.8592	57.1467	68.9345	52.2934	68.6075	12.2979	11.5517	56.0663	NaN	NaN	NaN	5.15167	10.5383	4.97686	9.56638	8.51081	7.40246
GBL93934.1	Methylmalonyl-CoA mutase, mitochondrial	37.7244	15.94	50.1056	50.129	50.1877	37.55	56.6876	41.7855	160.818	95.8042	58.2446	NaN	NaN	NaN	500.855	382.421	570.272	733.569	776.692	1021.91
GBL93937.1	Oxysterol-binding protein-related protein 9	64.6777	40.082	41.511	27.5434	46.1717	51.1674	46.2083	40.4261	NaN	NaN	NaN	NaN	NaN	NaN	92.3399	110.447	136.812	83.5447	65.8655	87.0415
GBL94467.1	Dolichyl-diphosphooligosaccharide--protein glycosyltransferase subunit STT3A	85.3824	67.2345	86.6596	103.185	129.228	143.831	122.915	92.8273	51.93	59.207	64.9496	NaN	NaN	NaN	53.5346	98.5907	90.0855	28.0306	15.0656	10.7206
GBL94482.1	Solute carrier organic anion transporter family member 3A1	53.3047	39.8685	52.6965	43.2628	32.5579	35.8709	23.9345	31.8391	NaN	NaN	NaN	NaN	NaN	NaN	NaN	NaN	NaN	NaN	NaN	NaN
GBL94851.1	Methionine aminopeptidase 1	28.3872	34.3445	33.0515	26.3795	21.5876	18.9621	20.4676	25.5944	46.0187	46.2731	31.167	NaN	NaN	NaN	168.076	54.5274	77.0933	53.6361	50.9983	57.6791
GBL95007.1	Histone H2B	87.6577	99.5662	85.6923	105.843	64.0077	77.021	81.395	77.8886	327.599	NaN	NaN	NaN	NaN	NaN	671.583	385.753	604.998	453.477	590.12	438.757
GBL95009.1	NEDD8-activating enzyme E1 regulatory subunit	26.4374	28.1545	25.5625	22.8947	39.7851	38.4553	28.0179	27.0798	150.496	189.475	136.13	NaN	NaN	NaN	NaN	41.1835	NaN	209.882	NaN	NaN
GBL95047.1	Asparagine--tRNA ligase, cytoplasmic	55.5671	59.5276	66.7168	51.1847	164.552	155.764	182.469	183.938	165.094	92.4663	137.408	NaN	NaN	NaN	NaN	28.949	18.726	11.1518	41.7603	NaN
GBL95083.1	ADAMTS-like protein 5	16.785	19.5008	14.4211	NaN	23.3094	24.0297	22.2542	16.9736	NaN	NaN	NaN	NaN	NaN	NaN	NaN	NaN	NaN	NaN	NaN	NaN
GBL95142.1	Catalase	1036.69	1117.48	1148.47	1086.37	536.526	565.132	541.098	547.173	1433.27	1912.78	2839.29	986.286	NaN	NaN	126.409	189.657	142.092	284.449	243.039	151.134
GBL95234.1	Polymerase delta-interacting protein 2	62.2013	72.5721	66.4459	63.6117	67.6677	70.5125	66.1436	74.9075	105.276	70.7295	66.9443	NaN	NaN	NaN	71.0269	85.2532	39.0817	51.4807	37.282	31.0007
GBL95276.1	Obg-like ATPase 1	170.062	169.557	159.062	141.596	130.155	126.207	150.095	115.014	161.764	175.982	212.254	NaN	NaN	92.8889	265.398	380.543	306.242	392.282	290.703	339.013
GBL95358.1	hypothetical protein AVEN_154771-1	NaN	NaN	NaN	NaN	NaN	NaN	NaN	NaN	NaN	NaN	NaN	NaN	NaN	16.3915	2.9882	NaN	7.55283	4.18151	NaN	1.13395
GBL95489.1	Glycine N-methyltransferase	24.7809	20.9155	20.0668	19.674	5.72041	7.97752	11.455	8.78312	NaN	NaN	NaN	NaN	NaN	NaN	NaN	NaN	NaN	NaN	NaN	NaN
GBL95551.1	Nucleoside diphosphate kinase	1031.67	1359.87	1054.56	1189.09	465.657	463.137	490.493	527.775	481.888	568.796	381.875	2026.79	NaN	NaN	2535.23	1803.43	1682.78	1502.1	1544.81	1536.88
GBL95749.1	High mobility group protein DSP1	110.644	110.72	132.344	234.888	34.9424	47.4458	30.4975	46.8607	29.1047	53.859	48.0176	1772.57	NaN	NaN	84.7227	58.4145	76.1429	106.41	67.9561	78.3693
GBL95755.1	Heterogeneous nuclear ribonucleoprotein K	85.2697	130.139	95.7358	107.385	77.2209	90.5742	84.0589	86.5121	NaN	NaN	NaN	NaN	NaN	NaN	NaN	NaN	NaN	NaN	NaN	NaN
GBL95773.1	Lon protease, mitochondrial	18.231	19.4629	20.2462	17.8304	15.3841	14.0057	18.4057	14.1905	6.7877	NaN	NaN	NaN	NaN	NaN	22.3709	51.9592	30.7212	39.79	19.3709	32.6296
GBL95774.1;GBL95775.1	Ras GTPase-activating protein 1	11.0407	12.0605	11.2696	12.525	11.7153	10.3152	11.1167	10.4387	NaN	NaN	NaN	NaN	NaN	NaN	NaN	NaN	NaN	NaN	NaN	NaN
GBL95776.1	DNA replication licensing factor mcm2	14.3347	12.9372	11.979	14.3803	13.7943	19.8379	16.8667	19.0709	41.3917	30.921	NaN	NaN	NaN	NaN	NaN	NaN	NaN	NaN	NaN	NaN
GBL95828.1	Carboxypeptidase E	NaN	NaN	NaN	NaN	NaN	NaN	NaN	NaN	NaN	29.5852	20.1593	NaN	NaN	NaN	21.9311	34.7864	15.7563	37.1594	40.1681	24.9386
GBL95982.1	Amphiphysin	207.259	188.48	203.44	220.081	254.118	267.793	302.566	299.516	94.319	83.1669	NaN	NaN	NaN	NaN	667.834	301.444	120.169	1237.44	477.726	1544.66
GBL96113.1	Homer 1	17.2136	15.1029	15.6047	18.4925	21.8598	17.9396	19.8804	15.9243	NaN	53.3669	NaN	NaN	NaN	NaN	NaN	NaN	NaN	NaN	NaN	NaN
GBL96121.1	Homer 2	17.5521	15.8354	19.0012	14.6567	18.3117	28.1739	32.6652	29.8245	NaN	NaN	NaN	NaN	NaN	42.9445	45.6388	30.3862	53.6278	53.4114	43.6559	42.1217
GBL96150.1;GBN33712.1	putative protein phosphatase 2C T23F11.1	72.43	84.6006	93.1387	93.8432	62.47	54.7885	60.1617	55.8544	48.949	91.7501	44.8072	NaN	NaN	NaN	NaN	NaN	NaN	58.4594	NaN	20.0413
GBL96261.1	Pyruvate dehydrogenase E1 component subunit beta, mitochondrial	95.1039	79.3676	89.9075	74.6454	245.374	218.494	304.463	208.741	755.776	815.351	727.644	NaN	NaN	NaN	343.758	205.569	522.876	279.464	494.625	362.873
GBL96328.1	TBC1 domain family member 2B	13.548	15.9022	15.3922	15.3698	13.3305	9.56811	12.672	9.54243	NaN	NaN	NaN	NaN	NaN	NaN	NaN	NaN	NaN	NaN	NaN	NaN
GBL96370.1	ADP-ribosylation factor 1, partial	45.6393	45.6499	46.2007	46.0651	110.081	93.2569	89.2156	108.89	66.3949	41.6484	47.268	NaN	NaN	NaN	81.9787	70.404	116.755	85.9028	53.397	70.6354
GBL96377.1	Eukaryotic peptide chain release factor subunit 1	33.0767	23.9878	19.7172	26.5854	41.2245	41.998	34.1681	42.119	129.579	73.0668	166.874	4644.95	6686.66	4755.64	94.7289	241.095	NaN	67.8133	40.3387	54.8125
GBL96392.1;GBL96394.1;GBL96395.1	Dystrophin;Utrophin;Utrophin	12.5173	11.4868	8.25957	13.2967	12.3743	20.0929	11.8963	15.7885	46.1519	28.5863	NaN	NaN	NaN	48.3328	NaN	NaN	NaN	16.8406	11.2123	20.2208
GBL96398.1	Dystrophin, isoforms A/C/F/G/H	15.2719	12.7972	13.5672	12.6033	12.169	11.5004	10.1204	7.47335	21.9392	20.2518	16.7729	NaN	NaN	NaN	NaN	13.6462	21.1134	25.0156	25.4717	37.761
GBL96443.1	hypothetical protein AVEN_43752-1	NaN	91.4351	77.1745	30.5177	NaN	14.9889	NaN	10.479	NaN	NaN	NaN	NaN	NaN	NaN	NaN	NaN	NaN	NaN	NaN	NaN
GBL96498.1;GBL96499.1	Acetyl-CoA carboxylase	54.7004	60.114	66.6606	64.0549	69.5055	61.0933	64.5031	59.0451	54.3524	161.749	426.053	NaN	NaN	NaN	99.9621	123.252	NaN	75.8715	92.9004	94.2447
GBL96504.1	Acetyl-CoA carboxylase	53.4214	62.0691	55.596	66.6748	40.119	41.9171	40.3928	37.3353	138.618	145.296	123.679	NaN	NaN	NaN	34.4044	30.8144	44.5989	112.242	84.9406	70.454
GBL96570.1	Eukaryotic initiation factor 4A-I	138.752	131.754	110.186	135.055	122.41	113.606	118.386	121.884	120.726	158.725	185.641	1007.56	NaN	NaN	579.208	820.304	825.28	355.731	259.412	390.508
GBL96608.1	DDB1- and CUL4-associated factor 1	21.5937	19.742	14.22	11.2833	25.3061	23.9163	27.0953	26.5338	212.232	190.337	168.81	NaN	NaN	NaN	NaN	NaN	NaN	25.4362	NaN	NaN
GBL96628.1	Long-chain fatty acid transport protein 4	220.159	423.586	401.069	288.736	376.549	362.247	346.681	367.836	371.671	414.865	218.776	NaN	NaN	NaN	208.242	231.558	336.46	310.049	219.002	238.461
GBL96640.1	Serine/arginine-rich splicing factor 12	11.065	14.2938	10.5443	22.358	2.17885	NaN	1.39597	1.54636	55.0617	64.958	86.789	243.407	NaN	7.76983	217.719	133.434	222.126	242.961	263.706	287.569
GBL96643.1	Acetyl-CoA acetyltransferase, mitochondrial	43.3045	52.4379	79.1801	41.9979	38.1295	29.6604	46.0849	40.9912	NaN	NaN	NaN	NaN	NaN	83.5068	NaN	NaN	NaN	NaN	NaN	NaN
GBL96721.1;GBM09407.1	hypothetical protein AVEN_111857-1;hypothetical protein AVEN_184106-1	NaN	NaN	NaN	NaN	NaN	NaN	NaN	NaN	NaN	NaN	NaN	NaN	NaN	NaN	111.416	50.3588	41.3839	32.8556	10.4967	25.6714
GBL96987.1	Elongation factor Tu, mitochondrial	59.9642	86.6771	76.0725	76.9803	136.487	91.1182	127.947	120.125	199.001	206.276	223.562	NaN	NaN	696.052	301.275	87.2227	425.054	137.904	121.873	67.6388
GBL97000.1	AP-2 complex subunit beta	14.5154	18.0058	15.0423	16.7728	25.2421	24.2054	27.3811	26.0538	44.298	48.9409	43.8135	NaN	NaN	117.982	37.6409	53.3325	49.8732	143.217	88.7628	92.5681
GBL97052.1;GBO44372.1	26S proteasome non-ATPase regulatory subunit 12;26S proteasome non-ATPase regulatory subunit 12, partial	175.178	213.921	164.348	235.749	163.828	168.608	168.092	170.606	114.796	97.7653	92.9087	NaN	NaN	NaN	602.876	685.85	914.284	177.643	371.227	232.986
GBL97350.1	Amine oxidase	172.725	189.039	175.21	147.664	86.8559	82.1848	73.1287	90.0181	369.692	342.329	545.918	NaN	NaN	NaN	43.7588	91.0661	105.25	105.365	92.3645	73.4276
GBL97362.1	hypothetical protein AVEN_170478-1	24.3275	35.6082	29.7775	31.0372	23.4172	21.7955	25.4209	29.4152	127.946	169.432	160.209	NaN	NaN	NaN	NaN	NaN	NaN	NaN	65.6932	NaN
GBL97462.1	26S proteasome regulatory subunit 8	90.1485	102.481	93.787	86.4449	79.3415	73.4873	79.9505	64.1241	207.786	240.081	340.245	NaN	NaN	344.538	212.684	196.681	261.459	130.551	106.829	120.344
GBL97487.1	Dehydrogenase/reductase SDR family member 7	42.2791	32.3203	38.1053	47.0107	100.182	103.103	91.1266	91.9614	760.384	1006.18	928.968	NaN	NaN	NaN	NaN	NaN	NaN	332.561	322.62	350.664
GBL97947.1	Long-chain-fatty-acid--CoA ligase 1, partial	166.695	190.926	150.852	153.009	82.6355	77.2296	90.0711	87.2692	389.763	294.904	298.184	1654.73	NaN	NaN	NaN	NaN	NaN	NaN	NaN	NaN
GBL97977.1	hypothetical protein AVEN_126876-1	NaN	NaN	NaN	NaN	NaN	NaN	NaN	NaN	NaN	NaN	NaN	NaN	NaN	NaN	NaN	14.1731	NaN	95.1998	234.788	248.815
GBL98145.1	Protein masquerade	119.481	118.744	128.876	135.216	88.3399	103.639	115.69	99.6206	NaN	NaN	NaN	NaN	NaN	NaN	NaN	NaN	NaN	NaN	NaN	NaN
GBL98160.1	Alpha-N-acetylgalactosaminidase	148.171	165.875	151.157	150.849	58.0661	70.0322	74.3556	61.8614	NaN	NaN	NaN	NaN	NaN	NaN	NaN	NaN	NaN	NaN	NaN	NaN
GBL98197.1	Muscle-specific protein 20	502.242	491.249	536.91	615.372	806.396	818.721	741.451	699.839	337.689	315.376	357.633	NaN	NaN	1723.44	1288.99	924.994	1432.8	479.078	378.436	407.461
GBL98283.1;GBN47674.1	Lysosomal alpha-glucosidase	141.675	140.97	115.396	57.3425	57.5895	70.7872	47.9458	73.534	NaN	91.4321	42.918	NaN	NaN	NaN	NaN	NaN	NaN	45.8322	56.7734	45.1084
GBL98289.1	Lysosomal alpha-glucosidase	169.386	178.453	188.885	151.879	155.775	167.809	178.802	174.001	119.228	160.858	112.7	NaN	NaN	NaN	33.1205	63.6609	49.0042	85.4276	69.5889	73.5573
GBL98327.1	Spectrin beta chain, non-erythrocytic 5	28.0098	28.8237	28.7366	33.6284	29.6714	26.759	32.967	30.0933	43.3554	49.8376	43.6688	NaN	NaN	NaN	56.8903	52.6795	54.2019	37.7079	42.7552	37.6954
GBL98354.1;GBN33987.1	Furin-like protease 1, isoforms 1/1-X/2;Furin-like protease 1, isoforms 1/1-X/2, partial	3.24302	5.4142	4.80946	NaN	NaN	NaN	NaN	NaN	NaN	NaN	NaN	NaN	NaN	NaN	4.95702	4.57824	17.9899	7.07493	10.4163	12.386
GBL98364.1	Neuroendocrine convertase 1	76.8837	71.4909	68.299	76.7014	31.0786	26.8126	27.5876	34.7898	NaN	NaN	NaN	NaN	NaN	NaN	NaN	NaN	NaN	NaN	NaN	NaN
GBL98516.1	5'-3' exoribonuclease 2	7.48654	2.30209	4.13361	2.65847	3.38713	19.1586	10.0076	15.5976	NaN	NaN	NaN	NaN	NaN	NaN	34.1846	24.2156	21.1203	5.11451	NaN	NaN
GBL98798.1	60S ribosomal protein L10	312.528	309.891	302.112	295.257	520.833	514.107	513.531	492.767	275.24	88.9554	186.04	1687.96	NaN	NaN	424.255	101.392	251.806	192.502	131.415	180.575
GBL98855.1	Endoplasmic reticulum mannosyl-oligosaccharide 1,2-alpha-mannosidase	23.9859	27.0781	20.1363	19.6572	31.5472	34.0033	40.3867	27.7126	NaN	NaN	NaN	NaN	NaN	NaN	NaN	NaN	NaN	42.7261	31.4457	37.4948
GBL99077.1	Phosphoribosyl pyrophosphate synthase-associated protein 2	28.9171	28.6505	27.4187	23.6115	29.4377	31.7462	34.885	31.5567	162.012	155.108	104.824	500.475	NaN	NaN	114.547	135.513	162.668	135.299	202.653	195.285
GBL99078.1	Phosducin-like protein 3	34.7623	37.8988	33.7366	38.4881	37.0591	43.7557	33.1029	40.5208	NaN	66.5506	NaN	NaN	NaN	NaN	114.475	109.186	179.9	67.4464	84.6405	NaN
GBL99114.1	Muscle LIM protein 1	10396.2	10968.3	10345.6	10418.8	10669	10219.3	10175.7	9714.13	2789.2	2916.92	2497.33	5951.18	NaN	690.002	1596.12	2249.04	1017.71	2156.92	4383.66	2350.89
GBL99353.1	Coatomer subunit beta'	95.1605	73.3737	75.3009	115.702	105.946	91.9177	78.8343	82.4341	204.008	230.138	176.575	NaN	NaN	NaN	70.9075	120.023	100	50.4199	66.8053	58.1319
GBL99382.1;GBM51129.1;GBM51130.1;GBM51135.1;GBM51138.1;GBM51139.1;GBN45868.1;GBO10738.1;GBO36861.1	Estradiol 17-beta-dehydrogenase 2;Estradiol 17-beta-dehydrogenase 2;Estradiol 17-beta-dehydrogenase 2;Estradiol 17-beta-dehydrogenase 2;Estradiol 17-beta-dehydrogenase 2;Estradiol 17-beta-dehydrogenase 2;Estradiol 17-beta-dehydrogenase 2;Estradiol 17-beta-dehydrogenase 2;Estradiol 17-beta-dehydrogenase 2, partial	13.949	13.1378	12.9806	8.00139	NaN	NaN	NaN	NaN	NaN	NaN	NaN	NaN	NaN	NaN	NaN	NaN	NaN	NaN	NaN	NaN
GBL99387.1	Serine/arginine-rich splicing factor 2	212.225	270.685	283.968	266.55	130.027	150.187	122.159	146.897	499.366	346.67	223.111	NaN	NaN	NaN	712.51	288.471	705.225	311.639	61.6582	323.829
GBL99415.1	ATP-binding cassette sub-family G member 8	12.4672	8.01226	14.2557	12.1758	7.58492	6.52844	15.085	13.3211	NaN	NaN	NaN	NaN	NaN	NaN	54.5097	29.7949	NaN	31.8237	34.076	38.5506
GBL99547.1	4-hydroxybutyrate coenzyme A transferase	595.315	528.809	666.684	584.447	479.241	477.991	465.205	570.043	1864.12	2059.34	1862.83	3700.81	NaN	NaN	1385	1339.17	1228.36	3101.47	2157.55	2396
GBL99825.1;GBL99826.1	Tensin-1	63.012	49.5793	64.3016	67.5322	65.7636	61.293	44.9742	60.7539	47.1405	189.555	262.815	NaN	NaN	NaN	NaN	NaN	33.1208	115.461	92.0204	257.201
GBL99830.1	Ras-related protein Rab-5B	79.4432	88.3426	75.6909	69.7137	98.0351	109.697	91.9167	120.268	121.267	158.211	105.383	NaN	NaN	64.0804	356.864	274.199	243.147	416.327	561.179	519.514
GBL99848.1	40S ribosomal protein S10b	1515.17	2593.99	1771.66	2351.68	1142.51	1135.47	1075	1142.81	400.325	337.574	364.489	NaN	NaN	NaN	384.934	295.93	262.815	462.035	153.443	388.778
GBL99933.1;GBL99975.1;GBM14102.1;GBM46317.1;GBM57167.1;GBN15084.1;GBO34057.1	Retrovirus-related Pol polyprotein from transposon 17.6, partial;Retrovirus-related Pol polyprotein from transposon 17.6, partial;Retrovirus-related Pol polyprotein from transposon 17.6, partial;Retrovirus-related Pol polyprotein from transposon 17.6, partial;Retrovirus-related Pol polyprotein from transposon 17.6;Retrovirus-related Pol polyprotein from transposon 17.6;Retrovirus-related Pol poly…	23.3032	15.9248	28.2778	21.3485	39.1049	62.9857	50.8261	37.3133	NaN	NaN	NaN	NaN	NaN	NaN	NaN	37.9583	50.403	25.9437	11.898	24.0496
GBL99948.1	Selenide, water dikinase	2.07178	3.70225	4.03792	3.28281	4.62347	4.28741	5.44217	4.21588	NaN	NaN	NaN	NaN	NaN	NaN	NaN	NaN	NaN	NaN	NaN	NaN
GBL99978.1	ATP-binding cassette sub-family B member 7, mitochondrial	NaN	NaN	NaN	NaN	NaN	1.57521	4.42713	1.97663	26.4156	26.9818	40.6306	NaN	NaN	NaN	37.2953	25.891	38.4125	10.6511	15.2961	11.7509
GBM00019.1	Plexin-A2	26.7117	34.3769	29.7777	25.6472	52.2711	52.9839	57.347	49.271	61.6698	34.8886	NaN	NaN	NaN	NaN	239.496	189.744	199.285	220.599	296.87	259.077
GBM00102.1;GBM00103.1	Nesprin-1	57.7796	56.4163	43.0454	49.4012	73.1931	69.1886	73.8692	68.7834	110.542	84.449	106.763	NaN	NaN	NaN	238.685	218.742	295.142	190.471	149.657	168.705
GBM00119.1;GBM00120.1	Chromodomain-helicase-DNA-binding protein 5	23.2711	22.7349	22.3574	26.7863	25.815	20.9424	18.3823	19.4038	41.2728	31.7331	NaN	NaN	NaN	NaN	NaN	17.5018	NaN	10.7749	NaN	6.66767
GBM00125.1	60S ribosomal protein L37a	49.5344	60.8813	91.2139	117.785	185.437	364.715	408.377	208.009	67.6112	80.9731	84.8031	NaN	NaN	NaN	48.473	63.1574	62.8605	85.5488	103.189	112.067
GBM00139.1	Protein/nucleic acid deglycase DJ-1	5.42349	5.85095	6.11878	4.20611	NaN	NaN	NaN	NaN	NaN	NaN	NaN	NaN	NaN	NaN	NaN	NaN	NaN	NaN	NaN	NaN
GBM00210.1	Eukaryotic translation initiation factor 3 subunit A	26.5972	26.9112	22.914	26.0792	27.2389	30.3326	25.8821	25.5718	74.1423	83.1583	63.9643	NaN	NaN	NaN	172.741	168.897	243.218	104.219	58.9489	81.2479
GBM00217.1	hypothetical protein AVEN_32578-1	51.4586	40.4008	47.8885	42.7481	34.4597	38.0561	24.5315	40.604	50.3438	57.9443	49.6061	936.046	NaN	NaN	53.59	65.4677	35.1435	27.5341	22.7764	38.1151
GBM00261.1	Serine/threonine-protein kinase N2	7.10511	8.05433	7.79739	NaN	18.2252	14.2638	14.1801	17.5667	NaN	NaN	NaN	NaN	NaN	NaN	48.2826	NaN	NaN	NaN	18.9407	21.8376
GBM00277.1;GBM00283.1	60S ribosomal protein L5-A	214.581	208.712	223.373	199.855	104.162	105.898	97.4955	98.1563	467.06	374.238	326.868	741.08	NaN	NaN	358.918	443.389	328.569	200.472	199.198	175.984
GBM00285.1	Pre-mRNA-splicing factor SYF1	2.77611	4.31774	2.56797	3.17356	NaN	NaN	NaN	9.90981	NaN	NaN	NaN	NaN	NaN	NaN	NaN	NaN	NaN	NaN	NaN	NaN
GBM00297.1	ATP-binding cassette sub-family E member 1	102.203	86.7507	96.6306	101.637	74.5615	80.4232	85.0794	84.6262	136.887	119.675	70.5013	NaN	NaN	NaN	165.142	167.816	166.267	99.2228	75.3126	101.559
GBM00800.1	Poly	32.026	43.2634	41.2524	31.8642	92.1511	85.9988	83.2123	85.6721	NaN	NaN	NaN	NaN	NaN	NaN	NaN	NaN	NaN	18.0743	33.5312	19.8474
GBM00813.1	Malate dehydrogenase, cytoplasmic	894.895	896.748	889.997	956.527	1510.3	1412.29	1541.03	1423.58	769.896	1244.81	915.619	1469.65	NaN	NaN	3589.74	1843.46	3430.25	2668.24	557.263	663.095
GBM00816.1	Calmodulin	53.2696	46.4412	50.79	36.7013	27.6321	15.7898	21.1062	19.3961	51.7283	112.209	88.5298	767.189	1121.86	320.935	567.567	521.693	552.269	338.284	352.777	355.151
GBM01032.1	Casein kinase I isoform alpha	27.9805	16.8173	20.7361	22.6518	20.2052	19.3147	17.9174	20.7445	NaN	NaN	NaN	NaN	NaN	NaN	NaN	NaN	NaN	NaN	35.12	NaN
GBM01108.1	hypothetical protein AVEN_136653-1	48.3668	50.4009	54.9378	55.8399	93.3327	109.027	115.928	109.291	93.8022	83.8682	171.815	NaN	949.399	488.671	1824.84	1667.68	2129.9	196.881	295.915	161.842
GBM01109.1	hypothetical protein AVEN_136654-1	NaN	NaN	NaN	23.7961	71.0023	NaN	NaN	NaN	20.1749	36.4515	90.5128	NaN	NaN	NaN	4404.95	4103.49	3837.93	390.759	908.229	567.906
GBM01170.1;GBM01298.1;GBM68563.1;GBN36656.1;GBN36669.1;GBN39408.1;GBN39422.1;GBN85487.1;GBN85835.1;GBN98367.1;GBN98384.1;GBO45522.1;GBO45526.1	Alpha-2-macroglobulin;Alpha-2-macroglobulin;Alpha-2-macroglobulin-like protein 1;Alpha-2-macroglobulin;Alpha-2-macroglobulin;Alpha-2-macroglobulin;Alpha-2-macroglobulin;Alpha-2-macroglobulin-like protein 1, partial;Alpha-2-macroglobulin-like protein 1, partial;Alpha-2-macroglobulin-like protein 1, partial;Alpha-2-macroglobulin-like protein 1, partial;Alpha-2-macroglobulin;Alpha-2-macroglobulin	26.955	24.7595	18.1035	39.4225	55.363	62.854	55.686	45.9478	NaN	NaN	NaN	NaN	NaN	NaN	41.0486	39.2436	111.966	112.007	31.5708	23.9489
GBM01264.1	Hexokinase-2	267.52	346.212	286.367	347.477	516.476	476.321	572.042	477.137	158.915	127.113	94.5781	NaN	NaN	1518.78	792.756	760.035	815.908	1215.21	1413.55	1179.4
GBM01270.1	hypothetical protein AVEN_170324-1	42.6723	62.8444	57.0043	68.6107	43.9502	38.2094	42.697	40.8058	44.9874	NaN	75.4262	NaN	NaN	NaN	181.856	NaN	182.431	NaN	17.6931	NaN
GBM01325.1	Basic leucine zipper and W2 domain-containing protein 2	20.2628	11.5277	23.3868	27.7915	11.9495	19.8616	19.8179	17.1086	52.2766	59.5993	74.313	NaN	NaN	NaN	115.32	145.479	117.388	74.3426	72.9912	74.6621
GBM01516.1;GBM70651.1	ADP-ribosylation factor, partial;ADP-ribosylation factor 1	528.361	494.074	514.133	507.356	787.013	642.611	684.423	589.589	2474.17	2009.82	2266.72	NaN	NaN	NaN	143.102	23.9389	113.309	159.046	291.776	295.456
GBM01643.1	Neurogenic locus notch 2	30.1388	27.1139	19.141	22.1698	24.9951	28.111	29.7292	24.5228	29.2262	71.6775	132.426	NaN	NaN	NaN	108.972	162.159	125.993	116.712	75.805	94.2424
GBM01662.1	hypothetical protein AVEN_271922-1	21.9806	24.7378	24.4431	20.1113	27.8957	38.3709	22.2342	31.6998	NaN	NaN	203.165	NaN	NaN	NaN	NaN	NaN	NaN	63.076	51.3662	76.7016
GBM01712.1	Lysosomal aspartic protease	145.729	170.354	151.448	146.395	94.8242	94.9338	88.0948	112.646	586.504	722.131	593.331	NaN	NaN	NaN	438.048	467.874	493.428	476.93	400.139	395.849
GBM01928.1	Malignant T-cell-amplified sequence 1	132.048	138.532	136.026	124.857	82.818	96.2954	104.771	96.8381	71.2421	74.8855	40.5376	255.815	NaN	NaN	237.732	254.687	231.433	93.7537	126.192	99.2775
GBM01954.1	Kinesin-like protein KIF3A	7.65436	9.54568	14.0967	NaN	8.1178	7.12597	5.24141	6.25463	NaN	NaN	NaN	NaN	NaN	NaN	NaN	NaN	NaN	NaN	NaN	NaN
GBM02014.1	5-methylcytosine rRNA methyltransferase NSUN4	7.90176	11.1406	8.35168	13.1127	9.0851	NaN	6.32114	5.11472	NaN	NaN	NaN	NaN	NaN	NaN	NaN	NaN	NaN	NaN	NaN	NaN
GBM02019.1	Transcription initiation factor TFIID subunit 6	NaN	NaN	NaN	NaN	NaN	NaN	NaN	NaN	57.8084	65.5662	63.4577	NaN	NaN	NaN	NaN	NaN	NaN	4.78054	NaN	NaN
GBM02021.1	LIM and senescent cell antigen-like-containing domain protein 1	107.548	90.1261	80.2397	98.9624	86.1322	89.3754	92.6222	83.9752	NaN	NaN	NaN	NaN	NaN	NaN	NaN	NaN	NaN	NaN	19.957	NaN
GBM02041.1	UPF0160 protein MYG1, mitochondrial	37.6281	45.1529	34.8228	32.5513	26.9241	31.9328	29.9057	30.9694	NaN	NaN	NaN	NaN	NaN	NaN	NaN	NaN	NaN	NaN	NaN	NaN
GBM02043.1	5'-nucleotidase domain-containing protein 3	12.7975	17.2968	18.0667	20.0442	67.7879	58.9508	50.044	46.6162	NaN	NaN	NaN	NaN	NaN	NaN	69.0125	99.5056	69.7393	57.5572	59.4135	54.4863
GBM02126.1;GBM02127.1	6-phosphofructo-2-kinase/fructose-2, 6-bisphosphatase;6-phosphofructo-2-kinase/fructose-2, 6-bisphosphatase	68.7192	56.6639	57.7841	85.09	60.563	65.1562	56.9326	61.3377	126.379	69.2163	83.6245	NaN	NaN	NaN	33.0945	NaN	54.1568	41.9999	49.5054	246.907
GBM02134.1	Dipeptidyl peptidase 1	17.3444	17.2782	16.4334	21.0413	27.0744	32.6217	35.6249	28.3061	NaN	NaN	NaN	NaN	NaN	NaN	NaN	NaN	NaN	67.2223	NaN	NaN
GBM02136.1	Dipeptidyl peptidase 1	154.979	162.212	175.1	171.08	119.056	NaN	131.108	114.713	103.143	NaN	NaN	493.538	NaN	NaN	NaN	NaN	NaN	NaN	NaN	NaN
GBM02242.1;GBN12549.1	Guanine nucleotide-binding protein G(i) subunit alpha;Guanine nucleotide-binding protein G(i) subunit alpha-1, partial	17.7534	25.2724	18.1242	22.7894	19.6678	21.1005	18.0251	16.701	NaN	76.3176	NaN	NaN	NaN	NaN	191.268	166.646	118.233	97.922	NaN	35.943
GBM02271.1	40S ribosomal protein S9	1014.68	1115.9	1275.02	975.959	1123.97	1116.62	1131.11	1077.36	877.255	899.79	996.44	4954.96	NaN	NaN	1170.39	1897.29	1512.2	982.544	1438.24	1056.91
GBM02413.1	2-methoxy-6-polyprenyl-1,4-benzoquinol methylase, mitochondrial	50.3966	40.5942	NaN	15.6263	33.4474	NaN	23.4054	24.9033	NaN	91.9747	80.1858	NaN	NaN	NaN	191.682	190.836	160.131	657.326	530.385	605.061
GBM02414.1	Dynein light chain 1, cytoplasmic	111.781	130.022	95.3869	103.087	196.786	241.911	207.871	197.416	NaN	NaN	NaN	544.998	NaN	NaN	190.056	711.906	692.344	236.707	226.002	179.165
GBM02421.1	MAGUK p55 subfamily member 7	NaN	38.9804	23.9423	26.8473	32.5124	25.8021	48.7471	41.1696	26.5241	55.0119	40.9835	NaN	NaN	NaN	NaN	7.71138	6.77448	NaN	7.38601	4.80097
GBM02437.1	Coatomer subunit delta	93.7414	90.6947	100.652	89.9043	185.525	160.683	163.756	163.241	120.811	143.835	117.481	1274.89	NaN	1350.2	286.771	307.837	312.498	133.067	139.245	107.614
GBM02635.1	hypothetical protein AVEN_258939-1	6.43212	6.3373	4.69318	4.67363	10.4364	7.59667	8.25832	11.8985	NaN	NaN	59.6393	NaN	NaN	NaN	NaN	38.6764	54.6045	37.6511	38.5102	33.913
GBM02651.1	hypothetical protein AVEN_258952-1	NaN	NaN	NaN	NaN	NaN	NaN	NaN	NaN	4.85615	3.46331	3.74746	NaN	NaN	NaN	3.80589	1.96659	4.16919	1.66155	2.93933	2.5218
GBM02683.1;GBM02685.1	Serine/threonine-protein kinase D3	3.69628	NaN	1.85354	3.26338	3.8638	7.1127	7.82154	5.47417	11.0339	10.0877	3.75852	NaN	NaN	NaN	47.1002	27.9339	37.4886	36.4151	38.0924	31.2092
GBM02927.1	Enhancer of filamentation 1	NaN	NaN	NaN	NaN	NaN	20.0583	15.4547	NaN	49.2724	52.5508	69.3934	NaN	NaN	NaN	NaN	NaN	NaN	NaN	NaN	NaN
GBM02957.1;GBM02958.1;GBM02959.1	Ubiquitin carboxyl-terminal hydrolase CYLD	42.9682	41.5628	42.8902	21.6374	23.9734	45.1847	47.6166	37.1008	NaN	7.86285	NaN	NaN	NaN	NaN	118.817	102.899	82.1392	104.741	105.886	124.727
GBM02971.1;GBM02972.1	Protein LSM14 B	21.5777	18.097	19.4021	21.9387	69.0507	68.7314	33.0139	60.1767	NaN	NaN	NaN	NaN	NaN	NaN	NaN	NaN	NaN	NaN	NaN	NaN
GBM03088.1	Ubiquitin carboxyl-terminal hydrolase isozyme L5	90.6159	72.9198	89.1553	139.486	111.976	166.481	155.391	159.578	172.271	NaN	NaN	NaN	NaN	117.462	NaN	NaN	NaN	NaN	NaN	NaN
GBM03212.1;GBM03213.1	Neutral alpha-glucosidase AB	96.5856	100.12	98.8418	94.4284	60.1821	60.7786	61.4043	67.2058	106.351	118.259	54.7413	NaN	NaN	NaN	189.381	106.534	127.169	96.5551	102.039	113.556
GBM03227.1;GBM03228.1	Calpain-A	22.317	30.5711	28.9301	40.6418	232.754	193.479	178.822	194.262	NaN	NaN	NaN	NaN	NaN	NaN	105.639	68.3784	88.2992	117.242	107.335	52.7071
GBM03284.1;GBM46102.1;GBO16089.1	Acetoacetyl-CoA synthetase;Acetoacetyl-CoA synthetase;Acetoacetyl-CoA synthetase, partial	35.128	48.0781	42.4024	29.3435	17.3387	25.3957	20.4079	23.903	102.585	NaN	NaN	NaN	NaN	NaN	NaN	NaN	NaN	NaN	NaN	NaN
GBM03387.1	rRNA 2'-O-methyltransferase fibrillarin	86.6319	99.7263	98.3255	110.241	36.0348	45.8715	36.0683	44.4037	3.27019	2.59559	9.44912	NaN	NaN	NaN	68.6649	105.594	108.123	52.0981	60.3684	71.4454
GBM03505.1;GBM03506.1;GBM03508.1	Pumilio 2;Pumilio 1;Pumilio 2	16.5345	12.0086	9.48792	7.74522	27.2992	15.4764	3.24899	NaN	NaN	NaN	24.7247	NaN	NaN	356.178	1049.07	519.922	892.854	275.101	45.7135	64.999
GBM03783.1	T-complex protein 1 subunit zeta	357.332	331.789	473.078	296.631	317.691	355.989	412.333	435.22	446.392	221.512	240.279	756.316	735.621	NaN	343.617	361.477	295.383	212.971	206.579	215.334
GBM03804.1;GBM03805.1	Phosphoserine phosphatase	15.4256	NaN	17.0177	28.2	19.9759	33.7329	38.096	20.0004	NaN	NaN	NaN	NaN	NaN	NaN	40.1944	NaN	NaN	36.4733	52.9426	23.3069
GBM03896.1	Lachesin	9.45546	14.0974	8.22204	11.2575	12.739	12.8909	13.7583	15.5074	NaN	NaN	NaN	NaN	NaN	NaN	NaN	NaN	NaN	NaN	NaN	NaN
GBM03971.1;GBM46671.1	Dihydropyrimidine dehydrogenase	89.8801	95.7463	89.2599	73.4495	45.3956	33.4272	36.5062	38.0791	91.0965	98.53	55.9144	NaN	NaN	NaN	NaN	NaN	NaN	NaN	NaN	NaN
GBM04172.1	Integrin-linked protein kinase pat-4	78.6096	82.3452	89.1264	101.253	144.469	125.18	129.575	122.397	152.421	76.4575	NaN	NaN	NaN	NaN	NaN	NaN	NaN	NaN	NaN	79.5948
GBM04190.1	Septin-2	30.3179	28.0516	25.1428	26.5397	16.027	19.398	15.6468	14.8054	NaN	NaN	NaN	NaN	NaN	NaN	NaN	NaN	NaN	41.4066	37.7385	39.4957
GBM04375.1	Multidrug resistance-associated protein 1	NaN	NaN	NaN	NaN	22.9743	24.4022	13.2392	22.8566	11.4736	24.7376	NaN	NaN	NaN	NaN	50.7537	27.8901	93.6903	42.7408	47.3772	47.2439
GBM04407.1	Heterogeneous nuclear ribonucleoprotein U-like protein 1	34.2975	46.1591	36.9182	35.0071	13.529	12.3514	11.8645	17.7692	NaN	NaN	NaN	NaN	NaN	NaN	NaN	NaN	NaN	NaN	NaN	NaN
GBM04425.1	Delta(3,5)-Delta(2,4)-dienoyl-CoA isomerase, mitochondrial	100.185	124.064	96.7736	103.172	81.6839	87.4117	82.2487	86.563	NaN	4.06019	NaN	NaN	NaN	93.9886	NaN	NaN	NaN	NaN	1.21237	NaN
GBM04489.1;GBM04490.1	Vacuolar protein sorting-associated protein 41	29.7407	28.7523	29.4469	27.8504	9.89504	10.9802	13.4937	16.4822	NaN	NaN	NaN	NaN	NaN	615.123	NaN	NaN	NaN	NaN	NaN	NaN
GBM04501.1	ADP-ribosylation factor 6	20.0751	24.1761	23.067	27.251	35.9764	34.5641	42.3555	35.3467	56.5289	53.4473	35.2251	NaN	NaN	NaN	NaN	81.8487	NaN	77.6054	90.6451	46.7533
GBM04506.1;GBM04519.1	DNA topoisomerase 2-alpha	16.5985	11.5039	10.7952	11.5425	9.72435	14.4182	12.8368	16.1012	109.903	61.2829	61.8616	NaN	NaN	NaN	33.151	27.3253	NaN	29.5124	29.7776	31.2299
GBM04516.1	Chorion peroxidase	221.792	262.545	242.937	216.241	109.163	128.264	117.983	109.74	NaN	133.436	NaN	NaN	NaN	NaN	NaN	149.574	NaN	167.562	98.0182	151.57
GBM04818.1	Vitellogenin	1050.31	971.885	1007.49	918.724	883.323	902.258	923.137	900.082	1079.89	1632.96	1741.15	NaN	NaN	NaN	2812.43	3573.6	2918.25	6418.24	6224.81	7381.22
GBM04819.1	Myosin regulatory light polypeptide 9	58.3879	55.1917	47.2583	48.218	225.857	244.146	248.271	270.743	NaN	845.35	NaN	NaN	NaN	NaN	2124.76	2887.94	2561.63	719.277	947.857	644.706
GBM04955.1	Golgi-associated plant pathogenesis-related protein 1	80.8246	84.0573	85.2393	67.9568	40.9197	37.6189	41.2182	43.4524	NaN	NaN	NaN	NaN	NaN	NaN	38.7299	73.6376	31.5244	56.4406	26.6776	63.0069
GBM04972.1	Golgi apparatus protein 1	65.8585	63.891	68.4827	66.0631	101.043	96.4561	93.6941	90.8211	48.2069	NaN	NaN	NaN	NaN	NaN	NaN	NaN	NaN	NaN	NaN	NaN
GBM05080.1	Tubulin alpha-1C chain	98.3939	103.685	74.5255	97.3157	77.1445	79.0437	71.1211	79.1969	58.9143	51.7403	74.6233	NaN	NaN	NaN	760.234	739.332	983.572	809.537	665.965	735.462
GBM05215.1	Glucose transporter type 1	34.5524	26.5931	34.6442	39.3821	40.2503	48.2202	44.638	47.7833	NaN	NaN	NaN	NaN	NaN	NaN	84.1892	183.331	86.9402	43.0439	49.4125	34.2148
GBM05294.1;GBM30863.1	Cytochrome P450 3A11	290.596	210.387	315.216	253.238	265.834	227.09	227.229	246.364	420.924	284.398	NaN	NaN	NaN	NaN	NaN	NaN	NaN	NaN	NaN	NaN
GBM05302.1	Coronin-6	111.942	104.865	88.5475	90.2719	185.249	177.303	195.205	194.507	275.482	213.159	366.242	NaN	NaN	NaN	545.626	757.36	375.714	565.811	706.451	549.326
GBM05343.1	Eukaryotic initiation factor 4A-III	34.2192	36.0349	41.6039	37.4119	24.5421	45.4275	37.74	32.8944	48.9016	59.3828	75.3261	363.469	NaN	NaN	81.4901	88.4279	59.3538	44.4323	52.3532	37.7574
GBM05355.1	Endoplasmic reticulum chaperone BiP	62.5587	57.7417	74.3548	49.3901	69.4937	71.7812	53.5256	74.6987	240.506	137.963	176.281	NaN	NaN	NaN	141.485	154.843	129.352	140.261	148.992	115.109
GBM05517.1;GBM48226.1;GBM71149.1;GBN01946.1;GBN02232.1;GBN06583.1;GBN71462.1;GBN92936.1;GBO08737.1	Long-chain fatty acid transport protein 1;PiggyBac transposable element-derived protein 4;PiggyBac transposable element-derived protein 4;PiggyBac transposable element-derived protein 4;PiggyBac transposable element-derived protein 4;PiggyBac transposable element-derived protein 4;PiggyBac transposable element-derived protein 4;PiggyBac transposable element-derived protein 4;PiggyBac transposable…	NaN	NaN	NaN	NaN	NaN	NaN	NaN	NaN	NaN	NaN	NaN	NaN	NaN	NaN	225.466	94.9948	146.967	402.125	303.958	302.127
GBM05600.1	Peroxisomal acyl-coenzyme A oxidase 3, partial	17.5529	22.1582	20.098	22.2944	86.4721	75.4155	73.1864	94.6045	105.405	131.556	NaN	NaN	NaN	NaN	NaN	NaN	NaN	NaN	NaN	NaN
GBM05695.1	ATP-binding cassette sub-family A member 3	1.43828	4.74843	2.02934	2.80125	NaN	1.39249	NaN	NaN	NaN	NaN	NaN	NaN	NaN	NaN	NaN	NaN	NaN	NaN	NaN	NaN
GBM05837.1	Signal peptidase complex subunit 1	88.0172	155.706	83.9182	97.5303	102.827	73.0786	74.1204	84.0755	161.563	198.058	NaN	NaN	NaN	NaN	578.089	584.424	462.197	270.106	368.484	188.058
GBM06168.1	Proteasome subunit beta type-8	37.254	23.665	24.3636	27.3651	33.0461	28.0513	29.1898	24.0548	27.5318	33.1619	NaN	NaN	NaN	NaN	89.9896	153.194	113.983	18.2981	10.6285	14.1164
GBM06200.1	Collagen alpha-1(IV) chain	28.0554	23.81	27.1655	35.5258	23.6587	18.1548	20.2881	18.3162	NaN	NaN	NaN	NaN	NaN	NaN	NaN	NaN	NaN	NaN	NaN	NaN
GBM06221.1	Phosphoglucomutase-1	365.184	343.267	345.727	492.82	587.698	551.882	521.343	597.875	215.221	187.424	147.808	NaN	NaN	10.5438	987.453	612.161	721.02	1049.88	645.024	872.172
GBM06222.1	Serine incorporator 1	11.6303	13.2012	9.93782	12.733	12.593	17.9101	20.1274	15.4897	63.4976	82.9443	64.9494	NaN	NaN	NaN	59.7066	61.7397	45.9057	28.4802	32.0151	46.6686
GBM06225.1	Dihydrolipoyllysine-residue acetyltransferase component of pyruvate dehydrogenase complex, mitochondrial	64.299	76.5358	69.6998	64.6256	126.203	126.738	149.686	162.816	34.2609	84.8745	87.0702	NaN	NaN	NaN	35.2033	24.7987	NaN	80.2416	74.9829	71.2248
GBM06227.1	40S ribosomal protein S8	2161.01	2143.2	2106.98	1858.78	827.428	861.259	998.217	886.461	853.118	964.161	704.004	300.188	NaN	104.977	857.49	1192.55	696.96	1096.69	826.773	934.417
GBM06240.1	RRP12-like protein	19.0113	29.0008	23.5465	23.5175	56.5755	66.0245	70.707	79.2496	NaN	NaN	NaN	NaN	NaN	NaN	NaN	NaN	NaN	18.6762	NaN	NaN
GBM06259.1;GBM06260.1;GBM06262.1	26S proteasome non-ATPase regulatory subunit 14	22.9326	18.9551	22.4668	26.0789	35.6646	41.6023	33.0328	30.7691	48.2848	34.0878	45.6833	77.7591	NaN	115.742	155.373	186.488	313.27	60.2888	74.3626	89.8786
GBM06266.1	Elongation factor 1-alpha	202.894	129.004	238.598	271.69	330.786	255.77	163.462	181.654	114.662	88.0637	46.4403	NaN	NaN	202.068	328.23	447.386	537.232	138.229	110.577	101.142
GBM06428.1	Protein phosphatase methylesterase 1	21.6163	20.8506	24.8344	27.2134	41.1188	42.9731	38.9622	39.3046	17.1163	7.43723	15.8168	NaN	NaN	NaN	37.647	7.62179	17.4257	NaN	NaN	NaN
GBM06546.1	ADP/ATP translocase 1	11722.6	11819	10925.7	9117.64	10761.4	9104.21	9799.74	9743.54	1934.84	2818.67	2847.01	NaN	NaN	NaN	1934.38	2168.76	1749.62	2342.13	2810.15	1948.49
GBM06689.1	Alpha/beta hydrolase domain-containing protein 17B	4.88007	3.77879	4.27613	6.07124	NaN	1.92954	NaN	3.47674	NaN	NaN	NaN	NaN	34.6811	NaN	NaN	NaN	NaN	NaN	NaN	NaN
GBM06798.1	Ras GTPase-activating protein-binding protein 2	63.8629	49.0912	83.2527	54.1368	84.9498	81.4352	103.923	76.0939	56.1025	64.1668	84.2732	NaN	NaN	NaN	NaN	NaN	NaN	NaN	NaN	NaN
GBM06859.1	Neural-cadherin	NaN	NaN	NaN	NaN	NaN	NaN	NaN	NaN	NaN	NaN	NaN	NaN	NaN	NaN	NaN	NaN	43.8318	50.8102	45.1562	46.8597
GBM06885.1	ATP-dependent RNA helicase DDX3X	115.176	103.35	122.176	128.867	162.207	155.707	150.133	145.464	161.687	169.006	121.991	NaN	NaN	NaN	143.481	88.8177	95.5918	165.538	102.854	151.978
GBM06902.1	Protein kibra	13.9074	10.2624	9.78387	12.2317	16.3224	14.453	19.3583	18.2084	NaN	NaN	NaN	NaN	NaN	NaN	NaN	NaN	NaN	NaN	NaN	NaN
GBM06931.1	Paramyosin	2035.58	2200.33	2204.09	1986.69	3054.58	3026.76	3374.03	3149.19	878.992	751.247	972.095	2188.79	7055.56	5552.98	13210.9	18214.1	19320.9	10968.1	11301.8	10585.3
GBM06933.1	Paramyosin	1359.28	1397.92	1337.55	1773.17	1071.2	1105.3	1088.19	1214.46	101.448	93.3429	54.5784	NaN	548.022	546.841	2972.91	3265.14	3199.51	3472.79	5097.2	3975.92
GBM07267.1	Lysine--tRNA ligase	68.0785	108.734	150.125	178.935	268.523	230.914	302.146	261.952	39.2113	NaN	NaN	NaN	NaN	NaN	NaN	NaN	NaN	NaN	NaN	NaN
GBM07682.1	Inosine-5'-monophosphate dehydrogenase 1a	775.471	835.363	663.574	715.771	550.947	482.574	428.946	480.404	2480.95	1871.42	1582.85	2214.11	NaN	NaN	133.619	27.7556	NaN	NaN	NaN	9.39488
GBM07917.1	Exocyst complex component 5	7.94274	18.6513	14.4709	16.0679	9.72839	11.624	16.1682	13.565	31.2813	19.0356	61.0631	NaN	NaN	NaN	NaN	46.7484	22.4919	19.149	21.3125	26.3961
GBM08001.1	Tigger transposable element-derived protein 6	7686.17	8594.73	7927.65	8349.02	10017.5	8497.33	8917.04	8990.11	NaN	NaN	NaN	NaN	NaN	NaN	NaN	NaN	NaN	NaN	NaN	NaN
GBM08102.1	Cuticle protein 14 isoform b	227.705	260.651	240.409	253.284	202.681	202.594	229.526	211.458	133.775	138.199	207.763	NaN	3908.62	897.003	615.006	525.067	1473.18	1379.89	540.039	1136.47
GBM08107.1	Cuticle protein 14 isoform b	53.8491	25.4359	35.5692	31.6612	NaN	NaN	34.7217	26.5714	NaN	NaN	4.72935	NaN	NaN	NaN	77.7414	124.436	110.516	1638.13	1590.97	1668.27
GBM08112.1	Cuticle protein 14 isoform b	106.921	73.6411	82.9137	74.428	90.6529	118.201	101.954	88.7076	NaN	NaN	NaN	NaN	934.586	2190.14	NaN	842.215	NaN	81.6409	NaN	NaN
GBM08114.1	Cuticle protein 14 isoform a	253.08	598.887	898.976	620.569	1117.97	1217.35	2216.03	1449.92	NaN	260.243	NaN	NaN	360.236	838.315	2154.02	2079.81	2680.97	2756.1	2999.51	2673.24
GBM08182.1	Cuticle protein 10.9	228.827	230.261	227.462	233.039	456.266	105.034	349.018	343.736	202.394	163.911	189.187	NaN	116.464	NaN	1659.55	1306.2	1440.21	1900.48	1970.8	1719.67
GBM08577.1	Chromobox 5	53.8793	53.6259	53.2083	57.3869	40.4869	53.7837	49.9423	50.0245	NaN	NaN	NaN	NaN	NaN	NaN	NaN	NaN	NaN	NaN	NaN	6.70316
GBM08716.1	Plectin	70.9415	73.9411	100.682	86.3971	43.8901	49.5486	46.7234	46.4404	69.6458	26.9209	34.7799	NaN	NaN	NaN	547.242	393.147	606.254	552.147	645.14	775.191
GBM08719.1	Microtubule-actin cross-linking factor 1	128.699	112.211	115.74	80.2815	106.253	89.1823	88.194	77.9936	NaN	NaN	NaN	NaN	NaN	NaN	NaN	NaN	NaN	NaN	NaN	NaN
GBM08727.1	Microtubule-actin cross-linking factor 1, isoforms 1/2/3/5	84.0536	76.3016	102.013	120.51	108.069	126.358	121.857	98.6742	98.9019	111.417	NaN	NaN	NaN	NaN	77.5411	31.2143	149.204	98.6635	39.4901	71.764
GBM08962.1;GBM79332.1;GBO30752.1	Phosphoserine aminotransferase, partial;Phosphoserine aminotransferase;Phosphoserine aminotransferase	113.886	106.309	112.63	104.672	125.261	122.214	104.136	127.018	NaN	60.126	NaN	NaN	NaN	NaN	NaN	NaN	NaN	NaN	NaN	NaN
GBM09053.1;GBM40392.1	Protein HID1, partial;Protein HID1	7.71071	7.52187	6.82992	5.16399	10.297	12.7938	11.5373	10.9761	NaN	NaN	NaN	NaN	NaN	NaN	NaN	NaN	NaN	NaN	NaN	NaN
GBM09062.1;GBM56712.1	putative RNA-directed DNA polymerase from transposon X-element	NaN	NaN	NaN	NaN	7.71581	NaN	NaN	NaN	NaN	NaN	NaN	NaN	NaN	NaN	315.621	433.214	313.943	27.6641	NaN	20.5375
GBM09088.1	Protein arginine methyltransferase NDUFAF7, mitochondrial	97.0219	97.2033	95.2516	144.951	86.6114	98.1117	97.5722	88.7369	219.614	355.707	227.336	1411.51	NaN	444.737	956.621	944.643	906.537	367.643	492.475	501.248
GBM09115.1	Nuclear export mediator factor Nemf	14.2507	11.9815	12.2466	10.5367	8.79224	7.71505	7.96338	9.66492	NaN	NaN	NaN	NaN	NaN	NaN	244.738	93.4819	124.942	75.5071	89.0321	85.7674
GBM09156.1;GBM09158.1	Protein argonaute-2	34.0004	27.4381	26.9167	29.6531	32.0705	40.251	35.3312	30.9302	NaN	20.8759	37.3676	206.291	NaN	NaN	100.363	144.587	157.169	88.6079	90.6763	102.212
GBM09274.1	Inactive tyrosine-protein kinase transmembrane receptor ROR1	NaN	NaN	NaN	NaN	NaN	264.896	130.06	NaN	192.545	NaN	NaN	NaN	NaN	NaN	217.321	162.481	179.355	62.1312	134.514	80.8421
GBM09305.1	Inositol-3-phosphate synthase 1-A	532.377	479.774	519.409	505.887	370.172	353.37	342.298	326.141	NaN	NaN	NaN	NaN	NaN	939.958	NaN	NaN	NaN	NaN	NaN	NaN
GBM09335.1;GBN51686.1	Structural maintenance of chromosomes protein 3, partial;Structural maintenance of chromosomes protein 3, partial	10.6508	9.88649	12.8201	13.4816	10.1001	12.537	NaN	16.8113	158.269	159.24	164.552	NaN	NaN	NaN	41.6276	58.3124	NaN	22.525	34.7647	23.1268
GBM09483.1	Histidine--tRNA ligase, cytoplasmic	42.3842	50.5568	50.6483	56.7446	70.8715	71.1969	75.5396	77.302	522.512	517.783	627.955	NaN	NaN	951.986	37.0316	161.609	49.6703	253.939	112.331	151.403
GBM09660.1	Phosphatidylinositol transfer protein alpha isoform	64.5742	71.5345	74.3338	55.4143	55.8429	47.7489	45.6255	44.5799	NaN	NaN	NaN	NaN	NaN	NaN	NaN	NaN	NaN	NaN	46.0303	73.6025
GBM09797.1	DNA topoisomerase 1	NaN	8.64361	8.01873	4.47074	12.7028	16.1797	11.4017	14.8143	15.8449	32.4052	20.083	NaN	NaN	NaN	16.649	19.889	21.809	22.6051	16.3464	24.5859
GBM09800.1	hypothetical protein AVEN_234638-1	5.26173	78.3994	63.4324	3.70343	NaN	13.7826	NaN	9.28899	NaN	NaN	NaN	NaN	NaN	NaN	108.097	118.591	134.762	154.965	180.669	153.344
GBM09803.1	Paramyosin	4921.34	5436.71	5475.49	5501.88	3878.92	3850.99	3703.9	3854.8	3239.24	2982.81	3667.99	5218.48	2346.41	4328.18	6284.58	4918.3	5278.51	4251.24	3881.07	3928.63
GBM09805.1;GBM09806.1	Casein kinase II subunit alpha	36.6042	36.1611	39.2226	43.531	35.2818	49.6943	42.2354	29.8248	38.9787	40.5697	82.6978	NaN	NaN	NaN	93.5247	86.1697	103.969	64.5779	51.6068	57.4196
GBM09814.1	F-actin-uncapping protein LRRC16A	29.2204	37.5065	25.2346	28.8567	18.8365	15.2894	18.7355	17.4315	NaN	NaN	NaN	NaN	NaN	NaN	NaN	19.982	NaN	35.9066	68.0977	36.6651
GBM09910.1	Neuroglian	12.3402	15.4573	21.2061	16.5825	48.8191	39.8831	37.112	38.0512	NaN	NaN	45.7071	NaN	NaN	NaN	123.081	136.866	113.348	76.1524	118.623	81.2152
GBM10178.1	hypothetical protein AVEN_258776-1	NaN	NaN	NaN	NaN	NaN	NaN	NaN	NaN	NaN	NaN	NaN	NaN	NaN	NaN	72.2407	59.3716	64.74	NaN	77.5915	84.1721
GBM10259.1	Striatin-3	15.0746	16.0646	13.0654	11.0059	11.63	9.67612	11.6046	13.4618	43.4373	44.6274	38.7722	NaN	NaN	NaN	124.679	72.7074	52.8298	44.2153	NaN	31.0467
GBM10387.1	Unconventional myosin-XVIIIa	32.2135	26.0523	29.2645	20.6849	34.2588	37.958	29.1079	29.3507	84.2754	72.819	69.4833	NaN	NaN	NaN	74.2231	56.5692	91.5705	14.1713	21.4663	NaN
GBM10591.1	Synaptic functional regulator FMR1	63.189	63.0222	62.6158	70.2488	29.8574	30.3724	38.8711	35.8601	NaN	NaN	NaN	NaN	NaN	NaN	14.0467	NaN	NaN	47.9792	42.4455	53.0272
GBM10968.1;GBM11077.1;GBN62442.1;GBN62455.1	Alpha-aminoadipic semialdehyde synthase, mitochondrial, partial;Alpha-aminoadipic semialdehyde synthase, mitochondrial, partial;Alpha-aminoadipic semialdehyde synthase, mitochondrial, partial;Alpha-aminoadipic semialdehyde synthase, mitochondrial	49.7753	50.0155	47.5135	30.5065	45.1437	35.5549	49.3926	43.7105	NaN	NaN	NaN	NaN	NaN	NaN	NaN	NaN	NaN	NaN	NaN	NaN
GBM11247.1;GBM11307.1;GBM11331.1;GBM11425.1	Dystonin, partial;Dystonin, partial;Dystonin, partial;Dystonin, partial	101.915	82.3012	87.8932	85.8663	88.4316	NaN	74.6068	86.7876	95.8046	134.559	87.1286	NaN	NaN	NaN	NaN	NaN	NaN	NaN	NaN	NaN
GBM11385.1	hypothetical protein AVEN_249132-1	492.566	252.72	361.689	253.373	292.773	283.153	250.398	265.274	NaN	NaN	NaN	NaN	NaN	NaN	NaN	NaN	NaN	NaN	NaN	NaN
GBM11392.1	Peptidyl-prolyl cis-trans isomerase NIMA-interacting 1	NaN	NaN	NaN	NaN	NaN	NaN	NaN	NaN	NaN	NaN	NaN	175.74	NaN	NaN	75.0134	142.987	123.481	158.381	190.967	172.704
GBM11396.1	Vacuolar protein sorting-associated protein 18	20.819	27.2447	24.7112	31.6212	24.9768	21.0129	18.3689	17.3107	NaN	NaN	NaN	NaN	NaN	NaN	NaN	NaN	NaN	NaN	NaN	NaN
GBM11405.1	Dolichol-phosphate mannosyltransferase subunit 1	27.2985	25.7087	23.9104	22.5896	48.9044	50.512	48.3836	53.7523	23.8097	25.9894	NaN	NaN	NaN	NaN	81.7185	101.363	72.6296	40.0863	28.7823	20.825
GBM11407.1;GBO44236.1	40S ribosomal protein S16	240.836	483.318	236.694	260.062	195.184	188.711	182.487	229.949	115.456	128.517	117.988	NaN	NaN	NaN	419.359	578.254	483.752	312.706	803.998	539.676
GBM11416.1;GBM11417.1	Nucleobindin-2	53.6419	52.4066	46.7709	43.4834	62.3777	56.7038	58.7981	59.5039	51.8917	NaN	25.7536	NaN	NaN	NaN	54.4793	78.6222	67.0945	NaN	50.4064	34.505
GBM11421.1;GBM11422.1;GBM11423.1	Protein kinase C and casein kinase substrate in neurons protein 2	19.2147	15.9783	38.5606	18.9574	23.0985	31.1312	30.2323	28.8848	903.732	844.749	879.706	NaN	NaN	NaN	29.8004	36.3792	NaN	86.0387	99.4963	74.5905
GBM11682.1	Sodium/potassium-transporting ATPase subunit alpha, partial	88.7684	73.6641	87.1509	89.6854	57.8765	46.5066	46.8465	48.4411	305.425	438.484	536.217	NaN	NaN	NaN	109.87	83.5547	242.038	319.147	159.555	121.803
GBM11744.1;GBM11746.1	Sodium/potassium-transporting ATPase subunit alpha	92.2133	76.3203	98.1457	72.2564	127.039	138.794	122.721	126.473	326.717	389.773	409.724	1027.98	870.407	1752.95	601.899	532.363	611.173	553.764	550.528	505.129
GBM11818.1;GBM11819.1	Protein transport protein Sec16A	34.7641	NaN	NaN	NaN	42.4736	48.169	44.5291	57.2382	NaN	NaN	NaN	NaN	NaN	NaN	55.8115	23.2862	49.6255	33.0448	35.2791	28.0744
GBM11828.1	hypothetical protein AVEN_26757-1	30.2624	25.2472	32.2117	25.0667	33.1257	32.8959	37.1348	34.5026	NaN	NaN	NaN	NaN	NaN	NaN	NaN	NaN	NaN	NaN	NaN	NaN
GBM11859.1	Elongator complex protein 1	28.772	38.1851	25.6566	35.7497	31.0766	38.7776	25.9222	26.1923	46.9008	58.5225	33.8081	NaN	NaN	NaN	NaN	NaN	18.0796	13.7078	13.696	14.8636
GBM11861.1	Proteasome subunit alpha type-1	68.0049	24.559	44.0744	22.1565	39.6858	57.2218	57.2668	52.2979	92.8948	105.907	101.659	260.077	NaN	NaN	384.976	428.641	417.036	171.847	156.344	187.712
GBM12052.1	Peptidyl-prolyl cis-trans isomerase	150.847	133.233	129.029	98.3137	86.853	96.8784	58.3907	95.4949	46.24	70.9974	43.5859	NaN	NaN	37.0406	197.334	419.615	365.459	493.259	411.6	426.46
GBM12506.1	Calcium load-activated calcium channel	23.6028	21.5637	25.9393	21.6715	79.8189	139.504	108.704	95.6793	NaN	NaN	NaN	NaN	NaN	NaN	NaN	NaN	NaN	17.0174	31.5043	20.8822
GBM12625.1	ATP-binding cassette sub-family D member 3	65.0942	70.4886	79.7538	80.1369	123.756	109.262	151.32	127.05	20.8479	NaN	NaN	NaN	NaN	NaN	81.0551	143.949	62.7703	30.1194	NaN	18.6076
GBM12675.1	hypothetical protein AVEN_46159-1	NaN	25.5245	NaN	NaN	NaN	NaN	NaN	NaN	50.1933	68.2969	69.3796	97.8009	NaN	NaN	NaN	51.2119	NaN	35.1882	36.5124	52.384
GBM12692.1	hypothetical protein AVEN_228496-1, partial	39.261	36.6674	29.8011	42.3794	31.2613	20.0339	22.8203	18.2114	297.117	388.981	266.613	NaN	NaN	NaN	39.996	93.8501	96.9455	75.1658	69.0629	102.376
GBM12720.1	Heat shock protein cognate 4	2387.32	2540.07	2304.22	2125.22	1785.7	1695.49	1766.69	1894.56	1842.55	2039.91	2236	4456.07	1253.84	1496.55	3331.33	3419.9	2849.94	3565.26	3380.32	3438.83
GBM12721.1	Replication factor C subunit 5	15.1102	13.5966	13.1048	12.2388	11.1686	13.7123	13.6387	13.8328	NaN	NaN	NaN	NaN	NaN	NaN	NaN	NaN	NaN	268.42	NaN	NaN
GBM12723.1	RWD domain-containing protein 4	14.8615	17.8356	13.1142	15.7833	9.6832	15.0281	15.1932	15.0699	NaN	NaN	NaN	NaN	NaN	NaN	NaN	NaN	NaN	NaN	NaN	NaN
GBM12725.1	P2X purinoceptor 4	19.4023	20.165	18.9802	20.3482	20.6462	24.2949	22.973	23.5186	NaN	NaN	NaN	NaN	NaN	NaN	NaN	NaN	NaN	NaN	NaN	NaN
GBM12780.1;GBO01440.1	Retinol dehydrogenase 12, partial;Retinol dehydrogenase 12	33.1163	74.7715	74.0203	103.313	86.0986	76.4598	74.0212	60.5861	123.208	NaN	NaN	NaN	NaN	NaN	NaN	NaN	NaN	144.462	105.339	98.3961
GBM12825.1	Multiple coagulation factor deficiency protein 2	8.34799	11.0117	7.68201	8.53661	3.02854	6.89695	3.69845	4.84691	NaN	NaN	NaN	NaN	NaN	76.5072	NaN	NaN	NaN	NaN	NaN	NaN
GBM13123.1;GBM13129.1;GBN47805.1;GBN47833.1	Twitchin, partial;Twitchin, partial;Twitchin, partial;Twitchin, partial	210.13	230.744	187.884	198.462	182.241	143.127	172.601	171.638	143.972	118.142	140.453	NaN	NaN	NaN	2428.69	2925.67	2891.81	1122.58	1449.08	1406.99
GBM13382.1;GBM13769.1	Ras-related protein Rab-2, partial;Ras-related protein Rab-2, partial	83.679	91.4034	87.4668	88.8338	61.9014	58.6371	57.1876	56.6932	296.352	289.221	305.982	1082.84	NaN	NaN	244.31	255.986	203.022	240.607	225.309	204.635
GBM13389.1	AP-3 complex subunit beta-2	49.2053	45.0763	43.6808	43.059	42.7063	36.8835	40.9391	41.5547	64.5593	77.6133	73.5628	NaN	NaN	NaN	30.4574	23.052	NaN	19.8404	24.7772	19.3482
GBM13572.1;GBM15019.1;GBN31869.1;GBN35993.1;GBN36058.1	hypothetical protein AVEN_123985-1;hypothetical protein AVEN_266914-1;hypothetical protein AVEN_239614-1;hypothetical protein AVEN_50982-1;hypothetical protein AVEN_86952-1	125.863	127.254	126.043	122.876	20.7825	21.5651	25.341	17.3808	NaN	NaN	NaN	NaN	NaN	NaN	211.672	144.426	196.708	88.817	255.752	101.525
GBM13665.1	LIM and SH3 domain protein F42H10.3	35.09	50.5299	47.1447	42.6683	40.8242	48.8502	48.0955	46.1105	231.514	269.971	203.161	NaN	NaN	257.483	378.057	537.474	408.872	335.11	420.106	338.796
GBM13782.1;GBM13783.1	RNA-binding protein Musashi Rbp6	12.6344	12.3709	13.9124	20.0894	2.96924	3.10411	1.81253	1.02541	NaN	NaN	NaN	NaN	NaN	NaN	NaN	NaN	NaN	NaN	NaN	NaN
GBM13917.1;GBN95857.1	Elongin-C	112.296	100.934	111.408	91.2236	147.121	182.423	161.844	181.366	61.3731	84.5135	65.9623	240.96	NaN	NaN	64.1969	74.9065	32.4035	86.8942	36.4522	46.9405
GBM13930.1	Methylcrotonoyl-CoA carboxylase beta chain, mitochondrial	46.4247	38.9653	47.4268	47.3528	50.3426	53.6186	48.2399	54.2293	126.373	103.463	74.2867	NaN	NaN	650.856	189.72	317.644	230.389	147.391	104.614	131.514
GBM13988.1;GBN05382.1	hypothetical protein AVEN_113879-1, partial;hypothetical protein AVEN_243534-1, partial	1236.27	1315.9	1288.33	1568.49	1202.24	1075.3	1203.33	1153	813.363	859.931	767.685	1210.48	286.714	850.244	1098.48	335.668	356.424	817.317	1345.9	877.776
GBM14147.1	hypothetical protein AVEN_138253-1, partial	42.6433	22.977	23.0929	57.5426	NaN	NaN	NaN	NaN	NaN	NaN	NaN	NaN	NaN	NaN	NaN	NaN	NaN	NaN	NaN	NaN
GBM14231.1	Alanine--tRNA ligase, cytoplasmic	30.526	71.7172	76.652	71.1995	83.0854	108.539	125.138	68.8865	96.079	74.9462	76.1589	258.412	NaN	NaN	115.311	114.077	101.872	53.066	59.7302	61.3671
GBM14278.1	RNA transcription, translation and transport factor protein	17.3054	16.5347	18.9844	39.146	NaN	5.81034	9.00935	NaN	NaN	NaN	NaN	NaN	NaN	NaN	NaN	NaN	NaN	NaN	NaN	NaN
GBM14506.1	hypothetical protein AVEN_136753-1, partial	82.8827	100.922	98.7452	87.2441	190.321	145.915	180.24	165.649	787.062	693.052	732.914	NaN	NaN	NaN	1304.41	1106.16	1381.61	410.658	424.443	409.365
GBM14534.1	Band 4.1-like protein 3	18.9451	21.0144	16.0961	18.3684	29.4837	29.2873	27.8133	24.6912	43.7841	48.1408	33.1721	NaN	NaN	114.901	321.051	128.064	463.135	99.7005	127.247	75.4243
GBM14559.1	hypothetical protein AVEN_34974-1	NaN	NaN	NaN	NaN	NaN	NaN	NaN	NaN	NaN	25.6652	NaN	NaN	NaN	NaN	93.9022	NaN	101.791	NaN	NaN	NaN
GBM14637.1	Solute carrier family 12 member 9	62.6584	50.4149	43.0689	91.5797	50.9345	51.7249	42.1114	48.2091	NaN	NaN	NaN	NaN	NaN	NaN	NaN	NaN	NaN	NaN	NaN	NaN
GBM14638.1;GBM14639.1	Dynamin-like protein, mitochondrial;Dynamin-like protein, mitochondrial	58.6659	56.989	48.2122	45.7358	51.1471	55.9208	56.7251	58.9828	97.9983	100.583	131.432	NaN	NaN	NaN	61.7553	118.158	120.454	58.9054	77.8783	60.116
GBM14769.1	Adducin-related protein C1289.14	NaN	12.817	5.20526	9.50216	6.14429	4.72272	6.26344	NaN	NaN	NaN	NaN	NaN	NaN	NaN	NaN	NaN	NaN	NaN	NaN	NaN
GBM14825.1;GBM14826.1	Voltage-dependent L-type calcium channel subunit beta-2	NaN	NaN	NaN	NaN	NaN	NaN	NaN	NaN	NaN	NaN	NaN	NaN	NaN	NaN	94.3592	56.3452	NaN	NaN	26.5831	NaN
GBM15175.1	NF-kappa-B inhibitor-interacting Ras-like protein 2	12.5602	7.96326	9.61324	9.46482	15.6286	16.3495	11.8768	13.4223	NaN	NaN	NaN	NaN	NaN	NaN	NaN	NaN	NaN	NaN	NaN	NaN
GBM15221.1	hypothetical protein AVEN_144019-1	77.9044	71.0315	68.4579	61.8355	72.5432	84.2728	87.1217	86.7476	NaN	NaN	NaN	NaN	NaN	NaN	NaN	NaN	NaN	NaN	NaN	NaN
GBM15268.1	Inositol polyphosphate 5-phosphatase OCRL-1	NaN	NaN	NaN	NaN	7.37126	14.9209	10.3061	18.3039	NaN	NaN	NaN	NaN	NaN	NaN	NaN	NaN	NaN	NaN	NaN	NaN
GBM15289.1	Calsequestrin-1, partial	518.032	735.033	657.9	797.648	114.349	88.9353	115.97	98.4142	108.873	87.425	54.8335	193.426	NaN	NaN	NaN	NaN	NaN	250.874	175.233	263.113
GBM15428.1	Protein held out wings	20.8311	31.8846	16.3062	28.4359	37.3511	23.4813	24.8575	26.3456	NaN	NaN	58.0286	NaN	NaN	NaN	288.898	356.6	362.857	199.012	172.807	165.027
GBM15466.1	40S ribosomal protein S4	2460.15	2929.32	2468.88	2500.46	1580.71	1768.51	1641.67	2020.52	1545.63	1571.72	1652.07	12941.8	NaN	NaN	1908.29	2430.23	1912	1604.23	1407.96	1654.38
GBM15473.1	60S ribosomal protein L24	NaN	NaN	NaN	NaN	NaN	NaN	NaN	NaN	15.4313	17.6232	22.0588	NaN	NaN	NaN	NaN	NaN	NaN	NaN	NaN	NaN
GBM15506.1;GBM15507.1;GBM15508.1	hypothetical protein AVEN_8900-1;hypothetical protein AVEN_8900-2;hypothetical protein AVEN_8900-3	1.72207	NaN	2.18402	11.6462	NaN	NaN	1.46299	NaN	6.55929	8.24646	7.12997	NaN	NaN	NaN	55.1419	51.7822	61.5071	46.952	53.4111	45.6761
GBM15535.1	Protein SET	69.0544	57.9137	66.1926	61.9323	75.474	72.6007	89.1131	71.6328	74.829	107.562	72.9266	NaN	NaN	NaN	117.55	15.8869	105.61	92.4324	23.4963	56.9843
GBM15559.1	T-complex protein 1 subunit epsilon	68.7245	92.584	103.877	72.8943	63.0083	74.3676	68.0728	76.7093	92.6936	145.493	131.686	170.254	NaN	NaN	134.607	136.93	294.68	95.572	73.6951	80.6243
GBM15569.1	Oxysterol-binding protein-related protein 6	NaN	NaN	NaN	NaN	NaN	NaN	NaN	NaN	NaN	NaN	NaN	NaN	NaN	NaN	59.6326	108.555	73.0883	19.2651	11.854	15.3789
GBM15852.1	Galactokinase	15.2664	14.9391	11.1284	12.3248	6.04737	9.45111	4.636	8.46218	NaN	NaN	NaN	NaN	NaN	NaN	NaN	NaN	NaN	NaN	NaN	NaN
GBM15865.1	hypothetical protein AVEN_260139-1	24.3314	35.6265	35.7238	39.9807	31.3841	35.0368	32.6363	35.0075	112.172	134.295	277.286	NaN	NaN	50.9877	87.0733	234.421	164.002	166.804	93.3936	143.699
GBM15867.1	NADPH:adrenodoxin oxidoreductase, mitochondrial	125.383	128.335	104.351	66.1283	211.8	218.342	211.937	199.38	NaN	NaN	NaN	NaN	NaN	NaN	103.782	92.4363	164.401	56.292	48.5841	46.6881
GBM15901.1	Bifunctional glutamate/proline--tRNA ligase	53.794	53.2955	54.8681	54.2699	56.137	49.4736	51.5342	52.9453	48.3829	57.3407	44.6607	230.483	127.08	16.6682	86.8606	105.762	123.748	34.7406	38.829	50.6982
GBM15952.1	Polypeptide N-acetylgalactosaminyltransferase 5	34.0896	35.5543	35.7846	34.1915	30.3985	40.1383	34.978	35.1213	NaN	NaN	NaN	NaN	NaN	NaN	NaN	NaN	NaN	NaN	NaN	NaN
GBM15954.1	Coiled-coil domain-containing protein 148	NaN	NaN	NaN	NaN	NaN	NaN	NaN	NaN	NaN	NaN	NaN	NaN	NaN	NaN	9.78488	3.35259	4.36039	NaN	NaN	NaN
GBM16199.1	Cytochrome b5	174.858	177.526	161.957	165.402	68.856	77.7729	69.0035	60.5658	449.389	422.008	380.893	69.2921	NaN	64.1588	601.697	614.578	682.371	134.456	158.35	117.804
GBM16277.1	hypothetical protein AVEN_272958-1, partial	22.6393	15.9931	17.2149	12.091	89.679	95.8954	66.5794	90.402	118.077	123.752	156.149	NaN	657.451	248.161	1516.73	2356	1083.97	309.234	276.175	419.895
GBM16293.1	Peroxidasin	NaN	NaN	NaN	NaN	NaN	NaN	NaN	NaN	139.304	119.79	115.735	NaN	NaN	NaN	105.574	110.703	79.8705	124.66	147.702	30.3114
GBM16296.1;GBN32264.1;GBN45327.1	Peroxidasin;Peroxidasin;Peroxidasin, partial	38.3075	33.771	43.6005	41.3696	25.3752	38.3754	41.5837	35.4121	101.025	69.5649	38.6705	NaN	NaN	NaN	52.4272	35.6805	49.6712	28.7397	25.8173	23.1624
GBM16317.1	Hexokinase-2	55.4346	44.3677	35.356	33.9414	114.169	89.0864	105.655	105.422	81.7684	38.8303	57.637	NaN	NaN	NaN	76.1585	128.162	100.195	208.514	251.427	179.988
GBM16623.1;GBM16624.1	hypothetical protein AVEN_88961-2;Transmembrane emp24 domain-containing protein 6	321.188	207.185	307.039	251.024	383.618	392.518	395.4	387.746	286.887	191.031	128.871	NaN	NaN	NaN	NaN	NaN	NaN	NaN	19.5412	23.8721
GBM16635.1	hypothetical protein AVEN_88969-1	14.4748	20.2887	13.5301	16.033	4.00142	4.57802	5.54705	4.14219	NaN	NaN	NaN	NaN	NaN	NaN	NaN	NaN	NaN	23.6497	13.7136	NaN
GBM16663.1	Tetraspanin-5	7.24774	12.7248	8.50715	13.2868	3.94002	6.96458	3.01501	4.84032	NaN	NaN	NaN	NaN	NaN	NaN	NaN	NaN	NaN	NaN	NaN	NaN
GBM16713.1	Programmed cell death 6-interacting protein	284.322	43.7556	43.5624	37.2547	395.549	400.869	278.711	354.13	68.3674	70.0656	59.1695	NaN	NaN	NaN	183.76	212.688	190.985	74.4792	72.1071	78.5407
GBM16715.1	3-hydroxyisobutyryl-CoA hydrolase, mitochondrial	189.673	190.408	208.97	194.839	147.279	148.68	135.027	149.514	198.903	218.274	157.455	1032.21	NaN	NaN	392.707	271.072	161.942	109.392	150.6	96.5942
GBM16716.1	Ubiquitin-like modifier-activating enzyme 5	124.178	128.747	145.302	125.064	87.198	110.54	100.614	107.874	247.33	208.461	170.278	NaN	NaN	NaN	208.184	104.99	148.006	41.6664	NaN	NaN
GBM16717.1	GTP-binding protein Rheb	49.2569	49.7847	52.8108	45.8345	55.9155	60.0735	58.6863	65.1905	176.744	346.776	121.556	NaN	NaN	NaN	NaN	134.527	56.997	44.0687	83.2401	54.974
GBM16792.1	hypothetical protein AVEN_9380-1	64.8549	77.2022	73.8933	79.5408	15.7147	12.0684	22.2701	20.9119	NaN	NaN	NaN	NaN	NaN	NaN	NaN	NaN	NaN	NaN	NaN	NaN
GBM16921.1	Neuroendocrine convertase 2	NaN	NaN	NaN	NaN	NaN	NaN	NaN	NaN	NaN	NaN	NaN	NaN	NaN	NaN	NaN	NaN	NaN	35.9452	30.6731	28.8012
GBM16947.1	GTP cyclohydrolase 1, partial	19.481	19.5318	24.2833	21.1417	11.0617	10.1926	9.41133	11.3142	16.2481	NaN	NaN	NaN	NaN	NaN	NaN	NaN	NaN	NaN	NaN	NaN
GBM17124.1	Sodium/calcium exchanger 3	20.164	24.49	18.8255	17.2039	44.4331	41.8187	42.2708	51.2266	34.2954	NaN	43.3751	NaN	NaN	NaN	48.5018	101.695	70.0945	53.1898	101.141	73.4278
GBM17190.1	Splicing factor 3B subunit 1	NaN	6.3285	NaN	NaN	4.93439	5.99766	7.32023	5.0293	38.2709	38.9085	61.7089	NaN	NaN	NaN	47.0064	41.5613	64.218	24.5534	17.2673	22.3175
GBM17191.1	Splicing factor 3B subunit 1	18.5634	9.86061	14.9489	19.384	23.8541	15.9482	20.406	12.8108	35.7522	NaN	NaN	NaN	NaN	NaN	65.9291	NaN	69.4289	NaN	NaN	NaN
GBM17193.1	ATP-dependent RNA helicase DDX3Y	41.1289	32.5106	39.449	34.6793	34.591	35.2604	33.4294	32.3289	96.468	66.6106	55.6252	NaN	NaN	NaN	109.609	87.3778	80.0276	78.929	65.7389	83.0004
GBM17378.1	Profilin	319.855	493.41	413.118	390.269	364.852	333.364	335.019	329.102	1378	1590.76	1303.29	NaN	NaN	NaN	1889.31	1506.19	1698.16	3109.87	2185.99	2664.66
GBM17419.1	Zinc finger protein 330	24.3586	24.5174	27.2081	23.9321	23.3863	15.2579	17.1178	18.7736	NaN	NaN	NaN	NaN	NaN	NaN	NaN	NaN	NaN	NaN	NaN	NaN
GBM17505.1	Papilin	26.627	32.4942	27.9217	25.3217	17.4515	16.2946	19.288	15.582	NaN	NaN	NaN	NaN	NaN	NaN	NaN	NaN	NaN	NaN	NaN	NaN
GBM17513.1	Kunitz-type U19-barytoxin-Tl1a	3042.59	3101.31	3164.08	3346.06	1176.08	1180.89	1233.82	1237.94	NaN	NaN	NaN	NaN	NaN	NaN	NaN	NaN	NaN	NaN	NaN	NaN
GBM17550.1	Phosphatidylinositide phosphatase SAC1	44.2787	48.0426	47.9058	44.4706	106.3	99.0827	113.174	111.593	151.021	118.484	79.5583	NaN	NaN	NaN	62.9535	20.5901	62.5857	31.9415	NaN	31.7236
GBM17565.1	CD109 antigen	9.41234	NaN	NaN	NaN	4.02522	8.21044	NaN	NaN	NaN	11.0236	NaN	NaN	NaN	NaN	27.5199	NaN	15.7596	21.6177	12.6029	22.5983
GBM17577.1	Mitogen-activated protein kinase kinase kinase 15	28.369	28.568	29.1851	NaN	26.6213	29.4997	29.0719	21.0924	55.2745	NaN	NaN	NaN	NaN	NaN	NaN	NaN	NaN	NaN	NaN	NaN
GBM17605.1	Actin-interacting protein 1	64.4692	48.5855	33.8489	62.0757	192.932	236.537	200.898	213.15	618.907	1471.19	1277.09	NaN	NaN	NaN	793.934	1147.02	484.086	1429.74	1159.25	1503.29
GBM17702.1	Proteasome subunit alpha type-3	141.734	140.795	129.866	130.51	182.076	174.326	175.116	191.554	332.556	166.453	148.101	1869.55	4861.6	5586.96	582.965	296.554	470.303	369.456	343.519	269.568
GBM17862.1	Protein lethal(2)essential for life	108.043	141.101	148.491	139.978	452.529	334.765	337.8	361.599	NaN	82.0172	NaN	NaN	NaN	NaN	NaN	NaN	NaN	NaN	NaN	NaN
GBM17877.1	Protein henna	102.705	103.054	96.0424	88.9256	100.586	162.149	118.019	109.314	139.684	183.617	NaN	NaN	NaN	NaN	NaN	NaN	NaN	NaN	NaN	7.52752
GBM18041.1	Pancreatic triacylglycerol lipase	465.786	513.968	446.663	517.057	307.928	240.691	230.026	260.597	215.987	NaN	NaN	NaN	NaN	NaN	NaN	NaN	NaN	NaN	NaN	NaN
GBM18042.1	Pancreatic triacylglycerol lipase	278.18	302.242	292.129	279.449	129.304	120.99	101.87	138.704	NaN	NaN	NaN	NaN	NaN	NaN	NaN	NaN	NaN	NaN	NaN	NaN
GBM18064.1	Protein O-GlcNAcase	25.1109	33.3102	32.4084	41.0736	37.8497	36.4097	40.7284	35.5607	NaN	27.2563	NaN	45.2627	NaN	NaN	NaN	NaN	NaN	NaN	NaN	NaN
GBM18072.1	Protein O-GlcNAcase	12.335	12.2191	11.1774	4.98379	14.2606	14.186	15.9404	14.8613	NaN	425.964	734.55	NaN	NaN	NaN	57.2558	87.8026	69.6309	47.9872	92.3345	108.719
GBM18188.1;GBM18190.1	26S proteasome regulatory subunit 6B	44.8014	37.1688	39.6504	35.2267	42.3677	40.2517	43.3487	42.653	55.0168	60.3823	36.7162	NaN	NaN	NaN	103.86	81.2656	104.161	68.2979	79.2185	63.8374
GBM18225.1	Bleomycin hydrolase	70.9058	75.098	67.3991	76.8481	131.982	108.294	111.087	129.514	208.094	75.418	229.985	NaN	NaN	304.662	135.861	145.166	120.461	100.51	69.7552	124.41
GBM18351.1;GBM18352.1	hypothetical protein AVEN_127804-1;hypothetical protein AVEN_127804-2	304.2	439.619	401.319	289.083	3.91688	20.635	35.8218	112.408	NaN	NaN	NaN	NaN	NaN	NaN	NaN	NaN	NaN	NaN	NaN	NaN
GBM18369.1;GBM18371.1	TIP41-like protein	70.5571	58.5933	92.8652	64.3473	56.8182	66.9348	72.939	67.082	119.966	98.9634	132.118	NaN	NaN	NaN	NaN	NaN	NaN	17.5578	NaN	NaN
GBM18373.1	Protein TFG	103.129	109.116	113.549	155.478	28.7792	28.2626	29.6999	30.0214	104.201	120.396	87.082	200.424	NaN	NaN	132.972	279.337	172.623	163.044	160.882	126.177
GBM18438.1	Putative ATP-dependent RNA helicase me31b	101.661	113.476	99.7188	109.458	395.344	358.854	378.107	326.569	84.9634	76.78	93.5767	NaN	NaN	NaN	208.513	86.2203	166.594	121.291	127.204	125.079
GBM18653.1	Sex-regulated protein janus-A	54.0658	43.9362	45.1773	37.7686	43.1098	72.7255	62.5455	40.4689	89.9595	89.3053	153.576	NaN	NaN	NaN	826.169	591.96	277.205	230.059	234.314	219.471
GBM18656.1	SEC14-like protein 2	NaN	NaN	NaN	NaN	NaN	NaN	NaN	1.64946	NaN	10.2512	NaN	NaN	NaN	NaN	31.4235	8.64132	39.2237	53.6559	60.8311	79.1221
GBM18724.1	Stress-70 protein, mitochondrial	110.402	103.662	115.674	95.3327	129.223	144.993	154.652	131.399	423.824	419.339	467.855	987.289	1700.33	2666.32	262.938	376.797	289.741	196.881	242.201	194.681
GBM18733.1	1-phosphatidylinositol 4,5-bisphosphate phosphodiesterase beta-4	NaN	NaN	NaN	NaN	NaN	NaN	NaN	NaN	NaN	NaN	NaN	NaN	NaN	NaN	NaN	31.6861	NaN	58.202	50.546	57.3779
GBM18737.1	NADH dehydrogenase	133.977	106.398	99.0788	139.065	227.567	282.576	279.269	283.939	NaN	NaN	40.6532	NaN	NaN	NaN	NaN	NaN	NaN	62.0442	54.8051	60.1291
GBM18793.1	Zinc finger CCCH domain-containing protein 15	26.164	38.4327	36.595	38.4705	23.807	23.0513	25.4948	26.4889	NaN	NaN	NaN	NaN	NaN	NaN	NaN	NaN	NaN	NaN	NaN	NaN
GBM18794.1	Endoplasmic reticulum resident protein 44	22.9539	29.106	19.2297	29.9632	57.0746	63.7455	65.749	63.284	NaN	NaN	103.254	NaN	NaN	NaN	40.6933	39.9783	70.8398	36.3297	32.1923	27.8694
GBM18951.1;GBO08236.1	60S ribosomal protein L7	143.117	155.134	131.401	168.558	169.103	150.181	166.191	164.016	113.956	135.902	142.776	4039.28	NaN	18.2627	316.516	378.121	467.564	129.879	148.323	135.313
GBM19193.1	Hydroxysteroid dehydrogenase-like protein 2	265.215	296.734	293.072	344.667	386.276	429.443	385.776	344.099	205.554	171.552	152.163	1261.58	NaN	NaN	208.215	89.3211	NaN	95.5369	78.1513	78.787
GBM19258.1	E3 ubiquitin-protein ligase ARIH1	6.92333	5.72171	5.11452	7.17794	5.60527	5.92622	5.65599	4.93092	25.5558	32.09	24.0483	NaN	NaN	170.3	82.2978	90.962	115.982	43.1514	38.5343	27.2716
GBM19264.1	Unconventional myosin-XV	NaN	NaN	NaN	56.3418	NaN	NaN	NaN	NaN	15.493	10.7045	14.7501	NaN	NaN	NaN	13.9566	19.5	13.9216	NaN	3.58619	10.9214
GBM19316.1;GBN61208.1	hypothetical protein AVEN_112393-1, partial;hypothetical protein AVEN_43358-1	829.446	806.795	569.44	794.671	865.85	922.077	981.834	1009.12	649.254	681.637	436.181	2069.74	NaN	NaN	2269.05	401.672	737.203	272.515	172.883	165.518
GBM19318.1;GBM41888.1	Troponin C, partial;Troponin C, partial	729.491	672.941	751.334	777.802	661.092	751.829	749.405	738.682	81.2771	98.7258	72.3145	NaN	1430.81	1213.41	2428.73	1633.88	2776.37	1038.2	1083.14	1075.48
GBM19519.1	hypothetical protein AVEN_107990-1	295.494	330.319	356.85	383.222	74.0576	49.3464	105.816	73.955	244.353	276.981	209.23	NaN	NaN	NaN	86.9746	141.745	67.1871	36.2294	48.1904	38.7472
GBM19610.1	putative aspartate aminotransferase, cytoplasmic	19.686	31.6242	30.9473	27.8158	13.4979	11.8431	20.0516	15.8043	NaN	NaN	NaN	NaN	NaN	NaN	51.5611	94.6061	62.2451	76.5339	103.776	87.7481
GBM19625.1	hypothetical protein AVEN_107299-1	149.77	175.698	145.509	152.036	742.935	708.507	752.815	724.928	31.2826	47.0763	12.0011	NaN	NaN	NaN	3196.94	3643.52	3865.77	3809.33	3879.23	3978.21
GBM19627.1	hypothetical protein AVEN_107300-1	1192.98	1412.84	1530.3	1469.45	2643.08	2591.4	2691.25	2589.7	NaN	NaN	NaN	NaN	611.104	1382.21	117.013	232.364	NaN	112.204	108.983	89.7615
GBM19809.1	von Willebrand factor A domain-containing protein 8	41.824	53.7851	63.147	30.2722	35.7504	30.2106	29.8294	37.6306	27.0519	19.3821	10.3794	NaN	NaN	NaN	36.0281	49.538	83.8482	49.6764	43.5065	62.5288
GBM19931.1;GBM19937.1;GBM19992.1	hypothetical protein AVEN_71576-1, partial;hypothetical protein AVEN_71776-1, partial;hypothetical protein AVEN_211413-1, partial	33.9016	38.1432	48.378	34.1641	39.522	33.3894	38.4733	36.3925	22.0724	13.8811	16.2363	NaN	NaN	29.7462	NaN	NaN	NaN	NaN	NaN	NaN
GBM19990.1	26S proteasome regulatory subunit 7	104.3	130.739	111.656	108.591	148.212	136.212	168.147	150.113	220.328	185.775	301.726	669.469	NaN	20.96	177.008	281.289	298.678	222.972	228.386	212.004
GBM20011.1	DnaJ shv	41.2918	49.8667	39.7929	39.93	36.0041	38.9473	35.2407	32.5338	440.297	577.761	572.495	NaN	NaN	NaN	70.6336	61.7653	58.2933	52.529	64.0364	63.3689
GBM20129.1	DNA damage-binding protein 1	51.4002	46.9009	51.9671	42.9904	65.9029	80.3181	91.0405	75.9744	87.3238	57.4184	NaN	NaN	NaN	NaN	NaN	120.689	NaN	140.735	NaN	NaN
GBM20234.1	Glyoxylate reductase/hydroxypyruvate reductase	93.748	87.4508	88.7141	89.8169	106.462	55.9575	81.2355	61.8214	NaN	NaN	NaN	NaN	NaN	NaN	219.051	NaN	NaN	NaN	NaN	NaN
GBM20345.1	putative phosphorylase b kinase regulatory subunit beta	50.4249	51.2036	51.4937	42.0608	120.165	138.249	131.92	135.306	117.749	NaN	NaN	NaN	NaN	NaN	342.126	588.973	306.103	317.937	372.185	324.955
GBM20375.1	Vacuolar protein sorting-associated protein 11	12.2663	17.3806	13.195	10.1184	6.24742	7.2927	6.15596	7.41072	25.2425	16.2383	27.5652	NaN	NaN	NaN	11.3347	12.3034	NaN	4.32054	NaN	5.12499
GBM20392.1	hypothetical protein AVEN_222100-1	238.419	255.816	249.263	229.076	244.221	227.394	239.445	232.573	612.853	618.738	645.521	512.889	NaN	535.001	169.243	266.194	219.587	335.047	201.407	223.705
GBM20478.1	Spectrin alpha chain	144.943	142.218	150.826	141.104	189.609	187.272	167.367	170.054	234.419	242.868	287.517	1158.81	849.997	576.888	421.406	337.253	373.516	261.702	269.121	258.104
GBM20484.1	hypothetical protein AVEN_5564-1	199.876	146.94	121.793	147.381	219.209	222.573	243.235	259.773	NaN	NaN	NaN	NaN	NaN	NaN	NaN	NaN	NaN	NaN	NaN	NaN
GBM20645.1;GBM20679.1;GBM20690.1;GBM20756.1;GBM90665.1;GBM90668.1;GBM90677.1;GBM90707.1	Basement membrane-specific heparan sulfate proteoglycan core protein, partial;Basement membrane-specific heparan sulfate proteoglycan core protein, partial;Basement membrane-specific heparan sulfate proteoglycan core protein, partial;Basement membrane-specific heparan sulfate proteoglycan core protein, partial;Basement membrane-specific heparan sulfate proteoglycan core protein, partial;Basement …	285.995	256.365	249.611	230.426	157.918	149.38	194.198	257.845	140.554	68.5258	48.6641	NaN	NaN	NaN	424.563	368.591	293.215	1039.82	854.358	838.797
GBM20843.1	Triosephosphate isomerase	1713.09	1497.77	1679.69	1423.94	2553	2431.89	2568.72	2471.34	299.417	1177.03	929.32	1231.69	159.285	351.207	5236.68	2932.74	3963.88	2086.93	1198.57	1456.96
GBM20844.1	Neprilysin-2	26.7928	27.6011	32.8324	25.48	NaN	28.3925	NaN	26.6524	73.4421	NaN	NaN	NaN	NaN	NaN	NaN	43.8797	36.6032	310.293	161.354	168.019
GBM20877.1;GBM20878.1	ArfGAP with SH3 domain, ANK repeat and PH domain-containing protein;ArfGAP with SH3 domain, ANK repeat and PH domain-containing protein	9.64491	6.90118	6.47439	10.6354	7.75189	9.78167	8.77315	8.66212	55.6623	58.075	62.5836	NaN	NaN	NaN	67.8891	64.8061	74.9873	38.5658	47.0384	54.1344
GBM21054.1	MAGUK p55 subfamily member 6	6.62411	6.77613	7.06648	10.8477	15.9823	14.3777	16.0207	14.7082	7.46094	17.3063	27.3574	NaN	NaN	NaN	71.2579	60.9975	91.9129	39.8135	25.2529	47.5147
GBM21105.1;GBM21106.1	Plasma membrane calcium-transporting ATPase 3	27.9447	28.5101	34.1658	29.9025	46.9147	50.0004	45.8541	47.5417	222.047	153.26	221.028	NaN	978.406	NaN	409.491	498.832	401.387	362.891	209.287	324.24
GBM21200.1	Cytosolic non-specific dipeptidase	508.045	500.607	505.464	484.623	211.908	238.641	252.443	253.473	1379.77	3686.75	5518.49	NaN	NaN	903.841	127.14	110.828	140.513	300.745	223.175	223.073
GBM21316.1	Cleavage and polyadenylation specificity factor subunit 6	37.9084	27.3692	29.8443	32.5094	38.1128	32.8024	37.2793	30.9672	87.1797	NaN	NaN	NaN	NaN	NaN	NaN	NaN	NaN	14.9659	NaN	NaN
GBM21368.1	Vacuolar protein sorting-associated protein 16	11.5387	11.4227	11.017	8.38543	21.512	11.1411	14.8999	11.7062	51.6127	49.4309	110.035	NaN	NaN	NaN	NaN	27.2146	NaN	13.2032	39.4031	NaN
GBM21455.1	Glutathione S-transferase Mu 1	34.2524	45.8372	48.1858	43.8984	77.1905	58.2192	53.8881	57.5706	NaN	NaN	NaN	NaN	NaN	NaN	NaN	NaN	NaN	NaN	NaN	NaN
GBM21484.1;GBM21485.1;GBM21486.1	Echinoderm microtubule-associated protein-like 1	8.0207	7.90902	8.872	7.51292	8.05687	13.894	14.9788	14.9183	13.4379	NaN	NaN	NaN	NaN	NaN	17.7824	48.298	61.5989	97.1068	45.1837	78.8375
GBM21528.1	CCR4-NOT transcription complex subunit 2	7.21034	10.5474	10.5944	14.4063	3.1345	3.05627	NaN	NaN	NaN	NaN	NaN	NaN	NaN	NaN	NaN	NaN	NaN	NaN	NaN	NaN
GBM21569.1	N-alpha-acetyltransferase 10	26.6233	16.8416	12.0059	21.2918	13.0818	14.8546	15.8844	20.1113	48.1408	43.957	63.1896	NaN	NaN	NaN	76.3471	45.6522	45.5086	39.417	34.1701	43.0782
GBM21570.1	Conserved oligomeric Golgi complex subunit 7	NaN	NaN	NaN	NaN	11.6536	16.1519	NaN	12.6798	66.6623	94.526	80.684	NaN	NaN	NaN	NaN	NaN	NaN	NaN	13.13	NaN
GBM21594.1	60S acidic ribosomal protein P1	43.4014	46.1802	36.8809	37.3831	16.1982	11.0081	20.7744	25.1764	170.117	171.173	84.2978	NaN	NaN	NaN	2282.83	1943.48	1833.68	939.335	1047.69	912.825
GBM21628.1	Protein sprint	16.3396	13.7005	11.8248	12.2422	7.04703	7.72175	14.0208	11.6164	NaN	NaN	NaN	NaN	NaN	NaN	NaN	NaN	NaN	NaN	NaN	NaN
GBM21808.1;GBM21809.1	Eukaryotic translation initiation factor 2 subunit 2	16.7668	25.0748	17.52	17.5017	14.4073	18.9579	15.385	20.0936	93.3251	125.826	158.91	NaN	NaN	NaN	87.1232	114.643	95.9137	91.2255	67.2455	70.8884
GBM21898.1;GBM92269.1	Obscurin, partial;Obscurin	NaN	NaN	13.687	16.9968	56.1424	63.6943	40.0256	45.7733	NaN	NaN	NaN	NaN	NaN	NaN	NaN	NaN	NaN	NaN	NaN	NaN
GBM22213.1	Sorting nexin-2	61.1402	57.3756	43.7439	57.4979	60.5001	65.4243	61.5618	68.5689	109.724	119.546	107.084	NaN	NaN	NaN	134.108	124.552	105.317	78.154	62.8964	87.626
GBM22360.1	ATP-dependent 6-phosphofructokinase	175.4	165.458	147.955	165.104	301.03	330.56	306.52	296.968	133.676	309.525	249.212	442.978	NaN	503.694	472.199	296.68	269.757	254.571	292.996	304.864
GBM22365.1	Protein RMD5 A	NaN	NaN	NaN	NaN	NaN	NaN	NaN	NaN	6.20898	5.6452	5.46751	NaN	NaN	NaN	NaN	5.23974	NaN	NaN	2.40095	NaN
GBM22799.1;GBM22800.1	Dehydrogenase/reductase SDR family protein 7-like;Dehydrogenase/reductase SDR family member 7B	NaN	NaN	NaN	NaN	NaN	NaN	NaN	NaN	NaN	NaN	NaN	NaN	NaN	NaN	NaN	35.9543	42.6341	NaN	NaN	NaN
GBM22830.1	Heterogeneous nuclear ribonucleoprotein 27C, partial	24.6388	19.0231	22.2682	25.0217	14.7805	21.1533	14.7491	17.4497	55.9572	39.999	NaN	NaN	NaN	NaN	42.1757	63.2971	58.96	49.9819	63.5544	41.2527
GBM22892.1;GBM22959.1	hypothetical protein AVEN_20319-1, partial;hypothetical protein AVEN_157590-1, partial	7.91293	6.18037	7.93804	NaN	NaN	NaN	NaN	NaN	NaN	NaN	NaN	NaN	NaN	NaN	21.445	38.4114	53.8033	134.438	170.341	127.273
GBM23095.1	ATP-binding cassette sub-family D member 2	47.7578	61.796	55.6136	73.7436	50.2425	49.1734	49.7221	45.8116	82.6481	89.8016	139.169	NaN	NaN	NaN	NaN	NaN	NaN	NaN	NaN	NaN
GBM23104.1	Myosin light chain kinase, smooth muscle	352.906	355.56	368.127	320.516	1295.27	1254.97	1264.37	1252.08	43.917	187.029	75.6084	NaN	2630.62	3191.68	6989.62	4967.58	4308.33	2456.07	1952.94	2614.51
GBM23299.1	hypothetical protein AVEN_26024-1	NaN	NaN	NaN	NaN	NaN	NaN	NaN	NaN	200.037	27.3495	36.0009	NaN	NaN	NaN	NaN	NaN	NaN	NaN	NaN	NaN
GBM23301.1	Cuticle protein 14 isoform b	477.525	385.796	442.203	480.549	19.2868	15.4649	NaN	26.8969	1612.78	1303.66	851.635	NaN	538.214	NaN	1058.98	NaN	NaN	NaN	590.539	250.077
GBM23412.1	Coatomer subunit alpha	56.8741	65.7865	54.5138	51.9604	72.9023	65.7985	74.7578	72.6806	12.5888	20.5315	NaN	NaN	NaN	NaN	29.0976	26.9488	32.5985	55.3499	83.2753	76.1951
GBM23415.1	Coatomer subunit alpha	101.449	100.951	90.8916	89.8067	85.793	87.1609	90.0142	89.1523	146.096	90.4386	156.111	NaN	NaN	211.244	148.264	104.175	123.092	77.0073	84.2662	97.0806
GBM23430.1	Plasma membrane calcium-transporting ATPase 3	138.733	157.037	158.729	192.868	172.143	192.349	177.261	184.086	209.339	116.187	174.456	NaN	NaN	NaN	138.625	87.153	16.9638	48.1305	94.1896	82.3551
GBM23521.1	hypothetical protein AVEN_153091-1	14.3893	9.75645	10.4778	13.4262	34.063	37.0678	29.9728	36.5451	NaN	NaN	NaN	NaN	NaN	NaN	NaN	NaN	NaN	35.0075	18.2496	NaN
GBM23827.1	Importin-7	21.8421	22.0512	20.4806	24.3637	47.5459	36.6315	43.7212	44.8893	666.682	753.03	816.438	NaN	NaN	NaN	116.33	104.62	249.747	69.4133	43.3919	44.4035
GBM23828.1	Putative fatty acyl-CoA reductase CG5065	24.3073	23.3642	21.6518	21.7048	12.8806	21.7087	19.4013	18.4196	40.3684	78.1866	108.883	NaN	NaN	NaN	NaN	52.5857	30.3845	21.8843	19.8886	20.4496
GBM23853.1;GBM23855.1	MICOS complex subunit Mic60	43.4202	41.4797	45.1368	47.7478	28.5292	36.6607	36.5364	36.2381	NaN	70.0324	114.367	NaN	NaN	NaN	182.737	216.688	194.842	302.629	140.15	68.4415
GBM23894.1	Laminin subunit beta-1, partial	274.339	267.018	227.027	242.929	259.946	255.308	266.59	271.195	294.167	374.627	345.266	826.877	NaN	273.121	888.424	996.068	566.719	629.036	571.307	581.479
GBM23978.1;GBM23979.1;GBM23980.1	Glutamine--fructose-6-phosphate aminotransferase	127.931	145.148	135.484	132.998	78.2943	75.1764	76.3985	71.1327	77.3473	193.71	161.855	NaN	NaN	NaN	980.216	1033.66	1107.62	262.419	222.961	292.714
GBM24032.1	Chloride intracellular channel exl-1	NaN	NaN	NaN	NaN	38.731	24.9138	35.8878	39.5511	NaN	NaN	NaN	NaN	NaN	NaN	NaN	NaN	NaN	NaN	NaN	6.92702
GBM24182.1	Protein disulfide-isomerase A6	188.234	200.043	212.465	184.275	108.603	112.017	93.6257	98.1038	252.999	314.391	204.991	NaN	NaN	NaN	182.289	153.522	185.713	138.178	124.331	122.595
GBM24196.1	YTH domain-containing family protein 2	32.8378	48.151	40.9361	41.3764	53.1692	45.891	54.5383	46.2593	102.92	118.953	98.6529	NaN	NaN	NaN	72.2134	53.2383	50.5991	58.4666	56.2546	71.8832
GBM24347.1	NADH dehydrogenase	191.033	227.757	158.022	168.52	297.331	290.969	301.847	272.332	261.926	260.213	173.67	589.301	NaN	NaN	302.848	202.444	176.25	179.96	122.713	190.592
GBM24392.1	Neurobeachin	90.2793	82.7821	64.321	66.0805	129.268	NaN	NaN	118.315	NaN	NaN	23.7984	NaN	NaN	NaN	NaN	32.2295	NaN	NaN	19.9955	26.6731
GBM24396.1;GBM24397.1;GBM24398.1	Neurobeachin	9.54514	11.1443	8.33763	15.1395	13.7874	15.7713	13.1919	11.1653	NaN	NaN	NaN	NaN	NaN	NaN	NaN	NaN	NaN	NaN	NaN	26.3154
GBM24405.1	Neurobeachin	21.0821	17.4915	10.5958	15.5769	22.5889	20.4191	16.3978	20.9594	62.4962	60.4138	59.5252	NaN	NaN	NaN	NaN	NaN	NaN	NaN	NaN	NaN
GBM24413.1	Membrane-associated progesterone receptor component 2	28.368	33.1054	39.9155	37.388	37.547	48.413	40.8621	49.8409	NaN	NaN	NaN	NaN	NaN	NaN	NaN	NaN	NaN	NaN	NaN	NaN
GBM24434.1	Eukaryotic translation initiation factor eIF1	112.517	75.8965	116.653	107.042	62.8088	76.9144	81.9145	89.1832	38.4044	30.1708	32.8149	NaN	NaN	NaN	NaN	20.8477	28.8413	52.848	68.7173	45.5009
GBM24526.1	40S ribosomal protein S11	263.634	285.124	281.781	255.402	210.605	132.227	211.749	172.93	7.37255	NaN	NaN	NaN	NaN	NaN	NaN	NaN	NaN	64.5308	57.5385	61.7961
GBM24555.1;GBM24556.1	UDP-glucose:glycoprotein glucosyltransferase 1	48.6653	50.3669	52.6693	50.6337	57.8665	47.5837	47.7714	49.7636	96.5961	89.8049	53.4302	NaN	NaN	NaN	78.8904	163.333	105.884	67.2026	54.7378	75.5014
GBM24630.1	GrpE 1, mitochondrial	62.0187	57.1863	75.7222	56.5328	95.1706	101.338	100.501	79.6711	21.969	NaN	18.7747	NaN	NaN	NaN	NaN	NaN	NaN	NaN	NaN	NaN
GBM24631.1	putative RNA-directed DNA polymerase from transposon X-element	48.841	32.4393	23.1965	28.8118	54.8808	49.4346	52.375	35.0257	NaN	NaN	NaN	NaN	NaN	NaN	189.594	330.979	177.701	80.1214	116.648	90.427
GBM24635.1;GBM24637.1;GBM24639.1	Endoplasmic reticulum-Golgi intermediate compartment protein 1	127.438	148.447	122.801	150.467	186.205	178.921	205.13	200.324	194.959	NaN	NaN	NaN	NaN	NaN	NaN	NaN	NaN	NaN	21.4026	NaN
GBM24649.1	Translational regulator orb2	3.06854	NaN	NaN	3.06998	6.44005	4.48937	5.38607	6.08171	NaN	NaN	NaN	NaN	NaN	NaN	15.1983	33.7959	20.5585	30.2913	30.713	22.1236
GBM24704.1	Astacin-like metalloprotease toxin 1	54.1983	69.8708	50.7742	44.4472	21.2344	12.4727	21.5194	17.5993	NaN	NaN	NaN	NaN	NaN	NaN	NaN	NaN	NaN	NaN	NaN	NaN
GBM24705.1	Astacin-like metalloprotease toxin 1	220.269	188.331	190.506	230.901	93.849	65.8917	107.476	56.5358	NaN	NaN	NaN	NaN	NaN	NaN	NaN	NaN	NaN	NaN	NaN	NaN
GBM24858.1	Protein mago nashi, partial	17.1566	16.5011	13.5884	18.5367	4.33641	4.48503	5.67839	5.46272	16.5605	NaN	NaN	NaN	NaN	NaN	NaN	NaN	NaN	NaN	18.4737	14.7992
GBM24976.1;GBM78401.1	Adult-specific rigid cuticular protein 15.7, partial;Adult-specific rigid cuticular protein 15.7	70.974	NaN	NaN	NaN	58.2316	115.991	134.989	118.04	230.382	173.096	NaN	NaN	1217.22	3738.22	491.566	686.88	590.344	187.149	130.568	NaN
GBM25012.1	E3 ubiquitin-protein ligase KCMF1	16.3873	29.5392	26.0231	30.0362	24.4175	26.4063	9.69054	17.6664	NaN	NaN	NaN	NaN	NaN	61.7774	7.28209	NaN	NaN	NaN	NaN	NaN
GBM25017.1	RNA-binding protein 39	6.37931	1.49593	4.17583	16.4699	7.91966	14.5161	11.7735	15.4981	NaN	NaN	NaN	NaN	NaN	NaN	NaN	NaN	NaN	NaN	NaN	NaN
GBM25031.1	Beta-1-syntrophin	25.1592	26.477	21.1562	24.6301	25.0707	31.4991	32.7122	32.9942	74.8802	89.5163	85.318	NaN	NaN	NaN	50.3336	47.2418	36.1681	27.0299	46.9755	65.7239
GBM25407.1	Putative cysteine proteinase CG12163	685.031	856.915	783.827	691.865	587.181	612.712	732.767	741.082	NaN	NaN	185.494	NaN	NaN	NaN	NaN	24.927	NaN	59.5116	2.94343	56.3772
GBM25505.1	Ubiquitin carboxyl-terminal hydrolase 47	30.5574	29.2745	32.3734	32.6697	24.78	25.6864	32.6751	27.815	44.978	NaN	NaN	NaN	NaN	NaN	169.927	NaN	NaN	87.8657	87.0226	NaN
GBM25558.1	Glutamate receptor ionotropic, delta-2	NaN	NaN	NaN	NaN	NaN	NaN	NaN	NaN	NaN	NaN	NaN	NaN	NaN	NaN	NaN	NaN	NaN	123.772	46.0734	88.8633
GBM25584.1	RING-box protein 1A	116.821	97.9723	92.9465	91.1684	64.5531	72.5097	60.5998	62.0285	NaN	NaN	NaN	NaN	NaN	NaN	NaN	NaN	NaN	NaN	NaN	NaN
GBM25585.1	putative citrate synthase 2, mitochondrial	434.364	448.439	415.514	411.902	227.153	194.563	234.857	213.576	113.444	183.271	134.981	1904.69	NaN	NaN	4854.47	5812.47	6188.19	28.5937	7828.68	4106.84
GBM25587.1	Formin-like protein CG32138	10.599	12.2671	6.40586	15.0722	8.80815	9.22284	8.5643	9.62793	NaN	NaN	NaN	NaN	NaN	NaN	NaN	6.13126	4.64456	NaN	NaN	NaN
GBM25678.1	Tubulin alpha-1C chain	1773.51	1397.14	1776.27	1763.65	1503.77	1431.05	1380.32	1393.7	1776.41	1565.56	2732.14	825.137	NaN	NaN	1429.14	438.237	892.122	1026.81	358.748	398.75
GBM25694.1	Actin-related protein 2/3 complex subunit 2	176.184	187.032	194.058	203.023	151.727	170.043	139.824	140.314	111.446	98.1128	121.939	NaN	NaN	NaN	59.4785	116.177	93.2503	155.318	176.003	158.282
GBM25957.1	hypothetical protein AVEN_94394-1	26.2815	33.2792	42.8939	15.083	19.5034	15.5562	15.2072	10.0322	4.36782	7.79302	NaN	NaN	NaN	NaN	NaN	NaN	NaN	NaN	35.193	NaN
GBM26021.1	Neurabin-1	NaN	NaN	NaN	NaN	NaN	NaN	NaN	NaN	3.12765	2.76919	1.86354	NaN	NaN	NaN	NaN	NaN	NaN	NaN	NaN	NaN
GBM26023.1	Vesicle-fusing ATPase 1	97.1889	83.0203	97.8037	92.917	106.85	111.172	110.067	95.1994	130.682	183	181.608	NaN	NaN	NaN	433.283	92.7389	578.189	170.799	162.549	170.762
GBM26025.1	Triple functional domain protein	NaN	NaN	NaN	NaN	NaN	NaN	NaN	NaN	NaN	NaN	NaN	NaN	NaN	NaN	13.1688	NaN	NaN	3.23218	2.2123	4.16468
GBM26039.1	beta-galactoside-binding lectin	38.3519	37.4036	26.9443	39.4053	135.656	127.321	135.488	129.414	326.285	467.017	301.755	NaN	NaN	NaN	126.325	178.075	124.145	202.909	65.261	166.211
GBM26132.1	Proteasome subunit alpha type-5	281.078	256.681	281.222	340.536	261.773	179.656	209.981	235.377	313.356	376.655	769.182	NaN	NaN	NaN	744.027	690.171	620.376	587.166	480.533	397.919
GBM26187.1	Rho GTPase-activating protein 10	27.7987	28.7125	17.583	27.0913	30.5566	29.5877	35.32	24.2364	NaN	NaN	NaN	NaN	NaN	NaN	NaN	NaN	NaN	NaN	NaN	NaN
GBM26405.1	Sodium/potassium-transporting ATPase subunit alpha, partial	11.3555	11.9022	11.5093	13.7801	19.0445	16.311	17.5069	15.3261	NaN	NaN	NaN	NaN	NaN	NaN	NaN	NaN	NaN	16.3857	37.7654	21.7487
GBM26632.1;GBM77092.1	Protein VAC14	22.1535	23.8101	21.4455	22.7856	21.4708	18.5572	22.3082	19.0155	NaN	NaN	NaN	NaN	NaN	NaN	NaN	NaN	NaN	NaN	NaN	NaN
GBM26738.1;GBM30860.1	Thromboxane-A synthase;Cytochrome P450 3A21	140.449	148.446	130.687	158.829	86.809	69.3334	80.9692	70.3858	155.045	43.1658	NaN	NaN	NaN	NaN	NaN	NaN	NaN	36.1351	39.094	38.7146
GBM26926.1;GBM84269.1;GBM84271.1;GBM84272.1;GBN82113.1;GBN82133.1;GBN82665.1;GBN82699.1;GBN82706.1;GBN82725.1;GBN83457.1	hypothetical protein AVEN_264771-1;putative phosphoenolpyruvate synthase;putative phosphoenolpyruvate synthase;putative phosphoenolpyruvate synthase;hypothetical protein AVEN_262315-1, partial;hypothetical protein AVEN_167664-1, partial;hypothetical protein AVEN_192660-1, partial;hypothetical protein AVEN_38567-1, partial;hypothetical protein AVEN_57108-1, partial;hypothetical protein AVEN_156345…	113.35	110.96	118.153	105.329	56.4104	37.9967	77.5641	60.3334	176.486	342.891	234.742	NaN	NaN	NaN	NaN	NaN	NaN	NaN	NaN	NaN
GBM27074.1	Ubiquitin-conjugating enzyme E2	143.602	260.413	313.391	218.315	491.102	363.072	369.392	419.465	231.834	98.4465	73.1886	NaN	NaN	2552.45	742.86	226.257	340.458	109.777	301.629	72.6501
GBM27081.1	Disintegrin and metalloproteinase domain-containing protein 10	NaN	9.39625	7.11221	NaN	13.5191	14.1257	14.2409	13.9111	NaN	NaN	NaN	NaN	NaN	NaN	NaN	NaN	NaN	13.2201	6.88928	23.7472
GBM27084.1	WD40 repeat-containing protein SMU1	17.3368	18.9862	20.1585	20.9073	14.8356	23.7655	26.118	13.979	42.267	20.1576	50.6361	NaN	NaN	NaN	NaN	NaN	NaN	NaN	NaN	NaN
GBM27141.1	GTP-binding protein SAR1b	NaN	NaN	NaN	NaN	NaN	NaN	NaN	NaN	47.4516	47.532	45.8492	NaN	NaN	NaN	50.431	46.5886	61.5764	7.12579	3.52545	4.94761
GBM27378.1	ATPase ASNA1	16.3994	NaN	NaN	NaN	NaN	NaN	NaN	NaN	NaN	30.8986	47.0124	NaN	NaN	NaN	364.131	324.366	238.322	57.2745	86.8969	34.1131
GBM27387.1	Elongation factor 2	558.799	522.122	562.049	556.234	526.987	545.93	478.725	537.174	700.697	595.971	571.347	7811.95	NaN	293.864	1301.9	902.383	826.555	563.875	330.436	607.973
GBM27404.1	Piwi-like protein 1	62.1514	70.8206	63.0363	64.3421	69.5526	74.3451	89.2423	85.6576	153.438	165.377	92.5797	NaN	NaN	NaN	95.9309	NaN	NaN	52.6248	57.3757	73.8838
GBM27521.1	CAD protein	25.1352	12.9855	30.24	20.2896	21.2822	19.3577	19.5589	17.8754	NaN	NaN	NaN	NaN	NaN	NaN	81.295	49.4901	28.9524	NaN	NaN	NaN
GBM27525.1;GBM27528.1	CAD protein	19.467	13.2244	21.4783	17.2752	16.5329	17.6937	16.7636	19.2567	54.2893	61.9017	93.9538	NaN	NaN	NaN	58.8272	40.7011	94.2491	29.8695	42.1896	26.5005
GBM27665.1	Splicing factor 3A subunit 1	41.9878	45.3819	42.8422	49.5607	54.4952	46.6979	53.3816	61.5253	NaN	NaN	NaN	NaN	NaN	NaN	NaN	NaN	NaN	73.4546	93.2952	50.8108
GBM27672.1	Retinal dehydrogenase 2	263.247	206.832	259.883	226.95	398.267	490.667	460.836	496.923	715.79	268.515	579.331	NaN	NaN	148.608	1152.81	129.961	440.844	107.781	273.585	201.376
GBM27804.1	AP-2 complex subunit alpha	89.398	81.1262	82.0014	79.1392	82.9493	116.708	106.633	102.894	297.771	332.157	400.334	1741.1	NaN	NaN	166.032	221.466	149.11	181.337	196.053	226.49
GBM27808.1	Aspartate aminotransferase, cytoplasmic	610.653	633.285	654.149	604.796	924.789	924.18	845.7	981.383	273.558	211.928	90.036	NaN	NaN	NaN	NaN	61.694	28.7668	29.9142	NaN	21.1489
GBM27830.1	Uncharacterized protein ZK1073.1	184.733	186.131	190.315	191.584	245.005	239.206	211.602	242.247	550.113	486.486	476.929	925.948	NaN	2599.92	942.291	1033.14	824.037	1186.43	1195.94	1085.39
GBM27981.1	ATP-dependent RNA helicase DDX42	21.5203	22.5058	20.7554	22.4051	24.8341	30.7636	32.074	24.8928	37.4067	33.1447	54.1836	NaN	NaN	NaN	NaN	NaN	NaN	100.189	158.377	166.884
GBM27984.1	Lissencephaly-1	33.9763	23.9835	30.923	26.4529	32.5136	27.5345	30.0771	33.6964	141.328	128.789	149.363	NaN	NaN	NaN	34.3617	80.9879	59.0129	62.4097	69.7438	79.3151
GBM28008.1	Clathrin heavy chain 1	32.4559	31.4095	29.1313	29.1709	39.272	43.3763	40.7933	46.2435	82.8809	74.0824	96.8704	211.228	NaN	NaN	130.509	172.307	171.405	201.421	257.499	249.435
GBM28012.1	Clathrin heavy chain	232.668	253.09	260.303	242.85	321.448	321.539	268.894	340.924	693.207	514.507	422.328	1856.84	NaN	NaN	584.077	524.051	605.837	647.84	725.826	773.703
GBM28227.1	H/ACA ribonucleoprotein complex subunit 4	58.3301	48.6553	43.6794	41.1371	35.6287	42.5118	36.9361	41.3974	44.3503	125.396	58.0713	NaN	NaN	NaN	144.67	115.31	204.665	47.3743	26.6139	39.3046
GBM28229.1	H/ACA ribonucleoprotein complex subunit 4	NaN	NaN	NaN	NaN	NaN	NaN	NaN	NaN	5.43547	10.972	10.0036	NaN	NaN	NaN	NaN	NaN	NaN	NaN	NaN	NaN
GBM28231.1	Tubulin beta-4 chain	3901.87	3872.25	4188.02	4084.16	2760.74	3052.13	3106.67	2997.27	2977.99	3969.59	4816.82	565.692	NaN	NaN	1815.82	2942.64	3092.23	4468.32	3274.76	3335.7
GBM28262.1	Dynamin-1-like protein	34.2079	40.972	44.7907	46.1916	18.2016	25.5735	37.4042	34.0863	68.7125	71.678	58.6183	NaN	NaN	NaN	124.924	119.62	159.22	102.822	78.2692	93.3897
GBM28273.1	Serine-threonine kinase receptor-associated protein	69.4568	66.5318	47.7032	93.3819	57.3364	59.285	62.7883	58.4314	33.0329	NaN	NaN	NaN	NaN	NaN	NaN	NaN	NaN	NaN	NaN	NaN
GBM28290.1	Cullin-3	24.1517	21.2918	19.7564	20.267	28.8868	26.328	37.0686	33.0123	53.2319	75.3618	74.4702	NaN	NaN	NaN	48.8594	49.8543	50.5362	40.5006	32.8346	35.9906
GBM28555.1	Proteasome subunit alpha type-7	116.259	107.729	106.786	120.949	87.9093	78.2117	90.7899	86.4213	69.9358	84.002	69.0273	NaN	NaN	NaN	88.2317	151.217	136.192	93.9872	90.8483	106.16
GBM28557.1;GBM28558.1	GMP synthase	406.746	440.484	478.748	490.921	246.761	274.029	243.309	249.4	420.544	356.77	375.537	1410.25	NaN	NaN	331.308	402.532	305.241	296.137	304.457	340.183
GBM28565.1	Protein LZIC	35.4262	NaN	33.478	35.5155	68.02	82.3538	68.5873	71.1263	108.156	149.68	161.039	NaN	NaN	NaN	NaN	NaN	NaN	31.5555	20.7634	38.1014
GBM28567.1;GBM28568.1	Vesicle-associated membrane protein 3	NaN	NaN	NaN	NaN	NaN	NaN	NaN	NaN	250.669	226.929	345.579	NaN	NaN	NaN	42.5034	385.944	40.752	27.689	43.2962	61.2818
GBM28646.1	Transmembrane emp24 domain-containing protein bai	111.751	129.289	82.2772	86.862	188.32	207.468	246.442	231.319	177.427	144.858	85.7047	NaN	NaN	NaN	236.465	108.899	113.299	NaN	21.2837	NaN
GBM28714.1	Ubiquitin-associated domain-containing protein 2	4.77918	8.43409	5.19335	8.44653	10.291	12.8828	12.5843	14.1016	NaN	NaN	26.6806	NaN	NaN	NaN	NaN	NaN	NaN	NaN	NaN	NaN
GBM28880.1	hypothetical protein AVEN_52826-1, partial	5.91346	6.40698	5.69074	5.8774	14.0056	14.4072	20.1112	17.2025	NaN	NaN	NaN	NaN	NaN	NaN	NaN	NaN	NaN	12.9346	17.8091	NaN
GBM28923.1	UDP-N-acetylhexosamine pyrophosphorylase	20.1298	19.6721	23.3506	25.6183	22.1501	31.8977	15.7779	18.593	55.7637	NaN	NaN	NaN	NaN	364.035	55.5578	46.4349	53.9264	45.071	41.3714	36.5666
GBM29046.1;GBM29047.1;GBM29048.1	Spondin-1	20.2056	19.0579	26.4268	33.6183	10.7406	8.78207	7.22521	6.40382	NaN	NaN	NaN	NaN	NaN	NaN	NaN	NaN	NaN	NaN	NaN	NaN
GBM29049.1	Spondin-1	NaN	NaN	NaN	NaN	15.7194	11.5875	12.8884	13.375	NaN	NaN	NaN	NaN	NaN	NaN	28.4589	NaN	NaN	NaN	NaN	NaN
GBM29156.1	Pyruvate dehydrogenase phosphatase regulatory subunit, mitochondrial	28.8539	31.0349	27.71	33.8579	26.3761	23.5113	27.4256	25.1727	96.0855	NaN	NaN	NaN	NaN	NaN	192.791	161.552	23.0631	105.954	102.909	91.6853
GBM29234.1	Coronin-1C	43.1284	51.7512	40.4785	50.6083	39.7197	30.6358	35.0006	33.5213	NaN	NaN	NaN	NaN	NaN	NaN	212.704	112.602	224.302	140.85	184.888	134.256
GBM29296.1	Procollagen-lysine,2-oxoglutarate 5-dioxygenase 3	25.2121	30.559	30.32	25.0281	27.7212	25.2917	32.9195	25.9601	108.983	122.99	108.842	NaN	NaN	NaN	84.2105	NaN	80.0455	116.169	99.9339	107.711
GBM29300.1	Procollagen-lysine,2-oxoglutarate 5-dioxygenase 2	106.965	137.449	120.484	63.5896	82.7172	59.6815	58.5221	52.653	56.7255	57.0269	62.716	NaN	NaN	NaN	72.6211	34.0663	53.0466	43.5768	66.2474	51.2805
GBM29305.1	Guanine nucleotide-binding protein G(I)/G(S)/G(T) subunit beta-1	4.02722	NaN	5.09982	3.6574	NaN	NaN	NaN	NaN	101.096	144.147	171.104	NaN	NaN	NaN	145.72	248.246	134.214	196.319	194.79	182.295
GBM29311.1	PDZ domain-containing protein GIPC1	12.3215	7.45619	12.6164	16.6501	4.45889	NaN	NaN	NaN	200.396	251.75	247.768	NaN	NaN	NaN	47.5746	NaN	NaN	NaN	NaN	NaN
GBM29333.1	Protein MON2	6.86838	7.7135	8.88674	7.26544	NaN	NaN	7.0391	5.96744	3.23112	2.6669	3.01654	NaN	NaN	NaN	3.15285	3.7898	5.42701	NaN	NaN	1.03888
GBM29642.1	N6-adenosine-methyltransferase non-catalytic subunit	NaN	1.61706	2.52293	4.69554	NaN	NaN	NaN	NaN	NaN	NaN	NaN	NaN	NaN	NaN	NaN	NaN	NaN	NaN	NaN	NaN
GBM29791.1	Guanine nucleotide-binding protein-like 1	19.2876	19.7191	18.954	18.7271	11.6027	16.674	14.6356	18.2297	NaN	NaN	NaN	NaN	NaN	NaN	15.3822	NaN	NaN	NaN	NaN	NaN
GBM30044.1	heat shock protein	65.5006	60.4706	67.4569	75.9019	80.2124	74.9405	81.6167	79.3306	334.823	310.105	365.436	NaN	NaN	NaN	325.321	290.392	400.718	297.746	114.881	274.38
GBM30244.1	hypothetical protein AVEN_26153-1, partial	62.4165	64.2806	60.2658	42.2986	54.6683	51.691	67.7796	62.7596	NaN	NaN	NaN	NaN	NaN	NaN	NaN	NaN	NaN	NaN	NaN	NaN
GBM30248.1;GBM30261.1	Plasminogen	196.977	171.267	136.684	239.127	141.173	144.268	152.767	149.232	225.427	240.607	175.268	NaN	NaN	NaN	NaN	NaN	NaN	NaN	NaN	NaN
GBM30264.1	Ovochymase-1	96.7004	113.863	98.5193	79.3034	51.0021	57.0533	NaN	79.6853	NaN	NaN	NaN	NaN	NaN	NaN	NaN	NaN	NaN	NaN	NaN	NaN
GBM30436.1	Actin-binding LIM protein 1	11.4451	5.64642	5.33991	5.29725	11.5646	13.8537	15.7115	13.4638	NaN	NaN	65.3665	NaN	NaN	NaN	23.9305	31.2915	36.0661	NaN	12.3895	14.8317
GBM30512.1	Hemocyanin AA6 chain	4380.38	4608.73	4501.01	4448.53	7087.81	7956.66	7515.33	7653.51	10819.3	7576.39	16769	16565	7256.12	51432.8	20590.7	23034	24076.7	16349	13807.5	14392.4
GBM30517.1	Hemocyanin F chain	5534.32	6802.67	4878.93	5849.29	7993.49	9745.97	7062.06	9208.92	13297.5	15255.2	14884.7	76171.7	3303.61	10603.8	43733.1	63098.6	52308.7	51839.8	54410.9	48492.6
GBM30667.1;GBM30669.1;GBM30671.1	ELAV-like protein 4	10.5425	11.7065	9.9833	13.8478	26.1924	31.0443	27.0176	24.4526	5.86779	NaN	NaN	NaN	NaN	NaN	117.098	54.9702	110.722	92.0469	90.013	137.878
GBM30852.1	Phosphatidylinositol 4-kinase alpha	9.17802	11.1196	NaN	NaN	11.3864	10.3918	14.1773	17.1049	NaN	NaN	NaN	NaN	NaN	NaN	NaN	NaN	NaN	NaN	NaN	NaN
GBM30857.1	Replication factor C subunit 4	20.354	20.6002	20.9395	20.5834	11.8571	NaN	8.14173	11.3909	NaN	NaN	NaN	NaN	NaN	NaN	NaN	NaN	NaN	NaN	NaN	NaN
GBM30971.1	Dynactin subunit 2	24.0893	NaN	NaN	NaN	32.1245	27.8237	27.8113	29.6457	NaN	NaN	NaN	357.316	NaN	NaN	133.771	84.7193	93.7502	43.4898	32.7551	43.9277
GBM30981.1;GBM30982.1	Zinc finger RNA-binding protein	20.0347	14.509	10.6914	9.40016	6.77734	8.13404	10.3966	9.81805	46.4153	70.0671	18.5991	NaN	NaN	1370.09	277.803	417.876	379.626	261.777	264.062	329.773
GBM31095.1;GBM31097.1	AMP deaminase 2	136.424	110.883	104.1	120.863	177.974	211.726	205.565	189.534	105.698	128.973	51.8159	NaN	NaN	NaN	NaN	NaN	NaN	NaN	NaN	NaN
GBM31165.1	Integrator complex subunit 4	2.51319	NaN	NaN	1.48275	NaN	1.36393	NaN	1.34561	NaN	NaN	NaN	NaN	NaN	NaN	NaN	NaN	NaN	NaN	NaN	NaN
GBM31297.1;GBM31320.1	hypothetical protein AVEN_24686-1, partial;hypothetical protein AVEN_33552-1, partial	141.291	119.804	146.514	124.868	222.717	228.157	246.655	248.58	123.793	137.171	84.5766	NaN	NaN	NaN	219.252	295.169	235.271	97.5495	69.8005	104.877
GBM31340.1;GBM31360.1;GBN46735.1;GBN46753.1	Chondroitin sulfate proteoglycan 4, partial;Chondroitin sulfate proteoglycan 4, partial;Chondroitin sulfate proteoglycan 4;Chondroitin sulfate proteoglycan 4, partial	NaN	19.7921	NaN	NaN	NaN	NaN	NaN	18.3803	NaN	NaN	NaN	NaN	NaN	NaN	264.103	316.822	233.063	72.5051	61.0178	55.2839
GBM31423.1	hypothetical protein AVEN_98517-1	2065.42	2383.1	2046.92	1963.73	880.63	804.368	890.24	921.731	174.237	105.21	161.725	NaN	NaN	NaN	NaN	NaN	NaN	NaN	NaN	NaN
GBM31567.1	Importin subunit beta-1, partial	11.2102	10.8106	12.6462	10.8295	17.5029	28.1985	21.9429	27.7847	12.5512	26.8126	32.9512	410.575	NaN	NaN	44.4337	40.3625	73.4013	41.8607	49.182	42.2654
GBM31870.1	Cytochrome c oxidase subunit 5A, mitochondrial	437.146	462.872	515.372	453.064	632.403	585.051	702.12	575.75	65.5846	69.5518	67.5712	NaN	NaN	NaN	356.885	807.294	340.527	274.414	109.069	186.94
GBM31911.1;GBM31913.1	Ubiquitin carboxyl-terminal hydrolase 28	15.5963	22.5309	20.0513	20.4106	30.3382	40.5276	28.8232	38.8256	NaN	NaN	NaN	NaN	NaN	NaN	NaN	NaN	NaN	NaN	NaN	NaN
GBM32026.1	Glycogen phosphorylase, partial	739.209	806.544	955.1	996.589	1144.49	1235.95	1151.45	1234.43	1193.33	1061.12	996.131	409.494	NaN	423.594	5957.17	5063.47	4665.03	2254.01	2455.26	2202.14
GBM32072.1	Microtubule-associated protein futsch, partial	54.1208	58.2504	54.7007	54.9942	54.5717	63.9958	66.5587	47.6012	25.0104	84.5904	NaN	NaN	NaN	NaN	98.1563	75.2728	75.385	NaN	NaN	13.0472
GBM32074.1	Microtubule-associated protein futsch	17.5577	15.7771	16.9172	19.1174	30.0813	25.9052	34.1533	30.92	NaN	NaN	NaN	NaN	NaN	NaN	24.1417	19.0391	29.4896	13.5955	12.2028	10.1746
GBM32082.1	Dihydrolipoyl dehydrogenase, mitochondrial	290.146	312.074	322.683	297.748	215.137	201.279	200.371	203.582	NaN	NaN	NaN	NaN	NaN	NaN	NaN	NaN	NaN	NaN	NaN	NaN
GBM32195.1	Dehydrogenase/reductase SDR family member 11	27.7483	25.9836	35.2394	72.1905	21.612	6.96594	NaN	NaN	NaN	NaN	NaN	NaN	NaN	NaN	NaN	NaN	NaN	NaN	NaN	NaN
GBM32256.1	Hemocytin	28.5551	30.4511	21.769	26.4583	86.78	82.0055	55.4422	81.21	NaN	1.23128	NaN	NaN	NaN	NaN	NaN	NaN	NaN	NaN	NaN	NaN
GBM32298.1	Proteasome subunit beta type-5, partial	NaN	NaN	NaN	NaN	19.4879	26.3973	24.1367	22.9438	122.298	145.747	141.089	NaN	NaN	NaN	218.777	113.756	133.363	28.9536	39.3891	NaN
GBM32714.1;GBM32721.1;GBM32722.1;GBM32734.1;GBM32738.1;GBN25855.1	Putative phosphoenolpyruvate synthase, partial;putative phosphoenolpyruvate synthase;Putative phosphoenolpyruvate synthase;Putative phosphoenolpyruvate synthase;hypothetical protein AVEN_69639-1;Putative phosphoenolpyruvate synthase, partial	54.907	49.284	53.7774	47.2496	27.9198	27.306	39.2816	34.2844	54.4678	54.2674	NaN	NaN	NaN	NaN	NaN	NaN	NaN	NaN	NaN	NaN
GBM32851.1	Eukaryotic translation initiation factor 5B	29.2567	26.4941	24.1785	27.0217	30.95	28.2107	40.4636	30.8494	15.2026	NaN	NaN	NaN	NaN	NaN	35.5592	44.0077	44.1547	41.7353	NaN	43.7294
GBM33156.1	RNA-binding protein squid	302.536	292.672	357.065	337.798	207.404	164.669	169.095	187.74	248.939	382.63	179.785	NaN	NaN	162.86	1659.16	1759.61	1599.32	478.576	578.107	476.048
GBM33182.1	GTP-binding protein 128up	48.0285	44.1682	49.0754	43.2011	44.5767	50.4087	46.7016	51.0253	63.7344	61.295	59.1739	NaN	NaN	NaN	89.1927	84.7235	80.7467	78.4864	54.036	106.961
GBM33250.1	Aldo-keto reductase family 1 member B10	253.409	218.6	250.809	217.333	254.657	281.793	267.01	302.913	565.57	447.532	413.749	NaN	NaN	NaN	398.608	299.573	359.115	234.036	295.722	283.627
GBM33360.1;GBM80107.1;GBM80108.1;GBM91933.1;GBM91934.1;GBN27097.1;GBN30649.1;GBN70443.1;GBN70444.1;GBO07961.1	ATP-binding cassette sub-family A member 17;ATP-binding cassette sub-family A member 3;ATP-binding cassette sub-family A member 3;ATP-binding cassette sub-family A member 3;ATP-binding cassette sub-family A member 3;ATP-binding cassette sub-family A member 3, partial;ATP-binding cassette sub-family A member 3, partial;ATP-binding cassette sub-family A member 3, partial;ATP-binding cassette sub-fa…	26.8597	22.5032	26.0957	17.4592	17.6707	11.404	11.0959	17.3107	93.2633	106.405	126.278	NaN	NaN	NaN	NaN	22.221	NaN	18.2942	37.7818	NaN
GBM33408.1	Acetoacetyl-CoA synthetase	NaN	NaN	NaN	NaN	NaN	NaN	NaN	NaN	180.391	273.488	160.016	NaN	NaN	NaN	NaN	NaN	NaN	NaN	NaN	NaN
GBM33490.1	TRPL translocation defect protein 14	33.0593	41.0265	33.9328	29.8486	31.5227	22.3377	28.0402	29.7901	NaN	85.9598	NaN	NaN	NaN	NaN	274.341	124.837	281.218	98.7394	98.8559	74.9228
GBM33547.1;GBM33549.1;GBM33551.1	Cytoplasmic dynein 1 intermediate chain 2;Cytoplasmic dynein 1 intermediate chain 1;Cytoplasmic dynein 1 intermediate chain 2	NaN	40.1894	50.7325	107.829	NaN	NaN	NaN	NaN	NaN	NaN	NaN	NaN	NaN	NaN	NaN	NaN	NaN	178.336	260.703	217.944
GBM33708.1	Phosphoglycerate kinase 1	39.9608	45.9094	48.0766	46.6502	73.2955	84.8525	89.4256	86.529	145.003	202.764	141.466	335.095	NaN	3439.95	823.354	1098.3	848.246	579.246	581.824	550.719
GBM33898.1	Histone H2B, partial	10.1487	NaN	NaN	NaN	NaN	NaN	NaN	NaN	35.2531	59.5171	70.2556	NaN	NaN	NaN	89.2647	64.8631	110.616	83.0314	52.7458	59.4586
GBM34001.1	1,2-dihydroxy-3-keto-5-methylthiopentene dioxygenase	128.83	34.6655	33.2546	31.5937	106.447	62.3816	111.017	67.4718	55.0039	25.8638	NaN	NaN	642.434	NaN	95.0106	NaN	68.6082	NaN	NaN	NaN
GBM34103.1	Trifunctional nucleotide phosphoesterase protein YfkN, partial	23.3526	27.9557	20.8623	24.9948	32.7488	34.6063	38.4213	36.0076	153.482	208.408	209.52	NaN	93.1521	NaN	56.1187	56.2012	39.434	47.1918	69.6125	98.7853
GBM34136.1	Vigilin	213.776	222.023	214.274	206.2	86.5645	84.3067	76.9537	74.3593	205.824	258.385	253.127	NaN	NaN	NaN	145.76	155.47	105.362	94.5555	113.271	133.332
GBM34320.1;GBM34322.1;GBM34323.1;GBM34324.1	Inositol 1,4,5-trisphosphate receptor type 1;Inositol 1,4,5-trisphosphate receptor type 1;Inositol 1,4,5-trisphosphate receptor type 1;Inositol 1,4,5-trisphosphate receptor type 1	19.2953	14.3142	16.39	14.3738	10.5913	14.2592	18.1605	7.16387	197.525	221.583	281.443	NaN	NaN	NaN	NaN	NaN	NaN	31.37	75.6003	8.69242
GBM34367.1	Putative phospholipase B-like 2, partial	35.2664	36.8788	31.2979	34.7358	47.5841	47.5165	33.7082	46.3327	85.2042	162.244	145.96	NaN	NaN	NaN	378.493	608.009	294.409	124.329	172.629	294.019
GBM34379.1	DmX-like protein 2	17.9386	15.8651	17.1956	12.5491	26.3415	24.3425	22.7521	18.7412	9.05622	40.4434	30.9124	NaN	NaN	NaN	48.9264	33.5565	36.6165	62.4483	66.0713	52.492
GBM34391.1	Astacin-like metalloprotease toxin 1	1197.54	1391.44	1224.34	1141.12	1144.19	1059.26	955.459	1071.88	339.471	145.74	102.756	NaN	NaN	NaN	NaN	23.3187	NaN	NaN	NaN	5.71195
GBM34393.1	Astacin-like metalloprotease toxin 1	402.065	421.013	360.343	399.195	51.1787	80.7813	49.6679	59.6795	NaN	NaN	NaN	NaN	NaN	NaN	NaN	NaN	NaN	NaN	NaN	NaN
GBM34402.1	hypothetical protein AVEN_124094-1	7.10862	4.99363	5.81804	6.00898	15.2753	20.3217	9.8561	12.6449	NaN	NaN	NaN	NaN	NaN	NaN	NaN	22.9903	NaN	NaN	NaN	NaN
GBM34433.1;GBM55667.1	Lipoma-preferred partner, partial;Lipoma-preferred partner, partial	11.7688	16.967	17.5118	16.3073	9.92907	12.8405	6.69384	8.79064	NaN	NaN	NaN	NaN	NaN	NaN	NaN	NaN	NaN	NaN	NaN	NaN
GBM34546.1	Apoptosis inhibitor 5	27.344	21.8828	23.5764	22.0452	26.4188	36.8579	37.4934	35.9568	100.773	78.8581	64.4667	NaN	NaN	NaN	112.014	32.5308	53.3822	33.4826	NaN	34.2736
GBM34698.1	Serine/threonine-protein kinase Sgk3	14.1231	17.3884	17.0629	12.8255	9.20602	7.34971	8.114	11.0617	22.0001	30.9707	NaN	NaN	NaN	NaN	NaN	NaN	NaN	NaN	NaN	NaN
GBM34808.1	Pyruvate carboxylase, mitochondrial	283.029	271.623	304.526	272.494	195.738	191.778	196.462	199.69	1503.06	1326.83	1275.63	612.823	2205.29	2334.09	143.968	166.701	163.57	521.769	571.926	508.583
GBM34818.1	Pyruvate carboxylase, mitochondrial	185.454	168.047	150.342	198.223	129.153	129.345	137.553	115.224	274.56	183.075	189.429	619.978	NaN	NaN	62.7066	90.3195	65.3019	287.905	249.987	244.031
GBM34830.1	Solute carrier family 12 member 2	NaN	NaN	NaN	NaN	NaN	NaN	NaN	NaN	31.9927	28.9796	32.3794	NaN	NaN	NaN	NaN	NaN	NaN	NaN	NaN	NaN
GBM34862.1	hypothetical protein AVEN_146610-1	1009.29	991.374	831.869	918.468	983.282	1028.62	1031.98	1101.51	NaN	53.6528	48.6238	NaN	909.014	1356.53	1697.54	6366.27	3850.28	1451.71	978.748	989.538
GBM34872.1	hypothetical protein AVEN_146617-1	37.6725	50.4823	51.2534	60.6994	35.9706	30.707	23.9107	34.0245	73.8051	151.901	86.2787	NaN	NaN	NaN	52.5814	31.7542	27.1438	49.8136	44.2972	33.6641
GBM34875.1	hypothetical protein AVEN_146620-1	481.708	522.357	479.3	493.555	3131.01	3431.43	3420.64	3603.69	NaN	NaN	NaN	NaN	NaN	NaN	13165.5	12334.5	9765.29	7696.26	6656.04	7621.97
GBM34883.1;GBM34884.1	Thymosin beta	104.208	114.324	109.821	95.516	227.732	233.542	230.281	222.593	713.275	581.062	525.128	NaN	NaN	NaN	564.695	538.459	741.819	248.132	99.9224	165.46
GBM35176.1	Serine hydroxymethyltransferase, cytosolic	872.026	867.983	802.071	770.522	249.693	334.166	328.463	367.289	502.614	413.569	442.949	NaN	NaN	NaN	NaN	47.2637	NaN	42.2031	71.2219	60.7837
GBM35231.1	Protein MEMO1	12.745	12.7396	10.1515	12.6436	14.9206	15.0745	7.72841	11.7814	73.3065	57.821	31.1524	NaN	NaN	NaN	69.7442	89.6403	93.7715	30.072	36.7022	32.319
GBM35481.1;GBM35482.1	Proteasomal ubiquitin receptor ADRM1-A	284.015	298.295	310.73	290.783	271.124	258.379	278.148	234.943	725.833	1016.9	967.875	NaN	NaN	NaN	546.786	425.318	625.769	33.9034	64.485	42.6833
GBM35610.1	Ras-related protein Rab-11A	491.187	217.47	502.93	271.846	477.765	502.139	526.6	510.148	783.689	501.494	324.147	832.916	987.47	1237.5	590.128	118.937	145.271	235.392	220.085	187.784
GBM35685.1	Dual specificity mitogen-activated protein kinase kinase 4	8.45932	10.1243	8.96474	7.2697	13.3891	13.13	13.0195	13.2314	NaN	37.1876	NaN	NaN	NaN	NaN	104.579	262.712	158.199	65.5768	144.423	137.454
GBM35803.1;GBM35805.1	Protein transport protein Sec24B, partial;Protein transport protein Sec24B, partial	46.1312	59.3746	44.6422	49.349	74.2282	67.6667	61.5747	73.9197	636.081	521.275	606.74	NaN	NaN	NaN	106.212	87.8459	128.932	118.652	173.154	122.366
GBM35831.1	cGMP-dependent protein kinase, isozyme 2 forms cD4/T1/T3A/T3B	58.5623	57.3929	62.8557	55.1193	45.5735	48.1587	47.2921	50.1834	NaN	NaN	NaN	NaN	NaN	NaN	NaN	NaN	NaN	NaN	NaN	NaN
GBM35872.1	hypothetical protein AVEN_134678-1	10.4754	9.75474	5.66531	6.75915	5.77136	3.97718	6.75545	NaN	NaN	NaN	NaN	NaN	NaN	NaN	NaN	NaN	NaN	NaN	NaN	NaN
GBM35955.1	CD109 antigen	14.6915	14.0061	14.4622	NaN	18.2587	17.92	23.3319	24.2333	89.2569	198.179	141.617	NaN	NaN	NaN	66.7882	63.242	38.0922	NaN	NaN	NaN
GBM35956.1	hypothetical protein AVEN_31406-1	560.463	423.507	516.833	611.895	2328.14	1811.7	1845.52	2300.3	NaN	NaN	73.1483	NaN	NaN	NaN	NaN	NaN	NaN	NaN	NaN	NaN
GBM36157.1	Transketolase-like protein 2	430.945	471.226	435.291	454.111	561.178	527.263	561.802	533.674	1007.13	975.309	665.523	NaN	NaN	257.37	352.068	579.776	422.69	755.398	791.315	777.7
GBM36223.1	Pre-mRNA-processing factor 19	16.4526	18.3555	20.7511	21.4987	18.4147	17.7622	20.2123	13.2326	19.2044	NaN	68.7996	NaN	NaN	NaN	NaN	NaN	NaN	NaN	NaN	NaN
GBM36226.1	Pre-mRNA-processing factor 19	20.4174	8.05522	8.33206	10.9297	8.1177	21.8655	21.8512	11.9677	21.7267	13.4879	27.2285	NaN	NaN	215.503	231.565	150.28	341.406	118.453	138.411	64.9325
GBM36312.1	AP-2 complex subunit sigma	NaN	23.2498	23.3587	27.4682	NaN	25.1872	21.239	39.7656	NaN	28.7533	55.4284	NaN	NaN	240.528	52.5947	88.3293	54.0219	37.9278	42.0201	44.2273
GBM36490.1	WASH complex subunit 3	NaN	NaN	NaN	NaN	NaN	NaN	NaN	NaN	407.167	419.566	1253.06	NaN	NaN	NaN	NaN	NaN	NaN	NaN	NaN	NaN
GBM36580.1	Protein YIPF6	60.566	53.5522	51.2083	47.5951	38.8655	41.5199	34.9956	40.7622	NaN	NaN	NaN	NaN	NaN	NaN	71.8198	NaN	72.9062	NaN	NaN	NaN
GBM36617.1	WASH complex subunit 5	50.2075	47.5475	46.916	39.45	61.4519	56.236	66.4342	62.74	191.397	163.615	458.531	NaN	NaN	NaN	58.3787	42.2171	49.215	53.1529	82.6664	80.1587
GBM36618.1	WD repeat-containing protein 5	NaN	NaN	NaN	NaN	NaN	NaN	NaN	NaN	NaN	34.789	NaN	NaN	NaN	NaN	83.8952	41.7556	64.2152	NaN	NaN	19.8639
GBM36740.1	U6 snRNA-associated Sm-like protein LSm8	4.1032	5.66284	5.7672	8.97377	5.4363	NaN	NaN	NaN	NaN	NaN	NaN	NaN	NaN	NaN	23.7098	10.2515	10.9927	22.0492	13.3286	21.8263
GBM36789.1	Peptidyl-prolyl cis-trans isomerase NIMA-interacting 4	40.8315	37.1214	35.8645	31.7634	31.7871	34.4751	28.1569	33.69	NaN	NaN	NaN	NaN	NaN	NaN	108.572	NaN	NaN	NaN	NaN	NaN
GBM36797.1;GBM36798.1	Venom phosphodiesterase 2;Ectonucleotide pyrophosphatase/phosphodiesterase family member 3, partial	29.8831	26.2642	19.1758	22.7241	29.3082	30.5014	32.0971	40.2961	NaN	40.6535	NaN	439.614	NaN	NaN	NaN	NaN	NaN	NaN	NaN	NaN
GBM36878.1	Pyruvate kinase PKM	84.1857	90.8949	101.83	77.0661	67.1024	56.3786	473.201	537.405	NaN	NaN	NaN	NaN	NaN	NaN	NaN	NaN	NaN	NaN	NaN	NaN
GBM37136.1	hypothetical protein AVEN_205580-1	162.182	222.934	127.038	190.682	820.526	822.127	298.354	851.441	156.461	253.934	321.088	NaN	NaN	NaN	571.184	299.84	587.452	501.672	823.951	941.029
GBM37299.1;GBM37300.1	Nucleoprotein TPR	13.6056	9.8708	9.95274	12.1141	10.5713	12.0971	16.3722	14.4126	42.8747	NaN	NaN	NaN	NaN	NaN	110.49	81.4346	117.05	61.2542	37.4416	107.485
GBM37313.1	Titin	602.076	601.789	704.509	689.481	662.033	668.306	730.688	684.682	828.99	736.926	686.478	1306.59	13067.4	6835.83	2204.44	3001.71	3188.01	1892.24	1913.61	1913.76
GBM37315.1	Titin, partial	383.214	409.048	387.952	377.839	278.521	311.934	322.315	313.39	327.083	315.558	316.404	487.696	735.168	736.126	967.212	1092.12	1343.21	817.372	882.894	809.774
GBM37319.1	Titin, partial	69.8727	81.6938	181.764	104.568	46.641	40.9937	53.3232	32.725	196.026	610.025	514.578	NaN	NaN	NaN	153.744	190.56	318.435	43.3213	27.4147	54.3994
GBM37351.1	hypothetical protein AVEN_198256-1	35.5684	45.9035	46.4323	61.3043	24.0001	27.738	21.8264	18.7412	NaN	NaN	NaN	NaN	NaN	NaN	NaN	NaN	NaN	NaN	NaN	NaN
GBM37368.1	Sodium- and chloride-dependent glycine transporter 2	35.2517	14.6824	17.8645	20.8718	51.1711	41.9679	42.1326	39.0045	NaN	49.5209	NaN	NaN	NaN	NaN	NaN	NaN	NaN	26.6807	NaN	NaN
GBM37420.1;GBM76641.1	Very long-chain specific acyl-CoA dehydrogenase, mitochondrial;Very long-chain specific acyl-CoA dehydrogenase, mitochondrial	89.0876	129.328	179.146	160.493	170.281	204.437	204.72	227.2	1012.34	539.155	402.582	NaN	NaN	211.531	113.7	66.6805	63.5685	197.304	88.6115	100.991
GBM37596.1	N-alpha-acetyltransferase 15, NatA auxiliary subunit	NaN	NaN	NaN	NaN	26.8753	30.4679	35.7472	31.894	NaN	NaN	NaN	NaN	NaN	NaN	NaN	NaN	NaN	NaN	92.487	NaN
GBM37599.1	N-alpha-acetyltransferase 15, NatA auxiliary subunit	33.9854	29.139	31.1871	28.1638	33.4654	39.1681	34.0395	33.2335	77.2703	56.486	45.7059	NaN	NaN	NaN	91.6123	142.437	128.534	78.9724	78.3397	76.47
GBM37603.1	Pentatricopeptide repeat-containing protein 2, mitochondrial	116.406	125.775	115.689	99.5685	505.93	506.308	497.606	519.84	181.202	284.048	485.203	NaN	NaN	NaN	1362.21	1464.99	1258.09	1063.86	1132.44	1423.93
GBM37606.1	Ras-related GTP-binding protein A	145.991	171.198	177.919	275.523	182.504	199.233	175.543	169.387	1000.74	751.849	997.619	NaN	NaN	NaN	NaN	NaN	NaN	NaN	NaN	NaN
GBM37630.1;GBM37631.1	Tankyrase-like protein	30.7786	30.9205	28.6397	24.9647	37.6719	29.559	29.8738	34.3211	39.0553	NaN	NaN	NaN	NaN	NaN	69.4116	54.5875	72.9187	10.2482	38.3277	22.169
GBM37637.1;GBM37639.1;GBM37640.1	Tankyrase-like protein;Tankyrase-like protein;Tankyrase-like protein, partial	23.2519	24.0912	23.1059	15.712	19.2424	19.1104	26.5283	20.5199	93.4554	57.6692	NaN	NaN	NaN	NaN	79.8261	24.1104	103.098	35.8592	8.822	30.4451
GBM37829.1	Ubiquitin-conjugating enzyme E2 variant 2	232.653	258.145	257.731	228.958	293.675	253.75	175.727	146.803	801.661	630.583	557.715	NaN	NaN	2233.55	86.0475	72.5333	75.7576	221.614	143.34	135.399
GBM37846.1	D-aspartate oxidase	13.4589	17.3818	11.2063	14.1203	16.7873	20.9272	32.5873	22.2289	NaN	NaN	NaN	NaN	NaN	NaN	NaN	NaN	NaN	NaN	NaN	NaN
GBM37929.1	Small nuclear ribonucleoprotein Sm D3	265.767	321.821	279.522	189.379	567.248	619.976	525.754	615.024	NaN	NaN	30.0234	NaN	NaN	NaN	224.423	156.389	271.839	264.613	321.53	203.119
GBM37973.1	E3 ubiquitin-protein ligase RNF31	14.6547	19.2394	20.2779	31.3649	29.7082	28.4295	46.769	36.4553	NaN	NaN	NaN	NaN	NaN	NaN	303.112	857.223	669.701	123.786	62.7855	85.0805
GBM38001.1	Leucine-rich repeat-containing protein 40	20.6468	22.0412	24.0713	11.6358	27.5918	25.8516	25.4561	28.662	NaN	NaN	NaN	NaN	NaN	NaN	NaN	25.6736	NaN	21.8882	NaN	18.8235
GBM38050.1;GBM38051.1	hypothetical protein AVEN_160312-1;hypothetical protein AVEN_160312-2	NaN	NaN	NaN	NaN	NaN	NaN	NaN	NaN	NaN	19.2041	16.541	NaN	NaN	NaN	45.0063	59.7169	67.7215	NaN	9.8146	7.87228
GBM38113.1	hypothetical protein AVEN_40984-1	14.8952	NaN	24.8181	NaN	10.6388	NaN	22.563	44.7664	11.2673	NaN	10.1742	NaN	NaN	NaN	4.83587	10.607	6.2883	69.2882	66.7538	66.9416
GBM38369.1;GBM38371.1	Vacuolar protein sorting-associated protein 13	21.0121	25.7253	25.1229	20.326	35.7037	33.0686	35.1083	39.3207	102.433	111.716	80.2059	NaN	NaN	NaN	189.149	179.129	168.489	118.324	84.6628	110.912
GBM38615.1	hypothetical protein AVEN_71505-1	2813.5	1639.24	1517.58	1531.93	4632.59	3688.29	4099.61	1973.67	296.593	430.302	589.534	NaN	NaN	NaN	7625.35	9669.12	8635.03	7112.24	5799.88	6810.86
GBM38709.1	SET and MYND domain-containing protein 4	NaN	NaN	22.8305	NaN	22.046	22.3915	23.7814	21.6832	NaN	38.6897	NaN	NaN	NaN	NaN	NaN	NaN	NaN	NaN	NaN	NaN
GBM38819.1	14-3-3 protein zeta	2421.48	2278.94	2356.08	2510.25	1619.14	1387.61	1349.29	1402.77	1460.16	1758.2	1350.55	66101.7	NaN	234.723	313.758	281.036	348.46	1454.04	2058.47	1649.32
GBM38834.1	Diacylglycerol kinase theta	NaN	NaN	NaN	NaN	NaN	NaN	NaN	NaN	NaN	NaN	NaN	NaN	NaN	NaN	52.6185	13.3125	NaN	16.8659	8.90999	12.5873
GBM38968.1	RNA-directed DNA polymerase from mobile element jockey	15.7464	21.4499	13.861	12.0191	69.4434	60.2501	49.2125	56.7617	NaN	233.459	NaN	NaN	NaN	NaN	NaN	NaN	NaN	NaN	NaN	NaN
GBM39071.1	hypothetical protein AVEN_190215-1	140.246	140.547	139.374	137.344	83.3033	97.4801	94.8636	95.6808	39.7998	36.8592	NaN	NaN	NaN	NaN	106.686	146.354	107.139	388.418	440.236	400.586
GBM39076.1;GBM39078.1	PDZ and LIM domain protein Zasp	250.265	246.014	228.265	254.711	231.454	462.824	203.268	238.208	8.04957	5.57929	3.43794	NaN	NaN	NaN	133.823	101.034	518.109	78.6049	37.3752	38.8487
GBM39099.1	CD109 antigen	23.6469	18.6718	26.155	27.1627	46.2789	31.8616	44.9439	32.4208	44.0506	45.1512	101.098	NaN	NaN	37.5967	120.13	111.003	161.562	41.4738	49.3134	64.1711
GBM39137.1	Monofunctional C1-tetrahydrofolate synthase, mitochondrial	90.8889	96.87	89.7736	85.0105	33.8969	53.4843	53.4571	52.952	956.209	1032.49	NaN	NaN	NaN	NaN	248.252	NaN	NaN	361.247	NaN	293.142
GBM39311.1	Intraflagellar transport protein 56	NaN	NaN	NaN	NaN	NaN	NaN	NaN	NaN	2.97932	4.73303	4.75389	NaN	NaN	NaN	3.51712	3.27543	2.33661	NaN	NaN	NaN
GBM39312.1	28S ribosomal protein S35, mitochondrial	11.9043	16.4677	13.7399	10.295	18.2774	17.78	16.609	22.3711	NaN	NaN	NaN	NaN	NaN	NaN	NaN	NaN	NaN	13.7373	2.20381	5.47726
GBM39322.1	Fatty acid synthase	187.379	146.209	134.085	10.843	95.6871	103.285	337.344	76.7365	NaN	NaN	2.70599	NaN	NaN	NaN	101.435	40.7838	48.9862	581.747	409.896	516.322
GBM39328.1	Fatty acid synthase	NaN	NaN	NaN	NaN	NaN	NaN	NaN	NaN	4.4605	5.8592	6.43897	NaN	NaN	NaN	NaN	NaN	NaN	NaN	NaN	NaN
GBM39388.1	Tubulin alpha chain	1113.89	1362.05	767.54	1330.2	1788.87	1916.27	1658.65	1020.12	2502.41	2246.76	2004.69	NaN	NaN	5292.97	13870.1	15922.2	15565.9	23111	20102.8	19425.2
GBM39472.1	Beta-ureidopropionase	67.5045	66.9706	75.6121	94.5215	39.5003	40.557	31.6012	30.9626	NaN	57.0853	NaN	NaN	NaN	NaN	NaN	NaN	NaN	NaN	NaN	NaN
GBM39498.1	Midasin	8.53854	8.63685	10.7283	7.79629	11.1501	12.6433	11.8152	8.0347	NaN	NaN	NaN	NaN	NaN	NaN	NaN	NaN	NaN	20.2265	23.6413	NaN
GBM39609.1;GBM39611.1	Disks large 1	59.8353	73.2833	68.5166	66.262	25.539	21.6885	25.1785	18.8945	99.9787	47.8872	NaN	NaN	NaN	53.991	NaN	NaN	NaN	NaN	NaN	NaN
GBM39629.1;GBM94671.1;GBM94675.1;GBN87420.1	Cytochrome P450 3A25;Cytochrome P450 3A13;Cytochrome P450 3A11;Cytochrome P450 3A21, partial	15.6897	11.5662	14.575	11.7611	NaN	NaN	7.59862	10.7795	67.7716	80.0456	70.9477	NaN	NaN	NaN	NaN	NaN	NaN	NaN	NaN	NaN
GBM39793.1	V-type proton ATPase subunit E	193.479	174.297	161.022	230.036	86.3912	71.7327	80.2131	59.695	70.6263	50.5657	60.3912	NaN	NaN	NaN	152.301	10.9589	NaN	28.2213	23.7602	67.9019
GBM40186.1;GBM74890.1	Calcium/calmodulin-dependent protein kinase type II alpha chain	10.4582	6.26986	3.55538	4.09501	10.1867	7.38591	5.20988	4.00131	25.548	36.1649	14.6196	32.4963	NaN	NaN	350.289	193.333	309.79	226.509	217.431	165.743
GBM40197.1	26S proteasome regulatory subunit 10B	166.965	183.478	169.917	195.395	160.801	127.962	128.818	141.985	120.371	157.042	107.051	NaN	NaN	19.4218	159.705	92.1112	172.074	171.189	142.248	132.508
GBM40198.1	26S proteasome non-ATPase regulatory subunit 8	33.9059	12.1278	14.3741	16.1288	30.6496	40.6856	41.676	31.1899	NaN	NaN	NaN	NaN	NaN	NaN	NaN	NaN	NaN	230.119	207.994	157.938
GBM40298.1	Cytochrome P450 18a1	87.6557	75.197	108.026	82.3798	NaN	36.7513	43.9456	47.5428	151.011	75.4172	NaN	NaN	NaN	NaN	NaN	NaN	NaN	NaN	NaN	NaN
GBM40385.1	Dynein light chain Tctex-type 1	NaN	NaN	NaN	25.5909	44.7326	43.1605	36.0473	31.3054	NaN	NaN	NaN	NaN	NaN	NaN	NaN	NaN	NaN	NaN	NaN	NaN
GBM40389.1	TGF-beta-activated kinase 1 and MAP3K7-binding protein 1	34.5401	32.6942	31.4332	23.7239	19.3404	20.0514	13.5325	28.8036	NaN	NaN	NaN	NaN	NaN	NaN	NaN	NaN	48.4963	80.7713	51.8227	52.3249
GBM40523.1	Microtubule-associated protein futsch	15.1988	13.9366	15.368	15.2295	32.4513	29.9089	34.8731	30.3648	NaN	NaN	NaN	NaN	NaN	NaN	32.4569	21.9985	28.4163	NaN	6.44369	NaN
GBM40526.1;GBM40527.1	cAMP-dependent protein kinase catalytic subunit	16.815	22.5052	21.7662	24.0813	34.4892	29.3066	42.0472	23.9456	NaN	NaN	NaN	NaN	NaN	NaN	208.914	169.186	138.503	13.9566	25.2228	14.9169
GBM40637.1;GBM40638.1;GBM40639.1	Cordon-bleu protein-like 1	52.3686	78.107	86.2063	68.1484	46.5283	43.5327	44.7506	33.6723	83.7362	NaN	NaN	NaN	NaN	NaN	NaN	NaN	NaN	NaN	NaN	NaN
GBM40656.1	hypothetical protein AVEN_111284-1	997.946	807.56	907.93	928.078	564.334	286.623	346.232	439.047	NaN	NaN	NaN	NaN	NaN	NaN	NaN	NaN	NaN	NaN	NaN	NaN
GBM40676.1	Atlastin	39.0071	35.5617	43.2338	61.0395	24.2971	23.7409	23.6101	25.4322	16.0525	102.951	64.791	NaN	NaN	NaN	122.067	71.9252	87.0777	65.4967	97.6516	58.652
GBM40697.1	Protein enabled	42.3543	45.9885	43.926	34.9287	23.4345	27.7874	22.6027	20.4693	NaN	NaN	NaN	NaN	NaN	NaN	235.781	192.311	194.719	106.979	92.7869	115.166
GBM40698.1	Signal recognition particle protein	47.4822	53.9374	31.8109	37.4636	16.7655	19.3068	19.8974	19.9419	NaN	NaN	NaN	NaN	NaN	NaN	NaN	NaN	NaN	NaN	NaN	NaN
GBM41094.1	Thioredoxin-related transmembrane protein 1	47.1113	65.7082	63.4845	53.8916	124.11	115.942	123.635	113.047	NaN	NaN	NaN	NaN	NaN	NaN	11.0788	NaN	25.8928	15.9987	14.2725	21.515
GBM41134.1	hypothetical protein AVEN_21080-1	14.1766	22.2163	20.1353	19.2217	29.3851	32.5421	38.6958	30.2425	81.0842	146.422	139.761	NaN	NaN	NaN	288.806	1087.87	189.94	49.5331	514.693	63.6517
GBM41137.1	Proline dehydrogenase 1, mitochondrial	45.0092	39.3982	45.9147	51.4557	47.3518	48.2699	48.9331	37.082	NaN	NaN	43.1603	NaN	NaN	NaN	145.627	756.921	NaN	225.318	310.335	131.211
GBM41361.1;GBM86576.1	Propionyl-CoA carboxylase alpha chain, mitochondrial, partial;Propionyl-CoA carboxylase alpha chain, mitochondrial, partial	402.495	362.387	355.476	290.397	182.09	218.577	247.472	221.508	175.455	83.5659	135.353	783.463	NaN	NaN	NaN	119.153	NaN	NaN	NaN	NaN
GBM41369.1	Myosin regulatory light chain sqh	102.754	138.176	97.6743	118.84	117.441	117.45	146.725	108.772	867.494	871.288	892.018	NaN	NaN	NaN	398.752	537.424	336.031	110.38	65.1226	96.6238
GBM41372.1	U24-ctenitoxin-Pn1a	65.2217	107.644	154.45	159.154	59.2215	103.569	189.39	154.854	NaN	NaN	NaN	NaN	NaN	NaN	NaN	NaN	NaN	NaN	NaN	NaN
GBM41385.1	Actin-related protein 2/3 complex subunit 1A	272.986	234.572	265.683	255.577	191.489	173.102	181.498	188.191	554.564	149.428	557.525	NaN	NaN	NaN	284.295	NaN	292.405	256.235	NaN	70.3378
GBM41411.1	Phenylalanine--tRNA ligase alpha subunit	28.7902	28.6528	27.7659	25.4239	17.6132	17.5609	21.6579	19.7923	29.0989	NaN	10.5146	NaN	NaN	NaN	NaN	NaN	NaN	NaN	58.5586	NaN
GBM41422.1;GBM41423.1	CTD nuclear envelope phosphatase 1	22.2348	30.184	30.8912	20.5155	54.1169	47.2102	54.8069	51.7251	NaN	NaN	NaN	NaN	NaN	NaN	66.1357	83.5281	NaN	14.2165	44.3842	NaN
GBM41425.1	Troponin C	293.481	265.145	308.578	253.208	55.5971	45.5838	39.6469	48.762	101.753	97.2082	173.406	NaN	NaN	NaN	19.4267	22.128	NaN	18.8812	23.5551	24.2405
GBM41439.1	Protein disulfide-isomerase A4	117.375	120.458	90.7622	120.011	82.5634	102.77	94.3027	84.8716	401.092	573.13	760.936	NaN	1163.85	1219.87	NaN	NaN	NaN	NaN	81.1248	NaN
GBM41463.1	Target of Myb protein 1	9.12419	13.6981	10.8679	10.0099	11.1991	9.4829	13.1413	13.1148	23.6117	18.1221	NaN	NaN	NaN	NaN	23.3539	22.3649	17.7636	16.2317	37.12	31.9375
GBM41773.1	putative acyl-CoA dehydrogenase 6	70.0482	70.3935	66.9754	50.6056	33.1979	28.4096	31.3168	23.1031	135.135	173.582	144.837	NaN	NaN	NaN	130.026	148.611	134.529	209.676	160.638	212.43
GBM41784.1	ATP-citrate synthase	175.846	187.434	174.986	193.537	137.851	126.822	131.266	125.44	204.112	287.318	266.082	845.084	NaN	NaN	206.678	313.093	197.196	148.438	195.554	166.425
GBM41797.1	Desumoylating isopeptidase 1	13.6963	13.1395	11.6181	15.2665	42.8041	37.465	29.2911	43.7968	NaN	NaN	NaN	NaN	NaN	NaN	NaN	NaN	NaN	NaN	NaN	NaN
GBM41798.1	Sphingosine-1-phosphate lyase	34.8144	25.488	35.9459	22.0047	36.1738	37.1541	36.3413	29.7259	NaN	NaN	NaN	NaN	NaN	NaN	NaN	NaN	NaN	NaN	NaN	NaN
GBM41804.1	Putative deoxyribonuclease TATDN1	17.6827	18.7585	14.6268	21.0387	11.1787	12.7344	8.6195	11.8861	NaN	NaN	NaN	NaN	NaN	NaN	NaN	NaN	NaN	NaN	NaN	NaN
GBM41829.1	Proliferation-associated protein 2G4	434.148	437.052	417.253	417.153	497.389	455.093	495.954	480.779	265.07	323.819	286.534	2381.08	NaN	NaN	1320.63	1235.78	1083.85	234.023	316.141	622.018
GBM41847.1	Kinesin heavy chain	91.6945	87.7148	91.3879	92.6291	72.329	83.1185	82.6983	67.6716	98.711	88.9981	76.7871	882.321	NaN	81.199	129.643	72.5673	135.22	65.4217	56.0875	64.3479
GBM41959.1	Protein phosphatase 1L	NaN	NaN	NaN	NaN	NaN	NaN	13.8534	NaN	NaN	NaN	NaN	NaN	NaN	NaN	312.062	89.0333	249.781	31.6433	NaN	NaN
GBM41960.1;GBO39359.1	Serine/threonine-protein kinase PAK 3;Serine/threonine-protein kinase PAK 1, partial	8.8606	9.171	12.9928	NaN	5.06695	7.02888	12.1242	NaN	92.7685	95.0461	44.0487	NaN	NaN	NaN	NaN	NaN	NaN	11.4982	NaN	NaN
GBM42034.1;GBM42035.1	Stress-activated protein kinase JNK	NaN	NaN	NaN	NaN	10.5394	13.7867	13.828	13.5072	NaN	55.0353	47.7188	NaN	NaN	NaN	69.7726	NaN	42.0511	46.1206	29.6583	38.9589
GBM42066.1	putative urease accessory protein ureG-like	1.5194	NaN	3.6994	8.56075	NaN	NaN	NaN	NaN	NaN	NaN	NaN	NaN	NaN	NaN	NaN	NaN	NaN	NaN	NaN	NaN
GBM42162.1	Synaptotagmin 1	23.7535	15.0961	28.8885	14.2108	15.834	19.4624	16.397	18.3189	NaN	NaN	NaN	NaN	NaN	NaN	NaN	45.4957	43.1436	120.831	95.2108	121.055
GBM42371.1;GBM42385.1	Sodium/potassium-transporting ATPase subunit alpha, partial;Sodium/potassium-transporting ATPase subunit alpha, partial	111.796	87.1442	97.656	83.7954	84.0211	86.3166	86.2604	99.9303	75.8722	124.598	104.185	NaN	NaN	NaN	478.059	252	539.176	155.23	119.223	229.312
GBM42380.1	E3 ubiquitin-protein ligase HUWE1	17.2228	22.0961	15.8309	13.3697	26.7803	28.4171	33.8919	31.4455	NaN	25.1304	20.5631	NaN	NaN	NaN	67.9625	60.3571	NaN	NaN	NaN	NaN
GBM42389.1;GBM42391.1	E3 ubiquitin-protein ligase HUWE1	17.2179	18.5829	18.726	20.1117	21.5081	25.7116	23.5344	28.8127	34.1746	31.6368	115.081	NaN	NaN	87.3089	NaN	25.0618	21.8037	45.595	32.9397	28.5605
GBM42535.1	hypothetical protein AVEN_3342-1	NaN	7.20516	NaN	NaN	70.1203	92.3633	92.2321	78.0848	89.1043	83.7221	65.7929	NaN	NaN	NaN	NaN	NaN	NaN	46.0961	57.2591	33.144
GBM42537.1	SUMO-activating enzyme subunit 2	6.41972	7.88194	10.0349	9.11001	19.7096	16.5533	16.6967	13.5892	NaN	NaN	NaN	NaN	NaN	NaN	NaN	NaN	NaN	NaN	NaN	NaN
GBM42539.1	Alpha-endosulfine	21.9863	36.3731	20.2121	21.955	37.0291	39.603	38.1471	38.4809	20.1524	19.8545	NaN	NaN	NaN	NaN	NaN	NaN	NaN	32.7682	20.9936	28.1262
GBM42894.1	Ornithine aminotransferase, mitochondrial	222.167	232.265	231.561	240.034	290.315	279.926	281.188	285.349	66.9831	32.1952	63.1692	NaN	NaN	NaN	NaN	92.5903	NaN	NaN	NaN	NaN
GBM42903.1	Protein lethal(2)essential for life	324.391	326.266	304.032	281.489	423.345	404.981	358.648	383.118	1661.44	1183.19	1711.62	NaN	NaN	NaN	98.9643	186.659	73.6933	161.004	143.342	181.157
GBM42912.1	putative nuclear transport factor 2	15.842	19.2272	18.8521	19.646	42.2572	44.8548	51.0739	59.8654	NaN	NaN	NaN	NaN	NaN	NaN	NaN	NaN	NaN	NaN	NaN	NaN
GBM43189.1	Alcohol dehydrogenase class-3 chain L	98.2923	115.6	108.668	136.338	22.225	17.3737	20.6188	14.8039	NaN	NaN	NaN	NaN	NaN	NaN	NaN	NaN	NaN	NaN	NaN	NaN
GBM43204.1;GBM46853.1	Titin, partial;Titin, partial	1471.31	1544.12	1578.5	1756.63	1011.49	1152.29	1092.87	1154.59	239.179	358.306	222.528	NaN	NaN	NaN	770.912	418.583	388.881	923.272	660.459	752.156
GBM43430.1	Histone H1	NaN	7.0134	NaN	NaN	NaN	NaN	NaN	NaN	2.18571	3.96231	5.68085	NaN	NaN	NaN	NaN	NaN	NaN	3.13857	2.22484	1.88399
GBM43497.1	Guanine nucleotide-binding protein G(s) subunit alpha	29.8909	33.0779	30.3784	34.0236	48.6049	38.6183	41.451	41.728	35.196	NaN	NaN	NaN	NaN	NaN	149.28	147.627	139.887	155.87	153.377	174.903
GBM43556.1;GBM43907.1	ADP-ribosylation factor-like protein 3	183.497	184.422	176.001	178.678	194.304	176.322	194.285	159.307	NaN	71.7714	NaN	NaN	NaN	NaN	NaN	152.491	NaN	51.4933	43.9074	49.7637
GBM43567.1	Filamin-A	2022.72	2266.39	1941.94	2150.64	1553.02	1456.52	1505.34	1381.2	2973.54	2132.28	2198.69	733.453	NaN	14488.8	2989.13	2454.68	1819.52	2255.24	2275.86	2569.05
GBM43579.1	Filamin-A	4438.32	4646.95	4315.68	4372.06	4355.47	4755.26	4664.25	4658.19	4004.36	3638.02	3061.4	4947.23	414157	1673.58	36119.8	33042	38392.9	17208	19647.6	17005.5
GBM43650.1	GRIP1-associated protein 1	11.5221	17.5794	11.618	14.703	23.9215	19.0812	20.7969	23.3435	NaN	NaN	NaN	NaN	NaN	NaN	44.1729	51.0009	78.0101	47.1089	NaN	NaN
GBM43791.1	hypothetical protein AVEN_92776-1	NaN	NaN	NaN	NaN	NaN	NaN	NaN	NaN	50.2647	50.5533	52.6181	NaN	NaN	NaN	10.6114	NaN	13.6796	NaN	NaN	NaN
GBM43951.1	Titin	44.0037	38.6549	36.9594	43.362	139.378	103.98	132.405	97.793	54.0131	NaN	73.5011	NaN	NaN	NaN	841.403	1316.87	1101.55	339.121	352.201	210.316
GBM43972.1	Serine/threonine-protein phosphatase 2A regulatory subunit delta isoform	14.3357	18.8524	18.202	16.3022	29.5777	27.3944	32.0057	29.5266	136.315	266.586	86.6502	NaN	NaN	NaN	228.722	NaN	19.9802	23.5883	14.6716	NaN
GBM44242.1;GBM96465.1	putative aconitate hydratase, mitochondrial;putative aconitate hydratase, mitochondrial, partial	1977.72	1146.74	875.718	1706.39	1924.58	2911.25	3050.32	2966.08	510.623	60.8415	NaN	NaN	NaN	NaN	48.2034	NaN	NaN	NaN	NaN	NaN
GBM44346.1	AP-3 complex subunit delta-1	19.3526	19.6217	20.5126	19.3699	45.0816	43.3858	50.3693	48.6067	201.707	231.288	251.147	NaN	463.897	NaN	380.092	NaN	NaN	61.0509	72.3701	104.645
GBM44431.1;GBN21038.1	Tubulin beta chain	1342.22	1547.73	1705.8	1420.63	964.977	954.94	955.64	975.44	2663.45	4876.11	4208.44	205.023	343.881	1754.75	3581.31	2537.61	3616.25	3920.26	3814.16	4219.16
GBM44504.1	Sorting nexin-12	98.9249	85.2651	55.6684	84.6153	82.3148	45.0886	91.4539	63.7562	123.884	85.4558	187.746	NaN	NaN	NaN	56.4431	210.064	75.6177	152.101	131.709	99.6581
GBM44692.1	DnaJ subfamily C member 13	31.2315	25.0385	32.5037	24.591	38.3647	40.6323	47.0792	44.3607	55.1503	52.912	48.2518	NaN	NaN	NaN	25.2252	28.3975	NaN	37.953	33.8908	47.3096
GBM44709.1	Long-chain fatty acid transport protein 4	15.749	NaN	NaN	11.126	14.9929	11.1588	14.1457	10.8153	NaN	NaN	NaN	NaN	NaN	NaN	NaN	NaN	NaN	NaN	NaN	NaN
GBM44756.1	Multidrug resistance-associated protein 5	25.2003	24.4671	26.3118	21.424	38.9354	32.0603	24.4258	29.9035	NaN	NaN	NaN	NaN	NaN	NaN	NaN	NaN	NaN	32.5461	22.1128	27.7838
GBM44874.1;GBM44876.1	Hypoxanthine-guanine phosphoribosyltransferase	42.6301	48.7997	41.5259	41.134	103.39	105.461	89.7432	91.5096	111.161	110.303	73.435	NaN	NaN	NaN	162.512	181.793	219.496	120.896	106.785	121.312
GBM44965.1	Transmembrane 9 superfamily member 3	20.8824	31.1073	38.4719	16.2254	37.5028	30.3678	26.508	27.604	314.379	293.328	245.025	NaN	NaN	NaN	85.7012	232.837	69.9939	75.6064	113.654	97.5139
GBM44967.1	Ankyrin repeat domain-containing protein 17	18.5198	14.6632	12.7487	11.5858	15.3524	16.5816	15.2653	18.5558	NaN	6.51661	NaN	NaN	NaN	NaN	NaN	NaN	NaN	NaN	35.8497	23.5197
GBM44972.1	NFU1 iron-sulfur cluster scaffold, mitochondrial	11.0075	13.8234	12.5519	14.8788	10.1567	7.70276	10.7385	11.7726	56.9315	55.2615	41.7278	NaN	NaN	NaN	104.907	NaN	66.6859	35.4664	17.5919	38.8401
GBM44975.1	hypothetical protein AVEN_223057-1, partial	5.49927	5.63105	9.61476	9.52184	NaN	NaN	NaN	NaN	NaN	NaN	NaN	NaN	NaN	NaN	NaN	NaN	NaN	NaN	NaN	NaN
GBM45155.1	Sorting nexin-8	12.1213	11.8173	11.629	18.2885	11.962	18.0655	9.30403	9.78973	32.2753	49.3653	42.0401	NaN	NaN	NaN	24.9166	13.8536	16.595	10.5621	16.5615	12.8437
GBM45344.1	Septin-1	41.1593	40.5996	40.1319	44.5056	47.7856	49.2062	45.1567	46.239	125.445	142.05	154.921	NaN	NaN	NaN	67.9755	30.5054	83.5617	34.0085	53.4406	27.1303
GBM45410.1	Lon protease 2, peroxisomal	15.2365	17.5937	14.0222	17.4021	11.4753	13.5456	6.75941	12.8919	NaN	NaN	NaN	NaN	NaN	NaN	NaN	NaN	NaN	41.4397	NaN	NaN
GBM45719.1;GBM45720.1	Tyrosine-protein phosphatase Lar	NaN	NaN	NaN	NaN	NaN	NaN	NaN	NaN	70.6399	136.653	121.106	NaN	NaN	NaN	25.8025	41.5044	28.7096	41.033	23.5085	40.1743
GBM45743.1;GBN86311.1;GBN86317.1;GBN91820.1;GBN91825.1;GBO24659.1	40S ribosomal protein S30;hypothetical protein AVEN_190508-1, partial;hypothetical protein AVEN_151183-1, partial;hypothetical protein AVEN_193943-1, partial;hypothetical protein AVEN_21062-1, partial;hypothetical protein AVEN_197407-1	350.348	363.448	456.697	683.851	126.773	132.769	100.006	97.4022	62.3643	37.4693	69.0252	NaN	NaN	NaN	NaN	NaN	NaN	NaN	19.0069	NaN
GBM45926.1	Cytochrome P450 3A11	99.048	103.078	73.6199	57.7307	93.9988	82.7998	80.0458	78.5863	549.571	549.085	429.153	NaN	NaN	NaN	NaN	NaN	NaN	NaN	NaN	NaN
GBM45934.1	RNA-binding protein Nova-1	111.751	93.0147	103.276	116.894	77.0635	76.4473	79.2094	29.4788	61.2545	78.8238	77.3532	NaN	NaN	NaN	61.3028	NaN	47.2038	22.2458	28.4905	25.6902
GBM46024.1;GBN41167.1	Dolichyl-phosphate beta-glucosyltransferase	NaN	NaN	NaN	NaN	14.0938	17.2143	NaN	15.4613	NaN	NaN	NaN	NaN	NaN	NaN	NaN	NaN	NaN	NaN	NaN	NaN
GBM46070.1	Semaphorin-2A	11.8287	10.2166	11.8022	12.2439	23.4481	21.4827	25.2824	24.1538	NaN	NaN	NaN	NaN	NaN	NaN	NaN	NaN	NaN	82.9188	89.491	112.73
GBM46103.1	Acetoacetyl-CoA synthetase	50.4287	50.5751	51.5426	46.4542	26.6876	18.7409	24.9583	23.7847	NaN	NaN	NaN	NaN	NaN	NaN	NaN	NaN	NaN	NaN	NaN	NaN
GBM46519.1;GBM46523.1;GBM46524.1;GBM46525.1	Fatty-acid amide hydrolase 2, partial;Fatty-acid amide hydrolase 2;Fatty-acid amide hydrolase 2-A;Fatty-acid amide hydrolase 2-A	120.511	143.823	114.071	118.669	96.5891	113.882	108.076	104.111	NaN	NaN	NaN	NaN	NaN	NaN	NaN	NaN	NaN	NaN	NaN	NaN
GBM46634.1	Glycogen debranching enzyme	51.4366	31.1457	30.2233	33.679	101.116	98.7044	100.493	97.5609	323.526	255.379	256.119	NaN	NaN	NaN	410.247	395.991	454.865	151.758	80.258	150.964
GBM46649.1	Glucose-6-phosphate 1-dehydrogenase X	28.5383	28.3598	26.8836	35.9549	22.6596	15.8896	20.7319	18.2602	NaN	NaN	NaN	NaN	NaN	NaN	NaN	NaN	NaN	NaN	NaN	NaN
GBM46993.1	Double-stranded RNA-binding protein Staufen	4.1168	4.18033	4.06156	3.89398	3.65871	3.82326	2.43171	3.72967	NaN	56.7839	46.917	NaN	NaN	NaN	101.408	100.436	91.6099	40.0454	32.8782	44.9262
GBM47314.1	Protein LSM14 B	15.6896	17.1485	14.1317	15.6563	10.266	15.7043	10.4098	13.0903	23.2675	NaN	NaN	NaN	NaN	NaN	NaN	NaN	NaN	NaN	NaN	NaN
GBM47400.1	hypothetical protein AVEN_257994-1	132.98	135.012	132.019	132.994	297.008	255.264	334.557	256.033	NaN	NaN	NaN	NaN	NaN	NaN	NaN	NaN	NaN	NaN	NaN	NaN
GBM47402.1;GBM47404.1;GBM47406.1	Ryanodine receptor	91.9551	105.284	99.9593	101.846	357.034	373.615	369.33	376.05	135.891	206.114	135.11	NaN	913.771	973.042	1314.65	1447.86	1369.11	694.918	729.306	737.951
GBM47408.1	Ryanodine receptor	9.1611	11.1796	6.58766	18.3803	17.8928	20.157	13.7192	17.0362	NaN	NaN	NaN	NaN	NaN	NaN	NaN	NaN	NaN	NaN	NaN	NaN
GBM47451.1;GBN32008.1;GBN41708.1	Multidrug resistance-associated protein 1;Canalicular multispecific organic anion transporter 1;Canalicular multispecific organic anion transporter 1, partial	7.19181	8.94978	7.57844	9.90534	4.74898	5.8508	NaN	3.57514	NaN	NaN	NaN	NaN	NaN	NaN	NaN	NaN	NaN	NaN	NaN	NaN
GBM47695.1	Flotillin-2	46.7236	39.478	41.1368	44.5189	60.5399	62.8885	60.7389	55.557	117.838	110.532	102.944	183.048	NaN	242.642	130.976	158.322	112.133	119.859	202	136.446
GBM47697.1	Somatomedin-B and thrombospondin type-1 domain-containing protein	65.4081	66.5016	62.3449	58.8675	43.3378	49.5962	39.5387	41.584	NaN	NaN	NaN	NaN	NaN	NaN	NaN	NaN	NaN	100.931	NaN	76.9389
GBM47702.1;GBO16874.1;GBO16877.1;GBO19407.1;GBO19423.1;GBO35102.1;GBO35112.1;GBO35250.1;GBO35302.1	Sulfotransferase 1C4;Sulfotransferase family cytosolic 1B member 1;Sulfotransferase family cytosolic 1B member 1;Sulfotransferase family cytosolic 1B member 1;Sulfotransferase family cytosolic 1B member 1;Sulfotransferase family cytosolic 1B member 1;Sulfotransferase family cytosolic 1B member 1;Sulfotransferase family cytosolic 1B member 1;Sulfotransferase family cytosolic 1B member 1	35.4776	54.2858	45.4714	50.1674	38.6367	38.0297	35.1221	37.1422	355.71	304.982	222.658	NaN	NaN	NaN	NaN	NaN	NaN	NaN	NaN	NaN
GBM47709.1	Peroxisomal acyl-coenzyme A oxidase 3	11.2328	12.5461	12.2675	19.9923	17.7352	NaN	NaN	10.5522	128.251	135.411	135.107	NaN	NaN	NaN	NaN	40.3299	NaN	NaN	22.0119	NaN
GBM47738.1	Protein phosphatase inhibitor 2	NaN	NaN	NaN	NaN	NaN	NaN	NaN	NaN	NaN	NaN	NaN	NaN	NaN	NaN	46.2358	64.1507	52.4162	23.352	13.8794	19.7748
GBM47750.1	Isocitrate dehydrogenase	311.643	393.007	294.534	396.714	777.393	862.699	893.478	925.77	462.928	254.408	175.889	NaN	NaN	NaN	39.8653	43.5316	32.4935	57.0827	43.7849	106.412
GBM48211.1	hypothetical protein AVEN_72486-1	NaN	NaN	NaN	NaN	NaN	NaN	NaN	NaN	63.4255	63.9419	NaN	NaN	NaN	NaN	NaN	NaN	NaN	NaN	NaN	NaN
GBM48251.1	Protein transport protein Sec61 subunit alpha isoform 2	93.8998	72.8786	95.3734	112.216	441.982	433.868	459.61	396.572	241.541	222.641	235.352	893.088	NaN	NaN	NaN	NaN	NaN	35.9171	18.0615	37.4576
GBM48253.1	26S proteasome non-ATPase regulatory subunit 3	10.2477	12.2277	9.40091	8.87793	36.0686	27.239	31.9179	27.1277	55.4801	66.2944	61.6188	NaN	NaN	NaN	144.726	135.201	161.551	63.1687	54.1465	60.942
GBM48261.1	Phosphoenolpyruvate carboxykinase	615.599	796.304	530.545	555.627	588.277	547.419	655.532	556.319	787.369	649.797	1003.86	3074.68	NaN	NaN	165.028	309.573	169.994	94.3024	133.493	156.998
GBM48320.1	Queuine tRNA-ribosyltransferase catalytic subunit 1	34.6514	34.0489	37.7102	33.1535	27.018	24.0079	29.7636	21.85	31.7936	43.1269	69.4103	NaN	NaN	NaN	NaN	NaN	NaN	NaN	NaN	NaN
GBM48459.1	F-BAR domain only protein 2	NaN	12.3498	13.4494	NaN	NaN	NaN	NaN	NaN	NaN	NaN	NaN	NaN	NaN	NaN	NaN	NaN	NaN	98.3982	103.593	98.2008
GBM48528.1	Eukaryotic translation initiation factor 2 subunit 1	78.4943	101.129	71.4867	70.3592	87.3687	70.7367	91.0277	89.2757	59.6192	51.715	54.3844	379.034	NaN	NaN	69.3577	46.5506	142.521	148.826	82.9653	127.753
GBM48590.1;GBM87016.1;GBO28407.1	L-xylulose reductase;hypothetical protein AVEN_9264-1, partial;L-xylulose reductase, partial	196.564	90.401	247.936	143.711	59.5313	66.8275	71.324	66.6005	NaN	NaN	NaN	NaN	NaN	NaN	NaN	NaN	NaN	NaN	NaN	NaN
GBM48883.1	Succinate--CoA ligase	77.5848	75.2501	79.7165	79.1195	63.7928	94.0341	101.812	87.2392	NaN	NaN	NaN	NaN	NaN	NaN	66.8376	352.504	301.793	328.913	285.818	263.233
GBM48898.1;GBM48900.1	hypothetical protein AVEN_91865-1;hypothetical protein AVEN_91867-1	223.775	242.455	228.451	217.967	205.23	205.573	210.101	217.989	98.5064	69.686	78.9004	2429.76	NaN	NaN	NaN	40.2132	22.5269	NaN	NaN	NaN
GBM48944.1	Methylcrotonoyl-CoA carboxylase subunit alpha, mitochondrial	38.7745	NaN	27.9277	53.6872	52.5376	55.7266	67.6982	50.7742	189.385	NaN	122.714	NaN	NaN	122.925	56.6723	98.3617	64.0321	138.344	100.434	96.6715
GBM48967.1	putative ATP-dependent RNA helicase DDX17	NaN	NaN	NaN	5.74366	NaN	1.15406	NaN	NaN	55.873	47.512	53.4336	NaN	NaN	NaN	34.5383	67.8913	38.3004	20.659	22.8856	11.7367
GBM49098.1	WD repeat-containing protein 47	52.3949	38.9522	48.4492	47.6731	32.9219	18.2624	41.7128	29.5349	38.4844	50.1341	29.3727	NaN	NaN	NaN	69.57	115.836	137.022	295.242	742.163	679.154
GBM49226.1	hypothetical protein AVEN_158197-1	21.6352	NaN	19.9065	17.8542	65.6031	52.1811	61.9579	62.632	NaN	NaN	NaN	NaN	NaN	NaN	NaN	NaN	NaN	NaN	NaN	NaN
GBM49231.1	HBS1-like protein	8.39717	3.58705	4.46534	5.93136	10.4536	6.03837	8.60003	10.2374	NaN	NaN	NaN	NaN	NaN	NaN	12.2435	NaN	4.17173	NaN	NaN	NaN
GBM49232.1	Ras-like GTP-binding protein Rho1	145.115	144.336	154.704	157.448	147.283	171.022	129.574	111.808	131.015	120.678	75.2955	NaN	NaN	NaN	94.6155	77.5635	106.397	63.9455	52.7181	88.6687
GBM49267.1	Peptidyl-prolyl cis-trans isomerase H	29.416	27.8604	31.6145	39.6381	14.0289	16.4769	29.8987	26.1082	51.758	83.121	166.975	NaN	NaN	NaN	47.913	52.8659	67.8094	28.8966	23.8259	29.4481
GBM49310.1	IST1	3.87265	29.7541	8.60665	16.3446	5.2246	NaN	7.32675	NaN	19.5933	29.0715	19.5457	NaN	NaN	NaN	54.5941	51.6751	33.2922	94.5455	88.3582	48.7146
GBM49605.1	putative pyruvate dehydrogenase E1 component subunit alpha, mitochondrial	96.8994	99.5988	89.571	90.0823	104.394	115.932	134.71	123.225	159.512	156.372	228.062	498.024	NaN	NaN	172.112	482.657	314.212	231.182	269.36	234.087
GBM49678.1	Transcriptional activator protein Pur-alpha	173.351	190.153	180.349	164.482	168.572	147.922	189.813	165.249	1084.92	857.457	865.9	NaN	NaN	NaN	253.541	368.354	255.976	339.254	357.138	399.432
GBM49851.1	Mitochondrial carnitine/acylcarnitine carrier protein	178.833	156.812	184.366	170.358	132.487	134.751	134.183	118.229	2924.51	3793.49	3014.56	NaN	NaN	NaN	869.008	269.158	874.126	165.325	110.215	164.938
GBM49853.1	Mitochondrial carnitine/acylcarnitine carrier protein	41.8971	30.3967	25.6251	34.217	3.34908	NaN	4.97847	2.16785	NaN	NaN	NaN	NaN	NaN	NaN	NaN	NaN	NaN	NaN	NaN	NaN
GBM49902.1	COP9 signalosome complex subunit 2	81.1159	94.0755	84.3164	72.2686	77.6106	76.884	78.7367	81.1322	402.38	202.385	322.143	NaN	NaN	NaN	47.0292	60.7226	NaN	48.5774	48.4473	37.0973
GBM49910.1	V-type proton ATPase subunit F	113.255	101.631	235.617	112.452	125.455	125.974	170.132	136.643	NaN	46.6308	NaN	NaN	NaN	NaN	NaN	NaN	NaN	NaN	NaN	NaN
GBM50007.1;GBM50008.1	Voltage-dependent calcium channel subunit alpha-2/delta-3	NaN	NaN	NaN	NaN	NaN	NaN	NaN	NaN	NaN	NaN	NaN	NaN	NaN	NaN	99.8561	120.236	120.38	32.7802	36.4111	40.6646
GBM50052.1;GBM50053.1	Myelin expression factor 2	116.863	121.673	123.783	113.154	171.853	156.749	163.553	168.53	240.411	367.495	192.309	NaN	NaN	324.744	134.357	301.964	106.784	76.6517	153.785	158.634
GBM50077.1	Eukaryotic translation initiation factor 3 subunit H	33.312	31.4655	25.939	38.6269	25.1488	10.8779	12.2605	37.4724	NaN	65.765	66.079	NaN	NaN	NaN	9.02388	28.8554	NaN	20.1251	21.7363	13.5732
GBM50130.1	Ras-related protein Rab-6A	46.6308	63.2381	43.6241	44.9187	50.3434	47.7545	38.037	44.8915	167.735	196.325	159.476	781.781	NaN	348.54	177.4	135.648	317.352	139.099	172.176	154.898
GBM50316.1	Heat shock protein 70 B2	58.1853	55.0006	58.1412	46.4636	29.5145	32.3141	34.9161	27.0174	NaN	NaN	NaN	NaN	NaN	11.277	NaN	NaN	NaN	NaN	NaN	NaN
GBM50721.1;GBM50723.1;GBM50724.1;GBM50725.1	Serine/threonine-protein kinase MRCK alpha	8.7593	6.53045	8.34935	10.1452	8.51801	15.0174	11.0049	10.095	55.8046	60.8934	72.3522	NaN	NaN	NaN	70.1923	60.0007	84.7303	88.403	85.5683	91.0113
GBM51011.1	U5 small nuclear ribonucleoprotein helicase	19.4904	25.5595	23.6141	25.5415	27.618	24.6586	21.4671	26.5566	49.3913	47.147	73.4167	NaN	NaN	NaN	148.228	139.41	108.631	46.3012	39.0498	49.1087
GBM51019.1	CUGBP Elav-like family member 2	30.7739	11.7918	27.1534	26.8022	39.1251	31.5671	48.6495	35.8866	NaN	NaN	NaN	NaN	NaN	NaN	NaN	NaN	NaN	NaN	NaN	NaN
GBM51076.1	Vacuolar protein sorting-associated protein 54	NaN	3.18591	1.98969	NaN	NaN	NaN	NaN	NaN	11.7009	NaN	NaN	NaN	65.1811	NaN	NaN	17.545	NaN	50.9209	18.8645	8.15764
GBM51086.1	putative N-acetyltransferase san	15.6416	21.964	16.3195	19.4888	16.52	12.7785	15.3892	17.8038	31.2056	41.5409	27.3287	NaN	NaN	NaN	199.63	205.653	150.637	57.3689	40.0156	27.685
GBM51111.1;GBM51112.1	Src substrate protein p85;Src substrate cortactin	6.35666	7.66022	2.76617	2.06442	NaN	NaN	NaN	4.10586	14.1625	12.7381	15.9085	NaN	NaN	NaN	NaN	NaN	NaN	NaN	NaN	NaN
GBM51140.1	hypothetical protein AVEN_244185-1	24.798	44.5184	40.4338	16.0326	85.7752	24.5104	24.5762	14.4134	NaN	NaN	NaN	NaN	NaN	NaN	NaN	NaN	NaN	NaN	NaN	NaN
GBM51191.1	Ecotropic viral integration site 5 ortholog	21.3661	23.3778	37.5193	33.8491	33.3404	30.7085	28.7583	29.8322	NaN	NaN	NaN	NaN	NaN	NaN	NaN	NaN	NaN	NaN	NaN	NaN
GBM51215.1	Clustered mitochondria	17.6055	20.42	20.2405	16.8311	20.7347	18.2602	18.4038	17.4641	59.46	53.6852	NaN	NaN	NaN	NaN	161.372	118.918	102.967	40.0722	34.2442	41.1192
GBM51229.1	40S ribosomal protein S3a	704.573	843.472	826.95	853.238	251.917	170.156	165.107	185.138	226.625	235.483	181.093	NaN	NaN	25.3579	78.8709	63.9278	224.498	334.961	266.436	301.427
GBM51231.1	Neurochondrin	5.59424	NaN	5.84836	NaN	NaN	NaN	NaN	NaN	NaN	NaN	NaN	NaN	NaN	NaN	NaN	NaN	NaN	NaN	NaN	11.6259
GBM51235.1	RAC serine/threonine-protein kinase	173.481	185.695	130.535	316.635	117.755	113.186	226.668	130.175	61.7387	94.5517	NaN	NaN	NaN	NaN	76.6948	382.021	201.344	200.031	196.28	41.1021
GBM51463.1	Contactin	32.4308	35.8839	30.6418	34.7206	66.8692	67.1504	81.5666	71.752	152.219	133.167	NaN	NaN	NaN	NaN	NaN	NaN	NaN	NaN	NaN	NaN
GBM51770.1	Stress-induced-phosphoprotein 1	84.4674	95.5875	76.4959	87.9121	121.227	145.97	115.839	124.948	344.866	250.561	221.276	NaN	NaN	NaN	259.72	258.782	187.39	115.278	83.7363	81.5119
GBM51772.1	Stress-induced-phosphoprotein 1	68.4493	75.2337	55.7333	54.5671	49.5312	48.1916	44.1145	50.4397	315.596	207.256	81.9535	NaN	NaN	NaN	NaN	NaN	178.507	233.16	228.004	326.214
GBM51802.1	hypothetical protein AVEN_4314-1	2.558	3.60989	NaN	NaN	17.2986	20.2337	15.5543	17.1531	NaN	NaN	NaN	NaN	NaN	NaN	NaN	NaN	NaN	NaN	NaN	NaN
GBM51803.1	28S ribosomal protein S2, mitochondrial	NaN	NaN	NaN	NaN	NaN	NaN	NaN	NaN	NaN	NaN	NaN	NaN	NaN	NaN	9.29653	36.7676	45.4854	32.4163	14.1399	27.8895
GBM51980.1	Mitochondrial import inner membrane translocase subunit TIM50	12.403	17.019	12.271	8.35787	60.4434	84.1289	72.0688	64.9915	NaN	NaN	NaN	NaN	NaN	NaN	106.916	244.486	134.869	38.9735	32.5946	29.8104
GBM52062.1	Protein hu-li tai shao	8.81954	8.2481	7.60413	8.17867	15.0202	14.1788	13.6118	14.7303	40.7513	40.0494	36.6126	NaN	NaN	NaN	107.77	99.0214	111.357	69.7428	66.2474	78.8308
GBM52163.1	hypothetical protein AVEN_265636-1	NaN	NaN	NaN	NaN	NaN	NaN	NaN	23.0475	NaN	NaN	NaN	NaN	NaN	NaN	42.3065	63.4197	129.205	20.7102	61.0533	54.9019
GBM52169.1	Multidrug resistance-associated protein 1	15.9671	18.3592	13.2556	13.9136	14.497	11.6946	13.1768	11.0366	NaN	NaN	NaN	NaN	NaN	NaN	53.6131	31.4493	46.983	42.9977	44.4601	36.3011
GBM52410.1	SNARE-associated protein Snapin	26.2913	30.7605	26.2935	24.2795	27.0782	23.1605	21.8043	20.4518	NaN	42.4453	NaN	NaN	NaN	NaN	NaN	78.8517	51.0837	35.3353	NaN	31.5826
GBM52440.1	Serine/threonine-protein phosphatase 2A catalytic subunit alpha isoform	117.307	127.241	104.707	113.865	113.995	133.389	82.5274	127.726	261.058	387.922	138.985	NaN	NaN	NaN	671.632	508.696	1001.51	730.851	373.136	605.554
GBM52442.1	Receptor of activated protein C kinase 1	584.179	659.716	603.289	636.071	500.031	482.014	487.309	466.987	964.839	955.509	818.368	2100.47	NaN	1349.42	1203	1663.66	667.621	728.547	894.304	895.571
GBM52447.1;GBM52448.1	RNA-binding protein squid	600.675	553.923	589.581	566.77	277.371	319.54	315.147	302.838	800.997	736.616	665.772	798.369	952.404	606.124	435.875	360.608	445.539	536.841	651.482	733.951
GBM52462.1;GBM52463.1;GBM52464.1	Pre-mRNA-splicing factor ATP-dependent RNA helicase DHX15	9.36659	6.72866	7.60101	6.88216	10.4613	9.12864	10.2544	10.5628	29.2547	NaN	NaN	NaN	NaN	1276.24	NaN	8.51675	NaN	7.35676	16.2493	10.1547
GBM52469.1	Nuclear pore complex protein Nup107	21.0152	25.8017	33.8047	37.3583	15.5416	15.5341	15.9388	12.3562	NaN	NaN	NaN	NaN	NaN	NaN	NaN	NaN	NaN	NaN	NaN	NaN
GBM52483.1	NEDD8	68.8751	117.328	116.621	117.428	40.1334	43.8996	35.5245	34.7387	83.1914	99.0878	103.808	NaN	NaN	NaN	317.347	288.206	191.364	253.598	659.188	292.165
GBM52484.1	Acyloxyacyl hydrolase	23.1359	27.5735	31.6458	31.4713	34.1267	31.9956	25.285	33.8767	NaN	NaN	NaN	NaN	NaN	NaN	NaN	NaN	NaN	NaN	NaN	NaN
GBM52500.1;GBM52501.1	Tetratricopeptide repeat protein 7B	25.8527	23.3051	27.574	23.1956	41.4985	29.0581	41.1655	43.6133	NaN	NaN	NaN	NaN	NaN	NaN	40.3651	54.5167	45.8743	55.1035	38.1166	45.5012
GBM52594.1	Endophilin-B1	68.7532	99.9815	91.117	105.008	66.1408	59.3241	71.9176	54.7923	127.351	NaN	NaN	NaN	NaN	NaN	NaN	NaN	NaN	NaN	26.2689	NaN
GBM52687.1;GBM52689.1	NACHT and WD repeat domain-containing protein 2	14.5127	18.0636	11.6103	12.8216	22.2675	19.0381	21.1088	18.3357	NaN	NaN	NaN	NaN	NaN	NaN	152.823	65.3503	259.583	61.537	66.4783	76.614
GBM52697.1	Anamorsin	35.4927	26.1636	22.8732	23.6967	27.879	32.934	21.6682	24.562	NaN	NaN	97.1924	NaN	NaN	NaN	NaN	NaN	NaN	NaN	NaN	36.1063
GBM53040.1	Translocon-associated protein subunit gamma	253.499	333.192	297.851	308.3	362.377	278.442	277.12	354.56	183.217	315.982	619.741	945.3	NaN	NaN	990.945	535.452	720.504	172.958	NaN	683.56
GBM53067.1	Glyoxylate reductase/hydroxypyruvate reductase	134.738	147.485	148.957	125.732	54.7291	69.4383	59.1847	61.6977	591.844	816.147	996.458	NaN	NaN	4199.7	86.4771	97.0223	76.7912	77.7431	100.197	85.4623
GBM53080.1	Oxysterol-binding protein 2	13.167	11.6869	14.4075	10.4549	18.8822	16.437	11.8418	19.6206	NaN	NaN	NaN	NaN	NaN	NaN	NaN	NaN	NaN	NaN	NaN	NaN
GBM53085.1	Oxysterol-binding protein 1	34.0259	26.8726	30.4862	33.1475	35.5601	37.329	28.7494	29.1833	31.587	57.2067	57.0947	NaN	NaN	NaN	84.1742	70.5982	119.691	45.7258	47.8625	77.8654
GBM53398.1;GBN65433.1;GBO30401.1	Cytochrome P450 3A28;Cytochrome P450 3A16;Cytochrome P450 3A16	266.037	281.536	279.303	273.516	164.673	129.839	162.098	156.911	90.4545	NaN	NaN	NaN	NaN	NaN	NaN	NaN	NaN	NaN	NaN	NaN
GBM53429.1;GBM84315.1	Protein unc-45 B	31.8131	25.7566	27.7416	20.8407	26.3287	25.4185	25.7042	23.2178	47.7604	61.2226	79.6248	NaN	NaN	NaN	68.6275	53.7335	70.0279	37.6933	74.1448	60.7004
GBM53430.1;GBM53431.1;GBM84316.1	Myotubularin-related protein 8	14.5891	14.4391	14.4926	19.4785	6.63369	6.98464	4.40607	8.87916	NaN	NaN	NaN	NaN	NaN	NaN	NaN	NaN	NaN	NaN	NaN	NaN
GBM53472.1	Syntaxin-7	70.0259	81.0523	76.3937	90.1079	128.723	150.639	118.89	111.501	162.962	74.8063	95.1347	NaN	NaN	NaN	24.56	NaN	NaN	51.151	80.0918	81.6707
GBM53496.1	hypothetical protein AVEN_261270-1	22.5747	21.301	21.7336	23.8707	6.31591	6.08504	8.07592	8.03421	NaN	NaN	NaN	NaN	NaN	NaN	NaN	NaN	NaN	NaN	NaN	NaN
GBM53538.1	Uracil phosphoribosyltransferase	9.35369	11.8176	12.8186	12.2974	17.5555	17.154	20.0215	14.656	NaN	NaN	NaN	NaN	NaN	NaN	34.0805	48.0022	34.65	22.1606	21.3917	12.1663
GBM53542.1	Afadin	9.48115	7.52842	12.7642	9.25574	6.78336	7.50052	5.92187	8.83246	37.8151	39.3462	32.275	NaN	NaN	NaN	13.3998	16.3253	12.5214	NaN	11.8635	7.49967
GBM53549.1;GBM53615.1;GBM54747.1;GBM54754.1	hypothetical protein AVEN_234010-1, partial;hypothetical protein AVEN_127070-1, partial;hypothetical protein AVEN_7182-1, partial;hypothetical protein AVEN_20162-1, partial	72.299	52.7717	146.913	57.665	88.3619	110.313	79.9962	107.574	NaN	NaN	NaN	NaN	NaN	735.629	NaN	NaN	NaN	NaN	NaN	NaN
GBM53646.1	Microtubule-actin cross-linking factor 1	43.9117	45.3732	43.1918	46.2981	36.9456	30.1463	36.6645	35.4101	54.4993	57.083	51.6704	143.764	NaN	NaN	171.759	147.267	146.602	124.942	104.006	125.627
GBM53667.1	Guanine nucleotide-binding protein G(q) subunit alpha	218.871	236.102	195.989	252.886	190.469	178.31	282.6	246.938	402.366	625.312	342.901	5255.22	NaN	NaN	310.169	437.465	339.751	210.901	283.212	203.985
GBM53675.1	Ras-related protein Rab-8A	9.10817	5.70132	10.209	24.952	3.85639	2.773	5.68181	8.0152	47.7516	72.0049	64.923	NaN	NaN	NaN	46.3276	54.4192	40.6865	36.3259	24.6414	24.0445
GBM53739.1	Dynein heavy chain, cytoplasmic	74.9258	76.8821	68.1489	67.0405	80.373	81.424	86.3807	84.1028	173.243	200.705	228.369	438.256	NaN	NaN	227.307	217.512	233.066	173.535	156.123	175.076
GBM53743.1	Zinc finger protein 227	7.05952	5.28645	NaN	NaN	3.17142	NaN	NaN	5.25634	NaN	NaN	NaN	NaN	NaN	NaN	15.5596	6.59935	9.77707	5.70542	6.14652	11.0595
GBM53958.1	Neural-cadherin, partial	11.3033	12.6758	12.9336	9.26793	16.7671	14.5037	13.1334	14.1551	59.0271	56.4274	113.18	NaN	NaN	NaN	62.1402	54.2864	69.6495	54.3644	45.3127	48.7428
GBM54239.1	60S ribosomal protein L15	387.187	400.692	358.372	435.081	183.789	283.203	217.963	196.953	552.718	605.676	471.884	NaN	NaN	NaN	785.341	464.126	701.072	159.419	197.981	260.333
GBM54242.1	Nuclear pore glycoprotein p62	NaN	NaN	NaN	NaN	NaN	NaN	NaN	NaN	147.141	210.39	192.302	NaN	NaN	NaN	NaN	18.6446	NaN	29.6285	11.7844	13.4499
GBM54359.1	Ubiquitin-conjugating enzyme E2 N	111.892	82.6903	102.851	99.0697	62.7969	53.027	54.2431	55.4585	50.6153	32.4065	NaN	NaN	NaN	NaN	218.154	126.603	256.408	NaN	38.345	NaN
GBM54371.1;GBN22201.1	AP-3 complex subunit mu-1;AP-3 complex subunit mu-2	69.1046	55.5864	51.5282	50.403	30.5237	41.4247	42.3885	36.7315	61.5687	60.9087	NaN	NaN	NaN	NaN	NaN	75.7132	72.2763	46.0472	28.3787	37.3619
GBM54548.1;GBM54549.1	Myosin heavy chain, non-muscle;Myosin heavy chain, non-muscle	396.103	462.408	414.485	387.273	310.647	270.889	311.694	261.889	650.244	632.529	555.688	2280.23	NaN	123.466	729.811	535.622	824.697	496.552	565.717	498.464
GBM54553.1	Myosin-11	56.5896	62.5069	57.3931	47.4641	77.1435	71.6995	85.2737	71.2962	150.082	123.281	152.616	1384.68	839.027	514.951	81.8047	77.6696	80.1554	123.019	41.4397	92.9293
GBM54555.1;GBM54556.1	cAMP-dependent protein kinase regulatory subunit	138.475	91.3803	106.557	95.8926	150.118	139.357	197.59	157.694	117.201	102.317	93.7411	737.467	NaN	NaN	773.909	525.333	630.61	649.565	640.487	627.515
GBM54715.1	Far upstream element-binding protein 1	6.74896	6.72458	6.383	9.45547	17.802	15.6363	19.6223	13.388	91.3772	104.779	68.1779	NaN	NaN	NaN	114.082	45.1291	42.1916	106.304	83.9612	86.5251
GBM55013.1	DnaJ subfamily A member 1	49.0235	45.4093	42.3502	63.2951	43.783	57.4676	48.8374	45.7937	265.6	109.287	98.4573	449.695	NaN	NaN	102.733	34.7517	40.8668	100.735	39.0116	67.5554
GBM55018.1;GBN96347.1	hypothetical protein AVEN_80923-1;hypothetical protein AVEN_202931-1	144.606	91.5792	140.783	174.525	128.744	171.66	152.257	157.999	NaN	NaN	NaN	NaN	NaN	NaN	NaN	NaN	NaN	NaN	NaN	NaN
GBM55085.1	Guanine nucleotide-binding protein G(o) subunit alpha	6.79091	6.2003	24.6031	22.7677	14.6061	14.4444	19.5135	15.319	37.3794	53.5749	72.8554	NaN	NaN	NaN	134.963	161.023	165.149	188.289	176.574	149.31
GBM55093.1	hypothetical protein AVEN_55976-1	NaN	12.9174	15.3662	10.7397	23.0749	25.1492	22.8398	21.9218	NaN	NaN	NaN	NaN	NaN	NaN	NaN	NaN	51.0942	NaN	NaN	NaN
GBM55164.1;GBM55165.1	Small ubiquitin-related modifier	111.344	132.457	100.65	108.446	45.3472	49.9778	49.5025	51.9379	218.243	175.848	135.821	NaN	NaN	NaN	426.87	266.991	340.782	135.293	83.474	88.3035
GBM55204.1	Protein broad-minded	NaN	NaN	NaN	NaN	NaN	NaN	NaN	NaN	NaN	NaN	NaN	NaN	NaN	NaN	52.3452	133.663	50.5476	67.4874	138.619	127.011
GBM55337.1	Ubiquitin-conjugating enzyme E2 L3	173.829	214.636	198.549	197.998	235.908	228.781	236.211	232.923	241.035	197.002	209.808	NaN	NaN	NaN	389.438	154.559	288.527	376.777	366.779	370.22
GBM55361.1	Exportin-1	4.09806	4.73019	4.56088	6.80851	11.3243	17.2306	18.4457	21.433	100.72	97.289	NaN	NaN	NaN	NaN	NaN	20.7573	38.2697	NaN	NaN	NaN
GBM55396.1	Mitochondrial dicarboxylate carrier	19.0001	17.6503	21.8422	88.2686	79.3945	89.9879	122.753	97.6607	NaN	NaN	NaN	NaN	NaN	NaN	NaN	NaN	NaN	NaN	NaN	NaN
GBM55416.1	G-rich sequence factor 1	49.9977	67.2473	46.6477	43.0794	25.8526	21.2996	23.9194	43.7095	148.231	225.49	46.5606	NaN	NaN	NaN	105.613	70.4955	105.761	185.665	242.369	217.171
GBM55462.1	Profilin-5	690.402	644.756	690.721	671.15	625.255	684.404	594.487	688.182	1787.95	838.43	1670.28	NaN	NaN	NaN	878.391	943.765	879.845	1245.26	864.932	812.769
GBM55672.1	Maleylacetoacetate isomerase	13.9046	16.1671	16.6759	15.1009	68.4973	82.7347	74.8104	67.1319	181.2	292.823	NaN	NaN	NaN	NaN	NaN	136.938	NaN	227.975	219.877	243.639
GBM55820.1	hypothetical protein AVEN_105539-1	4.87456	NaN	NaN	NaN	10.1514	3.44395	14.8068	10.1926	NaN	NaN	NaN	NaN	NaN	NaN	NaN	NaN	NaN	NaN	NaN	NaN
GBM55823.1	Protein tamozhennic	246.096	NaN	NaN	NaN	NaN	NaN	6.09372	4.11554	NaN	NaN	NaN	NaN	NaN	NaN	65.085	122.982	80.9075	55.9279	55.8865	49.0109
GBM56016.1	hypothetical protein AVEN_273878-1	14.247	7.25217	9.26471	7.7508	8.87721	6.74143	9.01752	8.42214	NaN	NaN	NaN	NaN	NaN	NaN	NaN	NaN	NaN	NaN	NaN	NaN
GBM56020.1	Pantothenate kinase 4	4.61342	5.63424	5.41111	4.09705	11.5676	10.4361	11.3228	12.3092	NaN	NaN	NaN	NaN	NaN	NaN	76.0525	63.5378	69.4504	31.3745	23.7301	27.3134
GBM56057.1	hypothetical protein AVEN_123200-1	5.1105	9.83376	6.05932	9.78908	14.0118	14.3137	18.2229	15.7522	NaN	NaN	NaN	NaN	NaN	NaN	NaN	NaN	NaN	NaN	NaN	NaN
GBM56063.1	Microsomal triglyceride transfer protein large subunit	41.3528	31.3068	62.0479	34.8081	56.6356	64.3282	53.7813	63.6481	NaN	NaN	NaN	NaN	NaN	NaN	NaN	NaN	NaN	NaN	NaN	NaN
GBM56065.1	Splicing factor 1	NaN	NaN	NaN	NaN	NaN	NaN	NaN	NaN	NaN	NaN	NaN	NaN	NaN	NaN	NaN	21.0418	NaN	5.87608	NaN	12.3578
GBM56071.1	Transmembrane emp24 domain-containing protein eca	123.464	198.58	122.183	252.536	152.324	83.6805	90.3089	93.0676	395.127	175.246	180.83	1582.84	NaN	NaN	301.9	430.395	292.26	243.138	234.701	278.104
GBM56668.1;GBM56669.1;GBM56670.1	Caprin-1	12.4448	10.8328	11.6489	11.8318	23.6094	24.6055	24.2678	18.6078	NaN	35.1931	NaN	NaN	NaN	NaN	NaN	NaN	NaN	NaN	NaN	NaN
GBM56770.1	Coatomer subunit zeta-1	13.2332	9.31246	10.3524	10.3313	10.2499	4.61735	4.8854	4.21589	NaN	NaN	NaN	NaN	NaN	NaN	NaN	NaN	NaN	21.8505	38.08	19.3398
GBM56771.1	SWI/SNF complex subunit SMARCC2	20.8147	23.3098	23.7506	17.2541	25.0293	16.6792	21.5032	19.2642	34.8289	17.4332	10.8569	NaN	NaN	NaN	12.1062	18.7638	9.37225	6.44533	4.96613	8.61993
GBM56789.1;GBM88633.1	Prostaglandin reductase 3;Prostaglandin reductase-3, partial	302.434	304.796	299.701	262.223	58.9547	45.2632	62.933	55.2235	NaN	NaN	NaN	NaN	NaN	NaN	NaN	NaN	NaN	NaN	NaN	NaN
GBM56791.1;GBM98121.1	Prostaglandin reductase 3	74.1465	76.0111	105.771	127.968	94.9011	66.6424	98.7918	113.682	NaN	NaN	NaN	NaN	NaN	NaN	NaN	NaN	NaN	NaN	NaN	NaN
GBM56797.1	Prostaglandin reductase 3	20.5698	108.841	127.427	98.6263	187.028	237.462	54.2711	263.857	81.896	NaN	129.126	NaN	NaN	NaN	85.5926	24.4356	NaN	NaN	NaN	NaN
GBM56933.1	Putative glutamate synthase	38.5582	34.9305	36.5127	35.0782	80.0749	77.6201	73.2538	83.805	176.751	116.533	149.905	NaN	NaN	121.89	253.304	361.707	463.825	159.309	193.379	223.412
GBM56978.1	E3 ubiquitin-protein ligase synoviolin	20.3212	14.6102	15.8289	17.7657	10.7815	14.784	23.7453	20.5344	57.479	60.7068	40.6048	NaN	NaN	NaN	50.7013	51.256	25.0206	32.6597	16.2395	22.9435
GBM56984.1	Tryptophan--tRNA ligase, cytoplasmic	6.52454	6.48649	5.50623	4.91904	24.6484	29.897	22.6866	29.5952	NaN	NaN	NaN	NaN	NaN	NaN	22.4238	23.4912	NaN	10.5356	14.4567	14.348
GBM57031.1	Ras-related protein Rab-22A	85.6623	90.6405	110.753	66.4129	52.1848	67.2997	69.4127	71.0591	139.245	234.662	82.8257	NaN	NaN	NaN	56.2116	132.982	NaN	NaN	NaN	NaN
GBM57050.1	putative small nuclear ribonucleoprotein Sm D1	11.7425	10.511	8.28497	15.0466	18.0044	17.4995	24.5509	23.2838	24.7081	25.8977	NaN	NaN	NaN	NaN	NaN	NaN	9.81989	41.3417	46.6966	47.3936
GBM57079.1	Sulfotransferase 1C2	69.1587	94.2801	87.4151	98.4663	81.5866	79.7755	81.702	71.5569	178.19	199.153	111.347	NaN	NaN	NaN	NaN	NaN	NaN	NaN	NaN	16.2794
GBM57092.1;GBN91072.1;GBO25962.1;GBO25968.1;GBO25978.1;GBO25983.1	Ubiquitin-like modifier-activating enzyme 1;Ubiquitin-like modifier-activating enzyme 1;Ubiquitin-like modifier-activating enzyme 1;Ubiquitin-like modifier-activating enzyme 1;Ubiquitin-like modifier-activating enzyme 1, partial;Ubiquitin-like modifier-activating enzyme 1, partial	40.7605	33.2997	52.0441	28.6885	122.49	118.189	156.895	128.836	NaN	NaN	NaN	NaN	NaN	NaN	NaN	NaN	NaN	NaN	79.8354	96.7742
GBM57160.1	Protein arginine N-methyltransferase 1	39.0346	39.2529	32.9639	43.0979	32.44	22.6408	23.0794	27.8372	72.7939	62.5277	118.982	NaN	NaN	NaN	48.9262	88.183	28.1632	39.9813	28.4942	39.7297
GBM57215.1;GBM57234.1	Glutathione S-transferase 1, isoform C;Glutathione S-transferase 1, isoform C	202.435	223.76	223.447	173.896	272.508	276.51	261.6	249.658	332.561	312.695	232.777	NaN	NaN	NaN	76.3685	37.7636	134.017	100.522	118.542	81.5142
GBM57261.1	ADP-ribose pyrophosphatase, mitochondrial	78.9699	66.7675	61.5379	49.3139	70.3685	64.4	NaN	60.5144	NaN	NaN	NaN	NaN	NaN	NaN	NaN	NaN	NaN	NaN	NaN	NaN
GBM57263.1	Fumarate hydratase, mitochondrial	120.953	156.493	122.293	160.164	148.569	190.867	156.299	189.098	383.82	529.306	297.736	NaN	NaN	NaN	301.207	245.834	323.332	407.761	321.039	267.428
GBM57474.1	putative small nuclear ribonucleoprotein E	247.026	317.421	252.274	186.79	337.299	454.795	384.649	393.072	NaN	NaN	38.8451	NaN	NaN	NaN	98.3862	141.391	87.086	187.174	116.92	102.454
GBM57479.1	Cysteine--tRNA ligase, cytoplasmic	30.2509	33.2608	27.2964	33.4962	36.758	45.5869	55.3107	41.4557	90.7081	NaN	NaN	NaN	NaN	NaN	37.8311	57.8845	27.4126	28.6705	35.7283	36.0077
GBM57737.1	Peroxisomal multifunctional enzyme type 2, partial	309.996	351.867	371.761	478.026	113.445	150.338	152.029	152.976	NaN	NaN	NaN	NaN	NaN	NaN	NaN	NaN	NaN	395.372	7054.98	288.437
GBM57809.1	WD repeat-containing protein 61	24.3526	23.1388	20.3831	19.3491	25.2215	29.6031	26.3561	27.6413	45.1467	46.6636	39.5503	NaN	NaN	NaN	8.39304	8.27049	NaN	12.4925	16.8656	11.9661
GBM57888.1	Protein lethal(2)essential for life	108.243	119.772	165.892	143.36	158.456	139.373	129.323	138.068	51.9429	NaN	NaN	458.017	NaN	NaN	60.0931	NaN	NaN	31.1354	26.5264	NaN
GBM57896.1	Cullin-4B	13.1595	12.2121	13.2076	12.9463	21.0369	22.1096	11.7621	24.0249	32.4987	45.489	19.0097	NaN	NaN	NaN	19.1821	22.0039	65.8148	37.2972	50.7843	31.3966
GBM57915.1	Annexin A11	163.226	182.106	177.093	117.001	267.549	267.313	241.978	261.28	1027.76	921.411	593.654	NaN	NaN	932.99	3512	2370.94	3559.18	237.805	161.096	270.739
GBM57917.1	Annexin A11	180.54	31.2474	65.7546	50.6932	209.896	218.598	367.179	264.284	1023.32	831.098	713.413	NaN	NaN	400.029	146.629	96.6887	103.361	55.6601	78.1472	NaN
GBM58086.1	hypothetical protein AVEN_10387-1	NaN	NaN	NaN	NaN	NaN	NaN	NaN	NaN	8.56486	6.36901	9.63731	NaN	NaN	NaN	113.828	112.694	286.334	145.713	126.064	215.283
GBM58195.1	Sarcoplasmic calcium-binding protein 1	104.463	120.144	86.42	121.914	373.961	387.511	304.267	357.285	51.3795	NaN	NaN	NaN	NaN	NaN	4098.19	1562.99	2060.66	293.774	48.5088	271.609
GBM58261.1	Importin subunit alpha-1	73.5922	58.728	63.8342	51.2936	20.4785	22.5394	19.8565	20.1302	39.8041	31.659	34.1834	NaN	NaN	NaN	24.1716	20.3495	14.835	32.1816	21.3468	35.1317
GBM58280.1	hypothetical protein AVEN_220197-1	32.5308	28.4155	29.4805	40.2923	163.819	121.409	155.248	128.172	NaN	NaN	NaN	NaN	NaN	NaN	NaN	NaN	NaN	NaN	NaN	NaN
GBM58473.1	Very-long-chain 3-oxoacyl-CoA reductase	84.1161	71.3182	108.925	145.361	57.4694	58.9547	61.1069	56.3446	NaN	NaN	NaN	NaN	NaN	NaN	NaN	NaN	NaN	NaN	23.1223	NaN
GBM58543.1	hypothetical protein AVEN_268615-1	14.4747	14.0219	15.1259	13.0821	68.3807	45.6025	48.3861	61.1328	54.165	95.4226	84.5531	NaN	NaN	NaN	35.8439	16.6745	17.8034	26.5195	22.3712	25.157
GBM58546.1	Serine/threonine-protein phosphatase 2A regulatory subunit beta isoform	18.9072	20.3644	17.1336	15.8866	29.5826	29.4001	31.856	32.2428	83.5204	106.351	142.651	NaN	NaN	NaN	129.286	89.5341	113.43	84.997	75.3146	90.9031
GBM58616.1	Calreticulin	191.681	131.069	198.348	140.472	212.751	201.078	219.176	168.394	357.347	242.719	250.422	1265.14	NaN	587.082	261.526	527.146	413.793	209.383	279.57	247.254
GBM58700.1	AP-1 complex subunit gamma-1	41.5708	50.7892	41.7491	55.7309	39.8962	47.4167	39.7606	48.0915	NaN	NaN	NaN	NaN	NaN	NaN	126.009	125.782	NaN	NaN	NaN	NaN
GBM58751.1	Pre-mRNA-processing factor 40 B	NaN	7.73894	12.3613	NaN	NaN	NaN	NaN	NaN	NaN	NaN	NaN	NaN	NaN	NaN	NaN	NaN	NaN	30.1623	33.387	NaN
GBM58885.1;GBN84414.1;GBN99356.1	Glutathione S-transferase Mu 1;Glutathione S-transferase;Glutathione S-transferase Mu 1, partial	508.225	153.245	313.792	179.048	411.402	396.405	482.155	420.527	494.321	253.852	278.612	NaN	NaN	NaN	NaN	19.1994	NaN	97.5109	121.215	73.8714
GBM59064.1	Cytochrome P450 4c3	121.178	62.2954	85.8839	58.7823	54.9569	53.4189	60.4758	59.4528	NaN	NaN	NaN	NaN	NaN	NaN	NaN	NaN	NaN	NaN	NaN	NaN
GBM59071.1;GBN13503.1;GBN46917.1	Cytochrome P450 4c3;Cytochrome P450 4C1;Cytochrome P450 4C1	NaN	NaN	NaN	NaN	NaN	NaN	NaN	NaN	NaN	NaN	NaN	NaN	NaN	NaN	401.139	214.884	NaN	120.761	NaN	102.704
GBM59166.1	Cofilin/actin-depolymerizing factor	3570.2	3622.07	2936.1	2644.48	5672.88	5223.22	5762.51	5027.45	2090.88	1272.06	1196.33	14815.4	2254.89	9987.86	608.16	1172.46	722.577	747.858	1692.81	545.827
GBM59196.1	Ras-related protein Rab-4B	21.1669	25.4974	20.4693	23.8884	24.9193	27.7353	27.988	25.7204	104.429	221.228	250.439	NaN	NaN	NaN	169.421	136.324	100.986	174.668	135.982	171.111
GBM59397.1	Peroxidasin	NaN	1.17454	1.10114	1.58883	NaN	NaN	NaN	NaN	NaN	NaN	NaN	NaN	NaN	NaN	NaN	NaN	NaN	NaN	NaN	NaN
GBM59399.1	Acyl-coenzyme A thioesterase 13	1.22108	1.3676	NaN	5.54573	NaN	NaN	11.2185	5.92528	NaN	NaN	NaN	NaN	NaN	NaN	NaN	NaN	NaN	NaN	NaN	NaN
GBM59452.1	eIF-2-alpha kinase activator GCN1	93.5971	132.962	164.628	98.7142	170.711	183.322	190.09	168.94	285.529	259.825	180.17	NaN	NaN	2689.25	251.229	253.302	267.047	80.0854	136.376	85.1
GBM59490.1	Cytosolic purine 5'-nucleotidase	332.822	290.423	323.821	481.797	247.557	236.986	117.31	344.967	43.2022	67.4855	70.5444	NaN	NaN	NaN	187.189	NaN	67.5387	12.5978	NaN	NaN
GBM59581.1;GBM61670.1	hypothetical protein AVEN_30082-1, partial;hypothetical protein AVEN_133456-1	10.9793	14.3102	5.2974	14.8295	19.4417	21.7202	24.4054	29.2811	26.869	22.2514	12.9698	NaN	NaN	NaN	196.991	201.495	326.532	190.35	136.864	187.932
GBM59663.1	Bifunctional purine biosynthesis protein PURH	1603.03	1686.64	1610.62	1335.16	616.215	582.332	561.723	547.05	2166.74	4011.69	1813.35	2495.28	NaN	601.318	23.2872	100.978	75.7115	231.009	161.641	261.452
GBM59791.1	Synaptic vesicle membrane protein VAT-1 -like	40.461	37.0034	84.4386	74.599	174.989	194.053	179.916	183.687	510.661	566.302	460.624	NaN	NaN	NaN	324.523	199.179	286.154	78.0809	56.6383	51.1965
GBM59793.1	Nuclear pore complex protein Nup93	6.7528	5.57607	5.4045	NaN	20.9737	22.4657	25.0415	24.934	42.2454	84.1824	164.066	NaN	NaN	NaN	52.4164	43.7049	NaN	NaN	NaN	NaN
GBM60071.1	3'(2'),5'-bisphosphate nucleotidase 1	185.919	138.595	141.843	140.085	214.805	198.463	211.637	182.935	862.699	496.853	384.608	1934.2	NaN	NaN	88.9444	99.581	82.7567	115.132	143.08	148.792
GBM60077.1;GBO25988.1	Uncharacterized protein K02A2.6;hypothetical protein AVEN_8786-1	NaN	NaN	NaN	NaN	NaN	6901.08	9482.71	4814.13	2251.01	452.454	383.258	NaN	NaN	NaN	1191.02	481.487	649.225	NaN	NaN	255.928
GBM60096.1	Protein Mo25	49.0117	37.9995	41.937	45.1489	94.4103	76.3038	106.654	94.2519	59.4511	71.2354	19.4085	NaN	NaN	NaN	268.044	261.084	229.654	144.461	133.833	64.8987
GBM60497.1	Ubiquitin-40S ribosomal protein S27a	6210.34	5891.42	6151.62	7593.48	2749.64	2741.34	2617.46	2594.24	3798.6	3376.4	4246.5	6859.85	NaN	NaN	2239.51	3093.18	7213.69	5634.53	6560.51	6017.89
GBM60499.1	Enolase	3979.88	4148.65	4214.91	4366.52	4789.73	5094.32	5686.22	4870.57	3082.19	2108.85	2092.18	17124.8	3750.22	4395.85	13931	13294.5	9535.67	17678	13504.5	12342.6
GBM60500.1	Protein phosphatase 1 regulatory subunit 7	26.7698	41.2605	36.733	31.2538	50.2771	40.3233	49.1928	44.3249	42.9342	NaN	NaN	NaN	NaN	NaN	NaN	NaN	448.424	NaN	NaN	29.5803
GBM60644.1	Polyadenylate-binding protein-interacting protein 1	53.713	45.5919	40.2651	52.9097	38.275	37.3597	33.9404	39.1842	84.2171	90.5558	267.922	NaN	NaN	NaN	75.8943	70.8276	69.9973	64.8649	47.7414	111.684
GBM60959.1	Golgi reassembly-stacking protein 2	14.6689	13.8724	11.3729	13.4892	8.99477	10.0043	10.5105	6.44954	26.9893	27.5503	27.6007	NaN	NaN	NaN	98.2333	78.5567	123.159	63.0273	107.031	109.649
GBM60976.1;GBM60977.1	CAP-Gly domain-containing linker protein 1	NaN	NaN	NaN	NaN	NaN	NaN	NaN	NaN	162.886	20.6289	NaN	NaN	NaN	NaN	NaN	NaN	NaN	98.9796	61.1526	72.6099
GBM61239.1	EH domain-containing protein 1	151.238	167.672	167.03	165.86	118.991	85.7189	111.654	95.0569	137.728	161.5	226.238	303.614	NaN	NaN	69.1477	59.3676	79.5987	103.048	72.4228	88.1152
GBM61360.1	CDK5 regulatory subunit-associated protein 3	41.1991	29.7696	39.9927	57.8277	29.0969	22.3418	24.0639	37.5197	NaN	7.83511	7.88759	NaN	NaN	NaN	NaN	8.2701	3.97559	5.2261	6.02315	5.42259
GBM61383.1	Band 4.1-like protein 3	NaN	NaN	NaN	NaN	NaN	NaN	NaN	NaN	NaN	NaN	NaN	NaN	NaN	NaN	NaN	NaN	NaN	29.1321	NaN	69.1984
GBM61809.1	hypothetical protein AVEN_80451-1	97.2136	86.7797	97.397	71.319	255.461	236.887	244.111	252.935	NaN	NaN	NaN	NaN	NaN	NaN	NaN	NaN	NaN	NaN	NaN	NaN
GBM61909.1	Mitogen-activated protein kinase 1	32.8145	31.5302	36.8679	27.9078	29.8141	41.3031	33.1943	32.7971	27.4331	32.5765	68.8822	NaN	NaN	NaN	123.577	NaN	15.1577	41.0118	34.0479	40.852
GBM61970.1;GBM61971.1;GBO22362.1	DCN1-like protein 4;DCN1-like protein 5;DCN1-like protein 4, partial	22.2363	13.8256	20.4693	24.6825	53.0366	62.1346	58.3408	73.3524	NaN	NaN	NaN	NaN	NaN	NaN	62.9254	64.4006	39.6125	19.7458	37.9886	26.2223
GBM62125.1	Ankyrin-3, partial	61.7565	69.6087	71.0992	62.5122	105.318	105.296	117.466	120.057	105.562	150.268	161.042	NaN	NaN	NaN	202.135	298.861	248.729	183.916	185.259	174.705
GBM62409.1	CDP-diacylglycerol--glycerol-3-phosphate 3-phosphatidyltransferase, mitochondrial	18.817	21.771	24.3827	22.7886	21.887	17.3499	23.0542	17.1216	NaN	NaN	NaN	NaN	NaN	NaN	NaN	NaN	NaN	NaN	NaN	NaN
GBM62427.1	Methionine--tRNA ligase, cytoplasmic	15.165	21.0907	10.7943	13.0824	28.0155	24.5735	28.1288	22.6951	85.0666	9.45988	NaN	NaN	NaN	NaN	42.7982	50.3542	79.6848	16.4146	11.6611	22.8499
GBM62451.1;GBN36597.1	Cysteine desulfurase, mitochondrial, partial;Cysteine desulfurase, mitochondrial	15.2077	18.7921	10.2454	9.39858	27.8157	26.5955	28.3831	21.8273	58.7115	NaN	NaN	NaN	NaN	NaN	69.6959	31.7873	NaN	65.3157	32.4086	40.8267
GBM62688.1	hypothetical protein AVEN_226426-1	193.537	220.095	221.214	285.132	894.816	906.635	817.66	962.353	NaN	NaN	NaN	NaN	NaN	NaN	NaN	NaN	NaN	NaN	NaN	NaN
GBM62823.1	Transmembrane GTPase Marf	24.8224	27.8042	25.998	23.7609	20.7886	20.8764	23.205	25.3667	NaN	NaN	NaN	NaN	NaN	NaN	164.712	121.149	199.441	122.148	124.698	130.194
GBM62824.1	Dolichyl-diphosphooligosaccharide--protein glycosyltransferase subunit	172.786	215.949	190.555	188.093	152.053	165.214	180.766	191.264	132.382	106.796	135.401	2224.69	NaN	NaN	84.0599	71.2743	187.862	138.595	149.359	131.218
GBM63067.1	hypothetical protein AVEN_68527-1	157.429	115.473	121.149	146.99	592.072	541.506	493.935	582.425	NaN	NaN	NaN	NaN	NaN	NaN	NaN	NaN	NaN	NaN	2.67155	NaN
GBM63197.1	Choline-phosphate cytidylyltransferase B	65.5531	57.7738	64.3136	55.0554	42.133	55.2209	45.4324	54.4112	195.924	109.03	119.177	NaN	NaN	NaN	NaN	62.5587	NaN	48.4018	78.405	NaN
GBM63237.1	putative G-protein coupled receptor 158	22.1621	21.3102	18.2178	20.6849	37.0441	46.5881	45.1151	36.4126	121.042	162.078	142.157	NaN	NaN	NaN	127.861	89.9078	195.566	79.229	130.579	74.5648
GBM63499.1;GBO41364.1	Papilin;hypothetical protein AVEN_178626-1, partial	80.2621	97.7577	149.574	147.043	251.249	231.198	155.521	261.032	NaN	NaN	NaN	NaN	NaN	NaN	NaN	NaN	NaN	NaN	NaN	NaN
GBM63650.1	hypothetical protein AVEN_10128-1	734.248	856.598	723.276	717.428	1532.62	1402.54	1579.1	1558.63	NaN	NaN	NaN	NaN	NaN	181.349	11.828	13.3144	16.3519	11.4727	9.11556	11.3192
GBM63653.1	hypothetical protein AVEN_10130-1	886.93	999.678	861.873	915.319	1973.98	1797.95	1824.7	1926.74	NaN	NaN	NaN	NaN	NaN	NaN	291.475	460.141	223.225	1226.77	1189.6	728.784
GBM63681.1	hypothetical protein AVEN_198687-1	110.447	100.061	115.474	111.436	144.09	106.596	133.051	119.172	223.465	NaN	NaN	NaN	NaN	NaN	1273.22	1788.37	1096.88	1054	908.985	919.854
GBM63700.1;GBM63702.1	hypothetical protein AVEN_147634-1;hypothetical protein AVEN_147634-2	42.3755	39.7401	59.3672	57.4632	25.1931	36.2964	39.4693	30.3794	NaN	NaN	NaN	NaN	NaN	NaN	NaN	NaN	NaN	NaN	NaN	NaN
GBM63708.1;GBM63710.1	Xin actin-binding repeat-containing protein 2;hypothetical protein AVEN_147640-2	40.5586	29.7435	25.2648	36.5861	24.8653	33.8883	37.0542	30.5983	NaN	43.2153	NaN	2350.78	NaN	NaN	146.665	195.669	110.401	1022.33	132.145	605.224
GBM63850.1	Exosome complex component RRP41	40.7597	31.1429	38.4373	27.9624	73.9899	87.6572	93.5489	86.4175	743.366	332.923	1406.67	NaN	NaN	NaN	NaN	NaN	NaN	NaN	NaN	NaN
GBM63863.1	hypothetical protein AVEN_69874-1	NaN	NaN	NaN	9.85662	195.872	186.234	211.182	157.683	111.872	81.1202	448.445	NaN	NaN	NaN	2796.34	2696.7	2256.35	1845.4	2204.3	2147.25
GBM64090.1;GBM64091.1	Troponin T	10.6166	9.1724	14.1807	8.81897	NaN	NaN	NaN	NaN	NaN	NaN	NaN	NaN	NaN	NaN	NaN	NaN	NaN	NaN	NaN	NaN
GBM64206.1	Phosphopantothenoylcysteine decarboxylase	7.65982	7.43809	11.0941	8.87549	13.1096	13.7575	11.298	14.392	47.7243	40.7809	NaN	NaN	NaN	NaN	36.2544	47.012	28.7889	40.0622	47.4779	34.5941
GBM64386.1	Tubulin-specific chaperone D	21.2709	20.543	20.2403	22.7035	44.655	41.9233	38.0052	45.1416	150.899	209.083	173.554	436.153	NaN	NaN	80.5088	84.6817	85.5743	81.8718	58.3558	70.0981
GBM64398.1	Mitochondrial import inner membrane translocase subunit TIM44	4.85062	6.28732	7.58459	5.77705	12.7216	11.2394	11.7862	11.7185	20.1274	28.212	34.228	NaN	NaN	NaN	49.5706	40.4881	32.7724	29.4962	32.9382	33.9985
GBM64505.1	GMP reductase 2	74.4685	95.9744	70.5972	80.192	81.2477	83.7459	108.245	95.1055	103.761	162.579	90.9973	347.278	NaN	NaN	179.293	267.082	299.999	452.811	492.623	501.874
GBM64605.1;GBM94438.1	hypothetical protein AVEN_270658-1;hypothetical protein AVEN_140456-1	92.311	95.6981	85.8469	120.235	38.6999	60.273	37.8556	50.9627	120.244	173.772	187.254	NaN	NaN	NaN	115.822	169.995	144.635	154	133.722	152.733
GBM64636.1	Phosphatidylinositol transfer protein alpha isoform	219.878	244.762	239.728	223.704	182.394	184.877	293.221	232.347	316.391	345.533	340.801	NaN	NaN	NaN	206.055	44.8396	105.414	40.0602	96.0304	142.449
GBM64731.1;GBM64785.1;GBM64805.1;GBM64808.1;GBN79539.1;GBN79559.1;GBN79569.1;GBN79603.1	putative aarF domain-containing protein kinase 5, partial;putative aarF domain-containing protein kinase 5, partial;putative aarF domain-containing protein kinase 5, partial;putative aarF domain-containing protein kinase 5, partial;putative aarF domain-containing protein kinase 5, partial;putative aarF domain-containing protein kinase 5, partial;putative aarF domain-containing protein kinase 5, p…	1.13525	3.35098	2.67245	2.23879	NaN	19.5182	10.9951	NaN	NaN	NaN	NaN	NaN	NaN	NaN	NaN	NaN	NaN	NaN	NaN	NaN
GBM64903.1	Armadillo segment polarity protein	4.67535	3.52174	3.60182	3.24773	6.11294	5.73962	3.32202	4.61286	45.0002	56.9997	46.9469	NaN	NaN	NaN	14.6878	28.7963	23.492	15.4735	14.6797	13.8594
GBM64991.1	Erythrocyte band 7 integral membrane protein	69.4715	58.6678	63.8188	79.4087	96.1507	87.0193	79.1641	104.801	205.032	65.9893	64.3242	NaN	NaN	168.294	NaN	NaN	NaN	NaN	NaN	NaN
GBM65022.1	hypothetical protein AVEN_238764-1, partial	NaN	17.4488	17.0563	19.2762	23.198	27.7571	27.4053	28.131	NaN	NaN	NaN	NaN	NaN	NaN	NaN	NaN	NaN	NaN	NaN	NaN
GBM65071.1;GBM65072.1	Acidic leucine-rich nuclear phosphoprotein 32 family member A	206.539	225.416	220.073	204.092	184.506	194.038	185.674	189.253	150.867	232.565	165.734	NaN	NaN	NaN	350.442	152.215	363.976	192.603	189.308	202.344
GBM65171.1	Glutathione S-transferase theta-1	10.673	9.82671	9.62724	8.63331	6.11376	7.57434	5.25299	5.2298	34.4106	37.5778	NaN	NaN	NaN	NaN	80.3875	71.6366	101.827	40.8447	74.342	69.8385
GBM65175.1	Protein phosphatase 1E	6.96006	NaN	3.87073	6.0704	4.91064	NaN	NaN	7.9211	12.156	NaN	NaN	NaN	NaN	NaN	75.6596	57.5551	29.7333	62.8893	74.8983	67.8825
GBM65231.1	Unconventional myosin-Id	23.6073	30.1909	31.0498	30.2735	24.1402	30.5989	26.4545	27.7209	35.9387	24.7583	26.0005	243.954	NaN	NaN	222.531	135.337	204.669	129.818	118.872	101.522
GBM65234.1	RING finger protein nhl-1	NaN	4.38051	NaN	11.2117	7.03858	6.01239	7.32313	NaN	NaN	NaN	NaN	NaN	NaN	NaN	48.1372	48.7781	52.7917	NaN	NaN	NaN
GBM65318.1;GBM65319.1	E3 ubiquitin-protein ligase MYCBP2	16.0755	18.104	16.3947	17.1579	9.70031	9.51942	9.0597	10.7782	NaN	NaN	NaN	NaN	NaN	NaN	NaN	NaN	NaN	NaN	NaN	NaN
GBM65334.1;GBN91034.1	40S ribosomal protein S19	1017.24	1066.56	1068.96	1068.22	930.581	960.59	766.143	905.341	881.457	1061.12	709.432	795.582	NaN	NaN	314.601	303.543	480.955	196.563	271.743	200.294
GBM65374.1	ATP-dependent Clp protease ATP-binding subunit clpX-like, mitochondrial	53.7219	45.1031	54.6415	48.0813	68.1584	42.2143	47.9538	48.177	116.04	137.783	176.691	NaN	NaN	NaN	NaN	NaN	NaN	60.0125	31.13	119.869
GBM65485.1	Nuclear protein localization protein 4	86.9662	55.9296	81.4449	64.4169	57.6473	59.5062	60.7917	54.5579	214.341	140.879	154.068	NaN	NaN	NaN	73.4033	84.3159	92.314	56.5136	37.9613	NaN
GBM65524.1	hypothetical protein AVEN_83376-1, partial	55.3421	40.1815	43.5552	30.3373	102.357	75.3917	72.5529	83.8392	NaN	NaN	NaN	NaN	NaN	NaN	NaN	NaN	NaN	71.2501	81.7261	54.7118
GBM65582.1	Ubiquitin carboxyl-terminal hydrolase isozyme L3	164.536	170.625	171.301	164.426	325.227	358.627	315.278	357.263	248.647	193.83	240.881	NaN	NaN	NaN	948.416	867.146	1448.58	401.477	423.446	327.102
GBM65755.1	Cullin-5	6.9261	7.18938	8.03166	7.5643	11.75	11.4474	21.1558	11.3752	82.561	37.298	NaN	NaN	NaN	NaN	55.965	83.0931	45.5814	61.6148	24.288	75.1071
GBM65772.1	T-complex protein 1 subunit alpha	182.393	203.852	199.719	228.541	82.9285	79.1691	93.349	97.126	81.0775	100.974	71.5518	NaN	NaN	NaN	49.3908	133.044	233.701	169.629	120.83	137.175
GBM66055.1	Threonine--tRNA ligase, cytoplasmic	96.6133	90.5173	82.5878	115.191	92.4708	92.7569	153.742	119.974	80.3951	93.5815	111.006	NaN	NaN	NaN	125.439	144.621	117.657	165.874	125.1	113.526
GBM66131.1	Tubulin-specific chaperone cofactor E-like protein	NaN	NaN	NaN	NaN	14.7559	10.1652	13.2707	12.5233	NaN	NaN	NaN	NaN	NaN	NaN	NaN	NaN	NaN	NaN	NaN	NaN
GBM66133.1	Coiled-coil domain-containing protein 47	20.4027	26.2987	19.9844	21.2774	27.2479	25.1191	29.9915	31.5678	NaN	NaN	NaN	NaN	NaN	NaN	71.7711	94.8753	104.583	39.1406	NaN	16.9339
GBM66210.1	hypothetical protein AVEN_231390-1, partial	NaN	NaN	NaN	NaN	NaN	NaN	NaN	NaN	NaN	4.8328	6.3524	NaN	NaN	NaN	NaN	NaN	NaN	NaN	NaN	NaN
GBM66273.1	hypothetical protein AVEN_245877-1	589.63	616.746	556.836	519.848	1924.64	1597.06	1550.31	1642.46	545.479	211.836	235.226	651.104	NaN	NaN	9939.37	9791.61	7526.25	10945.5	9689.2	9981.42
GBM66345.1	S-adenosylmethionine synthase isoform type-2	33.7048	34.8905	29.4617	32.0372	34.7102	29.7838	38.8327	35.735	72.8091	67.9204	72.0453	NaN	NaN	NaN	142.459	29.2711	123.972	25.9216	42.4358	NaN
GBM66357.1	ELKS/Rab6-interacting/CAST family member 1	NaN	NaN	NaN	NaN	NaN	NaN	NaN	NaN	NaN	NaN	NaN	NaN	NaN	NaN	NaN	NaN	NaN	27.5145	40.5765	30.3268
GBM66504.1	DnaJ subfamily B member 4	114.16	93.1397	97.2786	96.5229	76.3787	83.4038	80.9085	93.2011	73.6921	180.762	66.7911	NaN	NaN	NaN	200.002	107.867	183.576	160.407	134.012	117.916
GBM66510.1	60S ribosomal protein L36	925.136	1206.96	1056.78	1110.96	315.808	264.701	273.85	318.993	NaN	NaN	NaN	NaN	NaN	NaN	NaN	NaN	NaN	NaN	NaN	NaN
GBM66666.1	Protein transport protein Sec24C	37.377	34.7487	39.3778	28.9771	38.3939	43.9019	39.2387	43.4259	NaN	NaN	NaN	NaN	NaN	NaN	27.9121	NaN	NaN	32.1944	22.2153	52.5271
GBM66733.1	Serine/arginine-rich splicing factor 7	61.7543	69.1411	71.7697	61.6679	49.1264	61.5306	62.3939	43.1146	126.973	142.741	152.607	NaN	NaN	61.3228	133.01	120.989	146.184	202.896	198.65	162.36
GBM66936.1;GBN16038.1	Calcineurin B ous protein 1	166.952	170.602	164.324	150.94	98.1171	100.086	100.37	102.496	111.938	102.303	80.5776	NaN	NaN	NaN	91.5578	93.4253	65.3755	60.9805	40.1404	62.2421
GBM67088.1	U6 snRNA-associated Sm-like protein LSm2	15.4584	17.2492	18.3288	16.6212	34.6605	41.3584	54.4256	46.5378	NaN	NaN	NaN	NaN	NaN	NaN	NaN	10.6823	NaN	9.5218	21.8066	10.8978
GBM67157.1	Prefoldin subunit 2	24.6909	39.4793	42.1857	20.6588	21.017	16.7234	20.0241	8.02246	1.89317	4.20646	4.10843	NaN	NaN	NaN	NaN	9.65021	8.88931	26.5867	24.2891	23.5387
GBM67178.1	hypothetical protein AVEN_126552-1	659.518	656.406	631.673	692.799	194.503	180.56	198.332	186.585	1080.74	742.262	572.227	NaN	1205.62	NaN	998.592	77.8548	629.445	724.218	81.9125	711.178
GBM67192.1	40S ribosomal protein S23	283.179	335.406	289.814	294.374	251.213	330.452	338.903	297.766	256.042	550.105	405.46	1501.96	NaN	31.8264	527.884	361.782	371.939	590.471	357.033	554.581
GBM67195.1	40S ribosomal protein S23	43.0284	27.628	25.0942	35.567	247.998	66.7733	226.73	35.6295	27.3646	19.1131	32.0612	NaN	NaN	NaN	79.054	28.4878	106.648	18.7506	18.5157	7.72693
GBM67197.1	UDP-N-acetylglucosamine--peptide N-acetylglucosaminyltransferase subunit	5.84339	7.18726	7.98911	11.3936	11.9521	12.449	10.9659	12.508	37.2928	46.7117	86.0872	NaN	NaN	NaN	66.7273	36.3239	78.8119	30.2541	32.9205	36.9561
GBM67336.1	Protein disulfide-isomerase	2202.9	2345.29	2618.16	2044.71	1560.78	1462.51	1315.01	1330.9	1854.53	1740.31	1656.77	748.176	NaN	388.352	1695.4	1743.71	1281.19	1041.76	499.352	763.194
GBM67422.1	B-cell receptor CD22	77.5718	70.2959	29.0327	62.6051	85.1564	62.463	84.2997	76.3188	6.361	7.47785	14.552	NaN	NaN	NaN	317.925	382.607	341.33	191.005	230.642	227.28
GBM67428.1	hypothetical protein AVEN_219235-1	21.2548	18.0581	18.9124	13.9181	8.47781	20.6154	16.0127	NaN	83.9625	73.7478	73.4283	NaN	NaN	NaN	697.085	771.671	607.667	367.168	288.202	413.937
GBM67481.1	V-type proton ATPase subunit C, partial	424.951	442.666	413.146	383.282	252.207	260.271	252.908	269.839	116.955	131.189	NaN	1387.04	NaN	NaN	26.0335	75.5517	36.3871	255.804	79.194	128.097
GBM67689.1	TAR DNA-binding protein 43	20.7932	16.8031	16.0053	15.2008	24.7856	18.9882	28.2086	20.4348	32.064	39.9017	37.019	NaN	NaN	NaN	NaN	NaN	NaN	10.9663	21.598	34.2684
GBM67772.1	Exosome RNA helicase MTR4	6.07372	4.31378	3.93735	4.67952	6.35396	7.25514	4.0219	4.08125	NaN	NaN	NaN	NaN	NaN	NaN	NaN	NaN	NaN	NaN	NaN	NaN
GBM67821.1	hypothetical protein AVEN_158124-1	5.43788	8.73356	8.9716	5.36392	53.3538	51.4096	60.1149	51.9577	NaN	NaN	NaN	NaN	NaN	NaN	NaN	22.6332	NaN	10.4596	NaN	NaN
GBM67859.1	hypothetical protein AVEN_70864-1	550.492	593.694	570.292	642.946	499.12	621.04	612.398	736.953	225.497	201.106	1729.85	1104.94	NaN	NaN	69.9524	225.138	40.9588	53.0257	13.4191	37.8418
GBM68004.1	Nucleolar GTP-binding protein 1	35.7653	31.2189	31.4299	32.3855	25.301	14.2652	17.8484	17.417	NaN	NaN	NaN	NaN	NaN	NaN	NaN	NaN	NaN	NaN	NaN	NaN
GBM68013.1	hypothetical protein AVEN_102749-1, partial	143.942	49.8723	373.001	84.244	462.867	292.667	346.073	437.175	9.92799	33.1434	11.1535	NaN	NaN	NaN	NaN	NaN	NaN	NaN	NaN	NaN
GBM68113.1;GBM96682.1	Syntenin-1	56.0565	54.1414	59.1288	56.814	55.0068	71.9805	56.5033	75.9328	210.786	NaN	NaN	NaN	NaN	NaN	NaN	NaN	NaN	NaN	NaN	NaN
GBM68160.1	Long-chain-fatty-acid--CoA ligase 1	196.732	145.215	146.207	146.621	256.672	225.715	239.036	226.553	367.631	445.243	557.231	NaN	NaN	NaN	98.6297	61.178	128.979	61.3131	69.8817	48.6854
GBM68165.1	hypothetical protein AVEN_50856-1, partial	399.33	480.708	511.778	505.41	1048.27	1044.11	977.025	1073.58	NaN	NaN	NaN	NaN	NaN	NaN	NaN	NaN	NaN	NaN	NaN	NaN
GBM68213.1	3-hydroxyacyl-CoA dehydrogenase type-2	353.949	221.634	281.522	235.914	217.3	214.946	348.195	198.228	NaN	33.5552	110.896	224.26	NaN	NaN	NaN	263.287	NaN	307.613	414.149	443.316
GBM68781.1;GBM68782.1	Protein kinase C, brain isozyme;Protein kinase C, brain isozyme	32.7914	31.4656	29.2479	42.8761	36.7202	33.7378	42.0491	32.244	65.5308	88.2656	66.0012	NaN	NaN	NaN	149.874	142.125	122.038	113.01	70.1882	123.166
GBM68839.1	Sorting nexin-6	68.2702	89.6832	66.0558	80.0786	38.5381	37.4209	40.7035	42.132	72.7765	53.8186	33.7364	641.977	NaN	NaN	147.267	103.012	113.498	129.666	103.312	122.708
GBM68840.1	Putative RNA-binding protein Luc7-like 1	NaN	NaN	NaN	NaN	NaN	NaN	NaN	NaN	63.8162	68.7746	105.276	NaN	NaN	NaN	43.1449	84.0536	59.1912	46.8837	45.6511	41.5874
GBM68853.1;GBN05730.1	60S ribosomal protein L27	230.934	257.949	238.814	251.081	131.237	119.452	105.631	86.9357	267.406	263.17	311.096	405.992	NaN	NaN	394.07	409.355	404.1	368.415	295.363	384.815
GBM68882.1	ATP-dependent RNA helicase DHX8	23.2837	19.2515	20.3677	20.4942	15.0989	18.5119	19.3137	19.321	NaN	NaN	NaN	NaN	NaN	NaN	NaN	NaN	NaN	NaN	NaN	NaN
GBM68919.1	Putative tricarboxylate transport protein, mitochondrial	329.851	273.317	286.204	256.369	221.855	208.326	214.482	207.352	741.081	421.823	500.632	NaN	NaN	NaN	NaN	NaN	NaN	36.5367	125.517	93.7126
GBM68921.1	Uncharacterized protein C05D11.1	26.1811	18.917	35.7047	75.1181	89.106	101.216	61.4602	83.6764	60.1083	NaN	NaN	NaN	NaN	NaN	NaN	NaN	NaN	NaN	NaN	NaN
GBM68948.1	Alpha-soluble NSF attachment protein	7.03671	8.37538	5.24149	13.369	25.5629	18.9412	11.6103	21.0431	NaN	NaN	NaN	NaN	NaN	NaN	43.5399	NaN	30.0905	58.5582	57.276	141.49
GBM69010.1	Epidermal growth factor receptor kinase substrate 8	15.6191	16.731	18.4167	14.7978	18.1042	24.5822	21.8738	20.6906	27.9734	25.0596	18.8428	NaN	NaN	NaN	NaN	NaN	NaN	NaN	45.6992	NaN
GBM69056.1;GBN59447.1	Histone H2A.Z;Histone H2A.V	46.8025	42.4967	49.096	45.9732	41.509	27.8966	25.5264	25.1752	NaN	NaN	15.6833	4287.77	NaN	246.504	67.5193	68.0581	66.502	191.677	178.419	203.078
GBM69202.1	Cytochrome P450 2U1	31.4444	22.5103	26.7367	14.9219	21.7806	24.4905	19.1356	24.7151	44.0197	36.4649	NaN	NaN	NaN	NaN	NaN	NaN	NaN	24.8078	NaN	NaN
GBM69385.1	C-terminal-binding protein	21.6349	21.2558	25.9728	30.2613	36.686	27.4021	35.2799	31.9328	224.103	304.947	261.458	NaN	NaN	NaN	86.0744	63.9102	78.3229	56.9027	62.8406	80.5347
GBM69517.1	Cystathionine gamma-lyase	258.395	297.201	260.549	386.628	147.889	153.582	135.378	160.993	482.442	397.283	413.5	NaN	NaN	NaN	5531.89	131.091	3710.23	98.2775	48.3909	NaN
GBM69691.1	hypothetical protein AVEN_49062-1	40.5371	47.956	61.929	65.1161	41.6978	41.1213	45.7547	42.1584	NaN	NaN	NaN	NaN	NaN	NaN	NaN	NaN	NaN	76.5314	NaN	NaN
GBM69829.1;GBN19028.1;GBN77502.1;GBO45781.1	Sulfotransferase family cytosolic 1B member 1, partial;Sulfotransferase family cytosolic 1B member 1;Sulfotransferase 1C2, partial;Sulfotransferase family cytosolic 1B member 1, partial	21.135	34.0359	39.9747	30.9277	52.518	44.953	57.607	58.0207	NaN	26.43	NaN	NaN	NaN	NaN	NaN	NaN	NaN	NaN	NaN	NaN
GBM69904.1	Ryanodine receptor, partial	NaN	NaN	NaN	NaN	NaN	NaN	NaN	NaN	NaN	NaN	NaN	NaN	NaN	NaN	180.255	164.106	156.926	39.1167	31.6652	27.2353
GBM70051.1	Thrombospondin-4, partial	242.401	319.516	399.353	254.671	85.1677	82.86	76.7167	68.2992	122.651	47.2904	NaN	NaN	NaN	NaN	NaN	NaN	NaN	NaN	NaN	NaN
GBM70052.1;GBN93206.1;GBN93207.1	Dual specificity mitogen-activated protein kinase kinase 1	16.2617	12.3327	11.1467	14.2432	11.9925	11.5732	13.1873	13.6173	68.794	57.6786	66.843	NaN	NaN	NaN	78.2709	110.661	67.6355	88.0737	94.22	49.6093
GBM70216.1	AFG3-like protein 2	71.6083	70.0099	69.377	79.2707	79.6908	68.9865	70.5596	82.7324	120.921	91.5213	158.07	NaN	NaN	NaN	136.028	335.766	172.184	149.371	134.48	103.817
GBM70278.1	Protein disulfide-isomerase A3	5878.37	5837.15	6429.18	6479.63	3769.25	3300.05	2290.63	3275.43	1372.83	2332.62	1972.99	12487.6	NaN	NaN	301.166	329.788	882.69	270.344	676.734	269.839
GBM70427.1	Tripeptidyl-peptidase 2	40.5897	48.5755	47.9249	42.7752	56.8549	51.9509	52.4855	46.8575	122.529	131.83	85.7556	NaN	NaN	NaN	655.945	702.402	744.579	354.664	352.84	511.171
GBM70454.1	Mitochondrial import inner membrane translocase subunit Tim13-B	81.2815	87.8464	90.1034	101.497	105.748	118.151	109.577	100.752	NaN	NaN	NaN	NaN	NaN	NaN	NaN	NaN	NaN	NaN	NaN	NaN
GBM70524.1;GBM70525.1	putative phospholipid-transporting ATPase IIB	10.4582	NaN	8.16727	NaN	6.9164	10.8773	8.42266	8.08667	NaN	NaN	NaN	NaN	NaN	NaN	35.7738	NaN	NaN	19.3746	NaN	NaN
GBM70528.1	Aminoacyl tRNA synthase complex-interacting multifunctional protein 1	78.4196	104.518	87.8545	104.484	32.0046	37.2168	33.5438	38.4785	79.3536	73.3089	NaN	NaN	NaN	NaN	96.0777	141.76	57.5214	52.4348	35.8856	43.7677
GBM70529.1	Purine nucleoside phosphorylase	187.129	227.379	211.93	202.458	179.656	165.577	159.961	170.765	504.831	380.673	328.839	NaN	NaN	NaN	548.517	69.498	NaN	43.6725	NaN	NaN
GBM70621.1	Vacuolar protein sorting-associated protein 8	6.91411	9.28245	9.3274	13.2874	11.9716	12.4701	11.6785	8.43001	106.658	47.8635	48.4518	NaN	NaN	NaN	NaN	NaN	NaN	NaN	NaN	22.5387
GBM70629.1	Synapse-associated protein 1	54.7247	52.7104	53.1733	50.9396	45.1253	36.0871	52.1438	46.4322	NaN	NaN	NaN	NaN	NaN	NaN	NaN	73.7014	NaN	69.9438	51.6445	83.8526
GBM70646.1;GBO06671.1	Complement C3;hypothetical protein AVEN_62841-1	94.8403	130.495	108.805	118.745	NaN	7.46784	12.2516	10.7816	NaN	NaN	NaN	NaN	NaN	NaN	NaN	NaN	NaN	94.206	122.279	91.4756
GBM70852.1		NaN	1.15332	1.32054	2.656	3.06996	6.67996	NaN	8.65616	16.2931	11.158	15.5621	NaN	NaN	NaN	22.1049	14.5451	21.8725	20.094	19.6415	23.3609
GBM71001.1;GBM71003.1	UPF0183 protein C16orf70	NaN	NaN	NaN	NaN	NaN	NaN	NaN	NaN	111.136	178.873	215.578	NaN	NaN	NaN	95.7157	NaN	173.907	104.189	52.8372	99.6796
GBM71176.1	Hydroxymethylglutaryl-CoA synthase, cytoplasmic	4.43007	3.51924	5.7766	3.62621	2.8956	3.57178	3.44769	3.5203	NaN	NaN	NaN	NaN	NaN	NaN	NaN	NaN	NaN	NaN	NaN	NaN
GBM71196.1	hypothetical protein AVEN_118203-1	8.31315	5.69988	5.85748	5.26632	10.5652	13.9519	12.4516	11.567	NaN	NaN	NaN	NaN	NaN	NaN	15.4933	31.493	22.5262	12.9008	8.36199	4.97203
GBM71330.1	Fatty acid-binding protein	258.11	283.354	301.339	260.641	297.399	252.541	254.593	276.072	299.477	200.594	173.832	NaN	NaN	NaN	924.949	569.977	888.599	102.974	160.248	97.0922
GBM71543.1	Cysteine sulfinic acid decarboxylase	28.5618	36.7625	32.4738	32.9799	44.5687	34.441	34.7017	33.0515	NaN	NaN	310.68	NaN	NaN	NaN	NaN	NaN	NaN	NaN	NaN	7.26899
GBM71603.1	Eukaryotic translation initiation factor 6	82.372	39.64	53.758	48.8252	33.4496	30.5789	36.7418	26.2772	159.452	177.78	134.295	NaN	NaN	NaN	15.1756	NaN	6.1945	32.6279	22.1384	19.4383
GBM71955.1	Ubiquitin-conjugating enzyme E2 N	69.7396	74.4641	63.6427	60.1227	62.1058	71.5417	79.0335	69.2989	108.2	85.6835	55.9134	302.019	NaN	NaN	492.406	343.538	476.988	198.416	231.524	249.031
GBM72175.1;GBM72176.1;GBO10414.1;GBO10415.1	Peptidyl-prolyl cis-trans isomerase B	626.634	628.793	682.275	693.182	69.3167	63.7288	69.3986	74.1368	NaN	NaN	NaN	NaN	NaN	NaN	NaN	NaN	NaN	NaN	NaN	NaN
GBM72177.1	Glutathione synthetase	93.1892	110.778	94.8815	102.064	80.71	58.8982	66.129	64.2016	632.111	793.121	140.757	346.206	NaN	NaN	NaN	NaN	35.0352	38.6632	49.651	28.7411
GBM72318.1	Solute carrier family 12 member 6	22.9832	19.5821	17.939	21.9613	59.1928	53.7291	62.0501	59.9576	8.98117	9.35172	11.3523	NaN	NaN	NaN	63.8629	55.6645	51.8863	40.3101	29.6766	31.7864
GBM72380.1	putative protein BRICK1-B	5.45254	5.99249	8.12328	6.60523	6.08455	NaN	3.17126	NaN	NaN	NaN	NaN	NaN	NaN	NaN	NaN	NaN	NaN	NaN	NaN	NaN
GBM72459.1	Isoleucine--tRNA ligase, cytoplasmic	107.803	112.096	81.4875	100.872	48.8637	35.584	46.6547	47.3375	NaN	NaN	NaN	NaN	NaN	NaN	NaN	31.7312	NaN	34.4236	NaN	NaN
GBM72462.1	Isoleucine--tRNA ligase, cytoplasmic	227.366	227.7	213.794	231.089	276.738	248.519	242.765	235.423	NaN	43.5619	39.558	NaN	NaN	NaN	72.5249	88.2573	58.8123	28.2228	18.8608	45.9224
GBM72697.1	Signal peptidase complex catalytic subunit SEC11C	178.768	168.608	138.493	157.52	316.872	227.11	361.887	287.319	139.543	192.258	145.535	NaN	NaN	NaN	169.156	NaN	NaN	NaN	NaN	NaN
GBM72807.1;GBN71458.1	hypothetical protein AVEN_230359-1;hypothetical protein AVEN_275074-1	NaN	11.713	3.32907	12.0766	10.5658	5.00087	NaN	6.72283	74.1399	111.917	109.564	NaN	NaN	NaN	54.7452	36.4874	28.2291	221.72	113.996	126.031
GBM72861.1	Alpha-aminoadipic semialdehyde synthase, mitochondrial	87.702	130.103	127.16	160.067	141.156	118.479	129.481	125.594	229.867	170.21	337.5	NaN	NaN	NaN	NaN	NaN	NaN	NaN	NaN	NaN
GBM72863.1;GBM72864.1	WD repeat domain phosphoinositide-interacting protein 2	18.7445	12.9738	17.5433	17.199	19.6421	30.6141	22.1438	28.5237	NaN	NaN	NaN	NaN	NaN	NaN	NaN	NaN	NaN	NaN	NaN	NaN
GBM72870.1	Nascent polypeptide-associated complex subunit alpha, muscle-specific form	130.798	159.136	138.237	158.079	233.347	253.519	268.495	245.17	231.294	199.473	174.166	NaN	NaN	NaN	791.446	1004.5	892.431	571.357	502.741	495.745
GBM72885.1	Integrin beta-PS	168.814	181.855	194.74	234.421	205.811	197.845	229.642	189.684	443.321	529.05	478.505	NaN	NaN	NaN	240.155	509.951	2765.71	286.384	136.948	224.87
GBM72943.1	Sarcosine dehydrogenase, mitochondrial	102.356	89.5252	200.309	140.723	161.691	165.376	119.079	130.91	49.3035	64.2871	65.4194	NaN	NaN	NaN	NaN	24.9566	NaN	NaN	NaN	NaN
GBM73119.1	Heterogeneous nuclear ribonucleoprotein A1, A2/B1	98.4063	78.1856	88.5742	97.892	61.1977	73.5767	70.0309	72.0569	46.3956	63.1479	52.0394	322.588	NaN	NaN	208.594	294.978	341.168	79.9706	63.8843	67.8215
GBM73120.1	Signal peptidase complex subunit 3	261.421	291.333	306.89	304.252	283.583	231.394	255.005	263.884	176.49	179.166	171.102	NaN	NaN	NaN	305.47	105.345	417.398	472.825	551.754	716.205
GBM73139.1	Glycogen phosphorylase	197.143	195.068	225.303	202.783	201.417	236.623	184.311	192.024	479.997	629.246	333.486	359.689	NaN	171.098	1939.68	1883.29	1757.45	457.182	497.501	201.888
GBM73140.1	Glycogen phosphorylase, brain form	37.1683	43.8637	48.2245	43.3906	46.0437	43.2832	45.9101	46.7112	774.678	838.655	636.664	548.332	NaN	NaN	229.395	204.951	162.914	309.731	224.505	265.878
GBM73222.1	Arginine--tRNA ligase, cytoplasmic	52.2388	49.016	47.2168	58.1966	69.715	80.2873	73.2813	76.9633	171.278	235.594	230.287	NaN	NaN	NaN	298.835	290.564	223.054	119.136	181.666	100.591
GBM73229.1	Major heat shock protein Bc	19.2954	24.3832	17.3951	16.663	11.1689	13.733	12.5621	12.9439	58.9099	57.315	NaN	NaN	NaN	NaN	NaN	NaN	NaN	NaN	NaN	NaN
GBM73250.1;GBN67836.1	60S ribosomal protein L13a, partial;60S ribosomal protein L13a	50.4491	42.7609	37.5482	35.6913	9.63725	5.61946	7.13155	5.03167	NaN	NaN	NaN	NaN	NaN	NaN	NaN	NaN	NaN	NaN	NaN	NaN
GBM73353.1	U1 small nuclear ribonucleoprotein C	7.11316	11.1681	8.01099	5.38998	7.66593	9.09725	12.5064	9.38916	NaN	NaN	NaN	NaN	NaN	NaN	NaN	NaN	NaN	NaN	NaN	NaN
GBM73417.1;GBM73418.1	Sodium bicarbonate cotransporter 3	8.37798	9.02884	11.4252	13.8257	14.493	9.36577	12.6034	10.8788	78.8532	71.582	61.3527	NaN	NaN	NaN	35.3283	NaN	20.1764	21.141	20.6323	17.9415
GBM73637.1	Protein singed	45.2108	41.4892	38.6976	43.1285	84.3822	76.2457	75.5463	78.2702	NaN	NaN	NaN	NaN	NaN	192.112	NaN	NaN	NaN	52.6538	41.1631	48.1771
GBM73803.1	Structural maintenance of chromosomes protein 1A	12.2168	11.2202	13.2239	15.8835	11.1068	7.01803	8.51569	5.34922	64.5861	57.8667	60.1397	NaN	NaN	NaN	NaN	68.2889	NaN	NaN	NaN	NaN
GBM73875.1	Obscurin, partial	13.487	5.16939	6.91044	5.48404	7.59042	21.8142	12.8994	18.348	95.7462	NaN	NaN	NaN	NaN	NaN	562.467	173.549	610.326	55.1266	56.0321	26.309
GBM73877.1	Obscurin, partial	234.721	253.021	253.805	247.765	352.272	346.925	326.234	350.057	160.689	185.642	209.138	934.944	NaN	472.533	1172.99	928.744	591.651	443.089	408.375	467.397
GBM74108.1;GBN34335.1	Heat shock protein 60A	368.022	374.927	397.763	397.977	240.508	281.905	287.969	298.34	455.22	545.161	508.774	491.567	NaN	49.2465	478.115	451.808	543.186	471.089	461.381	594.609
GBM74117.1	Proteasome subunit beta type-3	287.221	285.081	258.422	304.581	449.998	385.784	380.925	380.057	635.405	319.424	307.662	NaN	NaN	NaN	NaN	NaN	NaN	NaN	NaN	NaN
GBM74253.1	Putative acyl-CoA-binding protein	281.016	311.597	344.812	428.14	131.926	126.036	145.84	112.514	NaN	25.2095	NaN	NaN	NaN	NaN	42.7468	NaN	NaN	30.5305	22.4413	33.9815
GBM74287.1;GBM74289.1	hypothetical protein AVEN_20298-2;hypothetical protein AVEN_20298-1	215.824	13.591	198.501	NaN	55.9739	138.142	277.545	120.933	NaN	NaN	NaN	NaN	NaN	NaN	NaN	NaN	NaN	NaN	NaN	NaN
GBM74295.1	hypothetical protein AVEN_20302-1	13892	8003.16	16684.7	8693.72	198.852	243.983	225.998	232.603	13625	14314.2	13248.5	NaN	1569.05	2623.45	2495.43	1069.27	1939.64	4393.34	3517.83	3939.44
GBM74339.1	Tubulin beta-1 chain	5489.55	5422.82	5309.78	5128.52	4893.58	4831.93	5106.03	5038.56	5569.32	6657.88	7963.07	2052.11	887.398	914.462	8671.67	7508.04	7035.46	10609	10276.1	10578.1
GBM74424.1	NADP-dependent malic enzyme	84.4923	77.2978	77.5425	63.2852	85.1784	88.4425	103.802	81.1192	109.994	187.203	94.3797	NaN	NaN	NaN	116.141	156.877	165.838	300.277	348.618	478.323
GBM74432.1	Endoplasmin	1297.35	1356.39	1244.74	1301.39	1224.83	1270.46	1311.21	1314.32	721.447	1261.05	909.933	3337.8	2322.02	1163.09	628.199	511.137	435.607	350.205	445.803	338.339
GBM74492.1	60S ribosomal protein L23	1426.68	1112.74	1155.05	1190.37	687.755	660.042	680.349	551.496	537.006	311.173	424.643	1375.74	NaN	NaN	122.566	196.529	69.561	335.236	979.472	150.882
GBM74621.1	Serine/arginine-rich splicing factor 1	74.9452	77.0517	72.2034	76.8912	64.7654	58.9213	59.3841	56.9281	128.448	130.122	93.1077	469.512	NaN	NaN	105.271	123.964	99.5272	73.4102	54.9672	63.6817
GBM74627.1	Tubulin alpha chain	746.903	686.577	710.062	697.986	845.124	808.077	688.793	786.163	325.34	270.347	337.761	2644.82	279.503	652.258	1499.77	1511.55	1558.05	1074.21	1105.85	1027.39
GBM74632.1	Mitochondrial fission process protein 1	23.3763	32.067	27.1877	18.9361	22.4583	33.5494	26.1107	27.6377	154.59	171.006	NaN	NaN	NaN	NaN	292.494	171.938	474.872	222.6	270.878	316.035
GBM74871.1	Flotillin-2	35.5012	23.4953	20.4095	14.4865	15.4998	16.8091	17.2913	18.6834	58.398	61.554	61.2781	NaN	NaN	NaN	80.6671	110.255	190.678	81.818	158.061	124.668
GBM74885.1;GBM74886.1	Calcium/calmodulin-dependent protein kinase type II alpha chain, partial;Calcium/calmodulin-dependent protein kinase type II alpha chain, partial	76.6975	81.6585	80.0689	67.3534	132.264	131.449	120.835	133.397	105.103	110.354	68.3884	NaN	NaN	NaN	745.019	792.261	905.103	59.0041	167.805	192.304
GBM74972.1;GBN04598.1	Exocyst complex component 2	40.8656	46.29	44.2454	32.13	40.1764	41.9773	41.7123	39.1893	176.33	59.9358	80.6202	NaN	NaN	NaN	67.8731	82.0532	58.596	40.7695	27.2075	32.462
GBM75016.1	hypothetical protein AVEN_111957-1, partial	140.728	160.059	140.677	131.178	69.5028	73.2315	71.9149	76.7978	NaN	NaN	NaN	NaN	NaN	NaN	NaN	NaN	NaN	NaN	NaN	NaN
GBM75035.1;GBM75108.1;GBM75123.1;GBM75146.1	hypothetical protein AVEN_251283-1, partial;hypothetical protein AVEN_93089-1, partial;hypothetical protein AVEN_132909-1, partial;hypothetical protein AVEN_161946-1, partial	316.709	405.293	372.607	307.925	974.809	994.714	908.47	957.177	2091.6	3349.47	6850.92	NaN	NaN	NaN	833.585	690.109	1090.15	173.061	345.524	224.556
GBM75129.1	Protein transport protein Sec61 subunit gamma	79.7196	75.7909	86.0851	54.3289	527.435	500.555	514.674	490.25	205.127	229.02	117.241	NaN	NaN	NaN	196.927	110.902	187.228	227.946	226.87	179.826
GBM75143.1	DnaJ subfamily C member 2	6.26787	8.06116	9.25543	7.57658	10.5043	8.22706	4.36112	5.08116	NaN	NaN	NaN	NaN	NaN	NaN	57.7793	42.5122	58.8973	NaN	NaN	NaN
GBM75152.1	ATPase family AAA domain-containing protein 3-A, partial	196.047	202.117	194.001	190.158	150.54	165.807	168.566	143.207	183.061	138.698	126.128	NaN	NaN	142.949	NaN	NaN	NaN	NaN	17.6956	23.2535
GBM75289.1	Protein pelota	32.6904	33.2229	36.9014	29.9621	31.7849	37.41	34.1996	36.8073	140.591	72.6356	NaN	NaN	NaN	NaN	NaN	183.397	NaN	NaN	30.7194	152.419
GBM75307.1	Integrin-linked protein kinase	157.599	102.495	115.917	95.3925	94.7264	152.497	99.3413	110.087	237.071	171.95	156.026	1191.9	NaN	NaN	1489.44	1178.02	1067.95	575.048	676.965	683.17
GBM76062.1;GBN31057.1	Phenoloxidase-activating factor 2;hypothetical protein AVEN_101396-1, partial	13.6191	17.9365	17.2035	NaN	42.9292	25.583	36.1408	52.6171	NaN	NaN	NaN	NaN	NaN	NaN	NaN	NaN	NaN	NaN	NaN	NaN
GBM76244.1;GBM77308.1	40S ribosomal protein S12, partial;40S ribosomal protein S12, partial	1455.12	1282.15	1337.88	967.991	495.061	483.578	453.9	490.299	NaN	NaN	NaN	NaN	NaN	167.134	NaN	NaN	NaN	NaN	NaN	NaN
GBM76362.1	Na(+)/H(+) exchange regulatory cofactor NHE-RF1	97.9132	110.329	84.4061	102.398	46.9593	54.3918	51.2802	52.6062	56.3067	63.8968	65.1554	NaN	NaN	NaN	130.317	61.5621	74.2423	74.6296	71.0284	54.908
GBM76426.1	Ubiquitin-conjugating enzyme E2	29.9875	32.1878	23.896	27.2789	51.785	50.6127	52.2856	39.0087	230.759	263.632	261.596	NaN	NaN	NaN	262.22	168.589	159.108	69.7586	119.493	79.3548
GBM76431.1	Ribose-phosphate pyrophosphokinase 2	134.417	134.558	115.819	117.24	94.8005	82.7282	97.7236	86.9582	445.876	295.451	317.303	NaN	NaN	19.0825	75.2291	173.788	168.052	86.7407	53.6204	63.3019
GBM76467.1	Phospholipid-transporting ATPase IA	2203.34	1836.53	1997.87	276.424	2295.99	2224.97	2141.93	2467.52	945.831	1194.43	613.445	NaN	NaN	NaN	4114	5236.62	5232.27	4503.87	5023.35	5058.62
GBM76617.1	Muscle-specific protein 20	199.274	174.708	199.686	200.076	475.384	500.103	454.482	331.566	770.097	571.633	430.278	166.395	NaN	1540.53	1712.83	346.093	1998.21	586.848	514.342	474.921
GBM76686.1;GBN99576.1	Actin, clone 403;Actin, clone 403	7943.78	7332.1	8075.94	7649.64	7920.83	7348.32	6833.45	6889.3	4022.36	6493.24	5904.59	4836.27	1602.5	1944.61	9188.91	8971.33	11237.3	15796.1	12379.4	13712.3
GBM76687.1	hypothetical protein AVEN_48809-1	168.432	189.206	181.05	200.292	70.3323	90.319	78.0095	97.4487	NaN	NaN	NaN	NaN	NaN	NaN	NaN	NaN	NaN	NaN	NaN	NaN
GBM76704.1;GBM76711.1	NADPH--cytochrome P450 reductase	66.3083	56.082	50.787	58.6432	67.4662	55.0249	57.4143	64.6655	161.928	219.47	167.493	NaN	NaN	NaN	NaN	NaN	NaN	NaN	NaN	NaN
GBM77107.1	Kynurenine 3-monooxygenase	7.40589	3.44464	4.27651	4.88178	2.75679	NaN	3.86904	NaN	NaN	NaN	NaN	NaN	NaN	NaN	NaN	NaN	NaN	NaN	NaN	5.15348
GBM77173.1	Short-chain dehydrogenase/reductase family 16C member 6	NaN	NaN	NaN	NaN	6.48136	13.7342	11.867	12.6869	NaN	58.2907	NaN	NaN	NaN	NaN	246.38	329.275	242.874	36.6504	15.4747	22.7303
GBM77185.1	Neurocalcin	39.102	42.585	41.8935	41.0271	71.0922	70.7613	61.7393	63.2186	189.129	197.604	226.861	NaN	NaN	NaN	132.449	139.877	131.5	96.0349	94.6827	114.989
GBM77331.1	Son of sevenless 1	4.38092	5.72106	4.52577	13.546	NaN	NaN	NaN	NaN	NaN	NaN	NaN	NaN	NaN	NaN	NaN	NaN	NaN	NaN	NaN	NaN
GBM77358.1	hypothetical protein AVEN_52728-1	23.9335	17.7192	26.8522	23.6012	21.5766	25.002	20.4418	26.754	NaN	NaN	NaN	NaN	NaN	NaN	NaN	NaN	NaN	NaN	NaN	NaN
GBM77409.1	Glycogen synthase kinase-3 beta, partial	8.21092	6.13865	6.48015	7.93401	7.67867	6.30475	3.75092	5.0811	25.3243	NaN	NaN	NaN	NaN	NaN	NaN	NaN	NaN	28.7839	NaN	NaN
GBM77724.1	APOBEC1 complementation factor	62.6473	66.3995	66.5127	85.6251	40.7589	45.134	54.8296	42.4935	94.7985	62.9006	NaN	472.916	NaN	NaN	NaN	NaN	NaN	NaN	NaN	NaN
GBM77725.1	Chitotriosidase-1	14.1775	15.25	14.4799	10.2942	29.4814	16.5118	20.192	23.0129	NaN	NaN	NaN	NaN	NaN	NaN	NaN	NaN	NaN	NaN	NaN	NaN
GBM77837.1	Septin-9	74.4383	73.6575	66.3141	67.0439	64.8655	48.9592	59.9881	52.2556	223.481	85.7708	157.856	292.639	NaN	NaN	327.928	208.445	243.917	97.6074	107.339	72.3188
GBM77848.1	Eukaryotic translation initiation factor 3 subunit D	118.667	122.857	126.461	123.413	94.4969	89.7019	79.4096	84.1026	195.077	170.415	263.421	NaN	NaN	NaN	113.036	117.306	89.8737	25.7512	84.0183	52.2133
GBM77889.1	hypothetical protein AVEN_262384-1	118.157	142.697	68.5149	110.217	42.7095	29.9354	62.6566	33.95	53.332	62.0947	NaN	NaN	NaN	NaN	NaN	NaN	NaN	NaN	NaN	NaN
GBM77900.1	Scaffold attachment factor B2	42.4852	33.7323	38.3162	46.4088	28.5456	43.7104	41.2628	37.2373	25.7924	77.6238	NaN	NaN	NaN	NaN	280.348	298.35	232.008	150.891	32.9933	158.439
GBM78063.1	hypothetical protein AVEN_154024-1	18.872	23.2332	20.2365	33.584	63.9725	63.1928	54.1371	67.0613	NaN	29.9529	NaN	NaN	NaN	NaN	NaN	NaN	NaN	NaN	NaN	NaN
GBM78097.1	hypothetical protein AVEN_66867-1, partial	NaN	NaN	NaN	NaN	10.2242	9.27476	3.94219	4.47885	NaN	10.0505	NaN	NaN	NaN	NaN	271.021	260.784	250.792	78.6851	89.4646	72.5233
GBM78302.1	Solute carrier family 12 member 1	12.4641	20.3618	11.5326	10.2387	9.64372	9.84994	NaN	15.9587	NaN	NaN	NaN	NaN	NaN	NaN	NaN	NaN	NaN	22.9566	27.4365	46.6551
GBM78397.1	Adult-specific rigid cuticular protein 15.7	28.2407	34.5407	24.5746	28.6823	34.5905	33.1695	35.3347	39.7345	42.9	50.6456	34.8898	NaN	NaN	NaN	231.253	164.175	142.395	150.552	314.885	167.137
GBM78400.1	Succinate--CoA ligase	22.3957	16.3931	22.2773	22.3449	111.116	105.156	144.318	106.319	99.9678	114.066	146.13	601.904	NaN	NaN	57.178	154.491	167.587	93.7791	71.8038	68.2058
GBM78535.1	NAD-dependent protein deacylase sirtuin-5, mitochondrial	328.949	376.443	332.595	336.722	196.109	200.165	203.983	203.897	77.1126	66.1594	59.339	72.0761	NaN	NaN	760.717	497.291	657.734	702.409	775.86	805.997
GBM78549.1	Helicase SKI2W	NaN	NaN	NaN	NaN	2.25395	2.68706	3.92622	2.79662	NaN	NaN	NaN	NaN	NaN	NaN	NaN	NaN	NaN	NaN	NaN	NaN
GBM78552.1;GBM78553.1;GBM78554.1	hypothetical protein AVEN_211850-2;hypothetical protein AVEN_211850-1;hypothetical protein AVEN_211850-3	106.488	114.061	103.046	110.523	NaN	NaN	NaN	NaN	49.2123	86.4913	50.0909	NaN	NaN	NaN	NaN	NaN	NaN	NaN	NaN	NaN
GBM78555.1	GTP-binding protein 1	15.4061	19.3435	20.9082	23.657	37.4744	30.3288	31.9807	32.1851	NaN	NaN	NaN	NaN	NaN	NaN	39.7732	NaN	30.7124	32.5349	18.4822	21.0707
GBM78612.1	E3 ubiquitin-protein ligase UBR2	15.2466	18.9058	17.3378	20.9259	22.6869	24.3209	24.6794	27.0304	NaN	NaN	NaN	NaN	NaN	NaN	NaN	NaN	NaN	NaN	NaN	NaN
GBM78634.1	Splicing factor 3B subunit 3, partial	47.9752	42.7424	32.8147	47.5777	38.6628	34.8003	36.3951	32.4676	NaN	NaN	NaN	NaN	NaN	NaN	NaN	NaN	NaN	NaN	NaN	NaN
GBM78680.1;GBM78682.1	Protein lap4	21.5253	22.0262	23.0931	17.3125	21.5892	19.0654	20.6228	19.9393	37.7678	39.0398	50.1557	NaN	NaN	NaN	NaN	NaN	25.0346	57.5481	NaN	75.4754
GBM78798.1	Glyoxylate reductase/hydroxypyruvate reductase	310.841	356.256	293.893	429.629	306.609	276.356	292.619	272.655	159.99	297.953	225.168	226.469	3312.62	2389.37	4037.43	2842.61	2537.22	1286.14	1037.63	1220.88
GBM78876.1	Beta-catenin-like protein 1	11.5932	16.4982	15.9864	14.9927	17.3363	15.6261	19.2209	21.7272	NaN	NaN	NaN	NaN	NaN	NaN	NaN	NaN	NaN	23.5411	NaN	NaN
GBM78950.1	Peroxisomal targeting signal 1 receptor, partial	27.5677	33.3106	32.3968	27.9172	27.741	26.1873	33.8619	35.1888	NaN	NaN	NaN	NaN	NaN	381.577	NaN	NaN	NaN	NaN	NaN	NaN
GBM78977.1;GBM82488.1;GBN04192.1	Carnitine O-palmitoyltransferase 1, liver isoform;Carnitine O-palmitoyltransferase 1, liver isoform;Carnitine O-palmitoyltransferase 1, liver isoform	14.9398	9.48762	15.3222	11.7149	7.00923	10.3034	5.47422	6.75233	NaN	NaN	NaN	NaN	NaN	NaN	NaN	NaN	NaN	NaN	NaN	NaN
GBM79141.1	putative 28S rRNA (cytosine(4447)-C(5))-methyltransferase	18.1695	28.1059	22.2851	28.3195	14.6647	14.9959	12.6556	16.3831	NaN	54.6307	NaN	NaN	NaN	NaN	NaN	NaN	NaN	NaN	14.1319	NaN
GBM79273.1	Integrin alpha-PS1	22.3158	24.4654	25.2985	15.8062	5.08145	20.4706	22.4277	16.1831	147.418	140.914	118.142	NaN	NaN	NaN	128.173	129.493	98.7643	52.9418	56.6487	75.9675
GBM79516.1;GBM79540.1	Twitchin, partial;Twitchin, partial	45.8998	52.2558	48.3756	64.1341	137.371	129.672	139.981	118.268	59.6265	49.2437	62.0945	NaN	NaN	172.478	98.4799	250.026	274.631	136.381	142.652	155.131
GBM79610.1	14-3-3 protein epsilon	404.258	380.648	364.25	374.376	444.534	425.687	456.587	371.209	728.168	692.464	599.559	1247.76	NaN	78.1199	828.88	936.938	764.76	622.444	603.24	618.512
GBM79710.1	Tubulin beta-4 chain	53.1274	50.0591	58.2688	74.4634	24.5057	30.8179	38.4571	28.5284	NaN	NaN	NaN	NaN	NaN	NaN	NaN	NaN	NaN	NaN	88.2261	NaN
GBM80077.1	Transformer-2 beta	31.6648	NaN	NaN	NaN	17.7028	NaN	NaN	NaN	58.8111	93.3683	51.9759	758.463	NaN	NaN	56.8724	76.0083	203.078	41.8192	61.2218	51.4574
GBM80098.1	Tropomyosin	3501.73	3692.93	3508.26	3129.94	4897.08	5414.96	5334.23	5248.83	543.494	589.844	474.913	2232.41	NaN	9785.74	3384.13	2809.81	3884.6	2375.58	2246.97	2133.27
GBM80340.1	Sodium/hydrogen exchanger 8	47.5115	79.4448	52.8354	47.4553	106.135	85.3283	98.845	114.184	NaN	NaN	NaN	NaN	NaN	NaN	22.8579	NaN	NaN	16.4249	NaN	NaN
GBM80558.1	Valine--tRNA ligase	95.8929	120.932	103.881	117.89	68.5977	69.8438	72.2112	80.0422	78.3787	62.2785	99.5221	NaN	NaN	NaN	61.6817	49.8097	44.945	55.8951	61.4727	50.4841
GBM80559.1	Glutamine synthetase 2 cytoplasmic	2726.15	3117.97	3003.63	3174.12	1658.03	2137.4	2369.26	2111.44	3625.08	3826.52	2365.51	3337.74	NaN	NaN	926.931	1527.8	3970.89	2005.87	1829.48	2567.68
GBM80769.1	40S ribosomal protein S15a	550.493	648.324	583.15	694.369	418.383	423.853	426.341	430.202	265.561	481.28	601.358	4522.79	NaN	NaN	594.692	453.931	355.079	871.762	897.012	1022.06
GBM80934.1	40S ribosomal protein S3	1299.22	1337.44	1324.78	1368.49	914.888	885.162	996.897	978.876	935.913	953.873	802.679	1776.14	2499.89	653.814	216.474	285.845	267.589	847.488	576.599	956.644
GBM81055.1	Mannosyl-oligosaccharide alpha-1,2-mannosidase IA	NaN	6.73519	6.18479	80.3128	NaN	NaN	NaN	NaN	NaN	NaN	NaN	NaN	NaN	NaN	NaN	NaN	NaN	NaN	NaN	NaN
GBM81063.1	hypothetical protein AVEN_107859-1	71.8365	74.2791	61.7027	95.6868	54.6087	57.0769	50.3279	50.0089	61.5835	69.8655	135.551	NaN	NaN	NaN	34.9129	47.1869	65.8608	53.0507	43.1279	42.4008
GBM81182.1	Malate dehydrogenase, mitochondrial	2747.82	2747.11	2697.96	2703.1	2675.3	2667.08	2700.54	2690.25	2926.91	2578.35	2550.36	5798.93	NaN	NaN	5185.78	2259.46	4270.41	3144.56	2981.37	3565.85
GBM81193.1	Sodium/potassium-transporting ATPase subunit beta	433.72	399.207	455.659	561.941	215.08	132.566	129.029	123.162	87.3677	67.8175	75.5227	NaN	NaN	NaN	233.568	203.286	197.07	834.616	738.367	617.526
GBM81319.1	FH1/FH2 domain-containing protein 3	NaN	NaN	15.514	NaN	14.2074	19.1239	12.1026	20.1052	NaN	NaN	NaN	NaN	NaN	NaN	25.0213	NaN	NaN	26.8478	19.1912	25.443
GBM81407.1	hypothetical protein AVEN_250804-1	28.8978	33.8409	31.6054	30.9462	48.7878	54.943	29.4261	27.6613	49.0776	399.737	NaN	NaN	NaN	202.384	NaN	NaN	NaN	NaN	NaN	131.656
GBM81409.1	Cytochrome P450 3A8, partial	20.947	9.0569	17.2741	8.55362	11.1755	11.657	14.3065	11.7707	11.6139	15.6848	23.9197	NaN	NaN	NaN	NaN	NaN	NaN	NaN	4.18708	NaN
GBM81656.1	Unc-112-related protein	44.8849	39.7196	42.6703	50.6477	68.6424	70.5203	69.0761	78.1317	104.549	82.6606	60.671	194.346	NaN	111.729	159.795	152.77	159.048	101.465	126.423	104.591
GBM81737.1	hypothetical protein AVEN_113955-1	24016.3	20585.9	23134.6	29242.9	19792.8	26409.7	19751.7	19310.4	NaN	NaN	NaN	NaN	NaN	NaN	NaN	NaN	NaN	NaN	NaN	NaN
GBM81828.1	Casein kinase II subunit beta	53.3143	39.3691	50.1642	70.8763	30.2592	18.6621	38.4394	48.2263	NaN	NaN	NaN	NaN	NaN	NaN	NaN	NaN	NaN	NaN	NaN	NaN
GBM82028.1;GBM82029.1	Ubiquitin carboxyl-terminal hydrolase 7	52.9943	53.0656	43.7374	58.3975	35.1014	27.7537	31.5015	31.6701	37.1932	34.9396	38.2982	NaN	NaN	NaN	251.706	246.377	287.817	175.538	184.608	214.752
GBM82078.1	Hexosaminidase D	40.6854	39.9214	44.3977	36.4314	62.0493	49.3608	52.4091	55.1481	NaN	NaN	NaN	NaN	88.3748	NaN	NaN	NaN	NaN	1943.14	1411.85	2369.03
GBM82168.1	Eukaryotic translation initiation factor 3 subunit G-B	123.956	144.624	115.162	137.122	71.8731	76.3288	81.7673	81.0094	262.509	76.147	87.2156	443.679	NaN	NaN	133.676	139.427	75.0424	147.779	193.932	164.879
GBM82225.1	Sec1 family domain-containing protein 1	39.9506	45.1556	46.4772	50.1464	64.7706	78.2252	71.024	62.444	159.26	180.561	194.779	NaN	NaN	NaN	81.6931	120.431	82.1332	92.6256	82.6766	103.512
GBM82752.1	Kinesin light chain	43.8771	37.4376	30.9511	38.0606	56.3636	49.0697	53.4904	56.9764	154.96	152.239	141.282	NaN	NaN	NaN	NaN	53.3162	43.0289	58.5769	40.19	69.7211
GBM82763.1;GBN75103.1	Golgi-associated plant pathogenesis-related protein 1	NaN	12.9545	NaN	NaN	28.9097	23.3494	24.494	22.5173	20.8644	27.0537	23.9201	NaN	NaN	NaN	54.1661	74.4107	46.5443	47.3706	25.3797	33.1225
GBM82854.1	NADH dehydrogenase	189.183	180.844	173.107	177.246	178.612	165.011	179.276	172.198	156.082	210.152	186.828	NaN	NaN	NaN	1701.27	2023.51	1995.05	1562.51	1960.71	1667.41
GBM82898.1	ATP-dependent RNA helicase A	NaN	NaN	NaN	NaN	17.3734	NaN	NaN	NaN	13.0889	11.7529	12.1374	NaN	NaN	NaN	5.48146	6.12599	7.56758	9.19371	NaN	3.82389
GBM83138.1	putative pyruvate dehydrogenase E1 component subunit alpha, mitochondrial	360.38	471.223	444.677	520.284	496.877	430.575	407.275	418.488	1258.88	963.795	1082.2	NaN	NaN	NaN	3595.61	1315.72	3090.85	1167.93	1441.21	1359.23
GBM83159.1	Eukaryotic peptide chain release factor GTP-binding subunit ERF3A	62.9201	68.4936	69.4793	65.2425	64.7522	61.0085	54.043	61.3134	84.3872	112.734	120.443	NaN	NaN	437.378	102.363	69.1148	103.571	61.7464	52.0891	67.2338
GBM83218.1	Plasminogen	66.3522	39.5304	40.7881	56.9367	147.618	119.515	104.161	116.556	NaN	NaN	NaN	NaN	NaN	NaN	NaN	NaN	NaN	NaN	NaN	NaN
GBM83330.1;GBM83332.1;GBM83333.1	Low-density lipoprotein receptor-related protein 1B	657.942	595.573	628.851	593.708	670.958	742.629	718.539	752.845	391.116	195.4	478.32	NaN	NaN	NaN	38.5419	NaN	53.9345	45.9228	NaN	64.3889
GBM83345.1;GBN10470.1	E3 ubiquitin-protein ligase UBR4;E3 ubiquitin-protein ligase UBR4, partial	13.9973	15.8326	16.5291	14.4594	42.5918	33.6073	30.8203	24.2327	33.5508	29.2777	37.5023	NaN	NaN	44.6141	44.0108	32.7714	32.4521	31.3529	17.3369	20.5941
GBM83346.1	E3 ubiquitin-protein ligase UBR4	28.6707	31.3787	28.1021	25.9299	35.521	32.4769	35.4276	29.6259	286.168	166.761	274.286	205.512	NaN	NaN	129.107	104.512	119.643	108.616	138.569	112.945
GBM83451.1	DnaJ subfamily C member 3	7.76087	37.6797	37.7159	38.1692	33.983	29.2358	28.0784	35.6515	NaN	NaN	NaN	NaN	NaN	NaN	NaN	NaN	NaN	NaN	NaN	NaN
GBM83494.1	Innexin inx2	126.956	104.294	120.354	73.5865	210.88	283.125	372.162	324.462	611.653	673.109	795.252	NaN	378.708	NaN	268.636	222.706	266.499	468.91	540.56	502.253
GBM83637.1	Transmembrane protein 161B	NaN	NaN	NaN	NaN	NaN	NaN	NaN	NaN	NaN	NaN	NaN	NaN	NaN	NaN	86.7493	339.025	156.627	91.834	97.0817	58.4055
GBM83706.1	hypothetical protein AVEN_156142-1	NaN	NaN	NaN	NaN	NaN	4.19678	NaN	NaN	4.0851	6.30589	3.29212	NaN	NaN	NaN	NaN	NaN	NaN	1.23787	1.39559	3.12374
GBM83741.1	DNA methyltransferase 1-associated protein 1	NaN	NaN	NaN	NaN	NaN	NaN	NaN	NaN	55.0259	39.6528	38.2926	NaN	NaN	NaN	NaN	NaN	NaN	NaN	NaN	NaN
GBM83742.1	NADH dehydrogenase	69.0954	70.403	74.1965	61.2365	99.8908	85.6737	101.97	110.988	139.736	192.543	143.504	NaN	NaN	NaN	NaN	NaN	NaN	145.503	163.981	187.687
GBM83865.1	FRAS1-related extracellular matrix protein 2	50.1053	24.6414	27.5805	35.1442	15.3298	15.1524	19.8296	9.58989	NaN	NaN	NaN	NaN	NaN	NaN	NaN	NaN	NaN	NaN	NaN	NaN
GBM84103.1;GBM84108.1	Cathepsin L	77.2945	28.0714	35.4319	51.8591	26.9366	35.0947	29.258	37.7751	NaN	NaN	NaN	NaN	NaN	NaN	NaN	NaN	NaN	31.7992	NaN	44.299
GBM84109.1	Cathepsin L	134.013	142.179	120.06	136.137	32.762	28.8037	24.0732	30.0144	NaN	NaN	NaN	NaN	NaN	109.471	NaN	NaN	NaN	NaN	NaN	NaN
GBM84116.1	Cathepsin L	127.039	147.313	154.175	198.298	26.6069	26.793	32.2502	37.6897	173.434	117.084	72.3728	NaN	NaN	111.849	NaN	NaN	NaN	15.7884	10.597	23.4067
GBM84234.1	hypothetical protein AVEN_87507-1, partial	21.9654	23.6939	27.2045	34.1891	19.9501	25.5493	25.1481	19.5257	NaN	33.4001	NaN	NaN	NaN	NaN	NaN	NaN	NaN	NaN	17.0571	NaN
GBM84242.1;GBM84243.1	Unconventional myosin-Vb	20.3133	24.9228	19.6207	22.8074	21.6296	19.7306	18.8667	20.0014	47.1362	NaN	NaN	NaN	NaN	38.8436	61.6841	56.1505	40.6456	62.4344	77.7696	94.2679
GBM84392.1	Glycoprotein-N-acetylgalactosamine 3-beta-galactosyltransferase 1	8.76455	8.72135	2.42436	NaN	NaN	NaN	7.19369	5.84911	56.4345	38.9538	NaN	NaN	NaN	NaN	NaN	NaN	NaN	NaN	NaN	NaN
GBM84433.1	Dynamin	38.6955	32.8066	38.2638	35.5283	29.9143	26.8305	21.8925	24.0666	46.8451	58.9186	NaN	NaN	NaN	NaN	55.7376	118.424	63.9854	120.901	73.9135	163.723
GBM84435.1	Dynamin-1	26.859	22.123	16.7343	23.0423	12.9816	15.7434	10.6774	12.7748	NaN	NaN	NaN	NaN	NaN	NaN	44.4121	62.3467	33.4354	83.4449	82.6631	83.9041
GBM84524.1	Ribosomal protein rpl-36.A	1212.69	1237.38	1231.46	1265.7	392.209	567.895	589.562	564.18	333.741	281.901	202.238	4269.97	NaN	NaN	229.053	369.55	247.655	245.016	298.249	321.209
GBM84542.1	Ras-related protein Rab-2	117.489	113.517	110.487	104.657	140.367	145.36	136.416	140.388	147.621	174.791	131.156	NaN	NaN	NaN	141.449	225.261	154.741	419.779	305.048	391.95
GBM84671.1	Beta-centractin	50.1244	52.7321	67.4661	66.9119	57.814	59.678	61.161	59.4752	277.906	260.587	293.571	NaN	NaN	NaN	601.555	313.025	597.509	535.121	363.935	195.244
GBM84680.1	Ras-related protein Rab-39B	4.51226	6.72724	4.68485	6.92323	11.419	4.75043	15.2151	17.5408	NaN	NaN	211.418	NaN	NaN	NaN	NaN	NaN	NaN	NaN	NaN	NaN
GBM84845.1	Myosin-VIIa	NaN	NaN	6.79948	NaN	3.39154	12.2498	NaN	4.39731	7.12865	10.3816	49.2442	NaN	NaN	NaN	26.3843	29.4381	34.9385	5.39197	NaN	4.76716
GBM84846.1	Myosin-VIIa	9.92996	NaN	NaN	NaN	12.8609	22.1839	13.7823	14.7626	209.138	163.235	243.081	NaN	NaN	NaN	119.553	42.9564	118.606	NaN	105.965	NaN
GBM84922.1;GBN15932.1	Superoxide dismutase	507.443	495.743	511.534	772.525	846.299	899.896	767.44	829.362	NaN	12.7347	15.8196	220.027	NaN	NaN	11.0756	17.8497	NaN	67.1646	10.3144	19.1616
GBM84926.1	Low density lipoprotein receptor adapter protein 1	45.2174	40.9242	33.8884	42.6822	59.1	39.8642	56.6852	55.3042	NaN	NaN	NaN	NaN	NaN	NaN	52.1239	NaN	69.6978	35.6896	NaN	52.7246
GBM85241.1	Lysyl oxidase 3A	13.4568	10.2299	10.5772	11.2006	18.0323	16.9205	16.6439	17.0365	NaN	NaN	NaN	NaN	NaN	NaN	70.675	50.9838	90.7836	98.728	50.4781	99.0831
GBM85396.1	Syndecan	NaN	NaN	NaN	NaN	NaN	NaN	NaN	NaN	108.038	85.7282	86.9719	NaN	NaN	NaN	48.3628	54.4213	52.4407	24.4314	40.2689	38.8978
GBM85513.1;GBM99382.1	ATP synthase subunit O, mitochondrial;ATP synthase subunit O, mitochondrial	442.354	339.619	474.656	338.325	272.179	222.079	407.998	232.788	263.796	260.634	243.108	NaN	NaN	NaN	379.598	288.887	386.914	209.959	195.054	195.517
GBM85561.1	Alpha-L-fucosidase	82.1957	93.2526	83.2973	113.373	10.768	21.4729	26.1953	36.0573	NaN	16.7726	20.5673	NaN	NaN	NaN	NaN	NaN	43.9376	43.2475	62.4113	78.3376
GBM85634.1	Filamin-A	901.037	995.873	980.128	1271.83	628.465	626.096	680.935	571.196	684.111	603.147	246.214	931.335	527.15	70.2648	326.444	401.987	492.69	1632.95	1767.53	1423.94
GBM85677.1	Sodium/calcium exchanger 2	NaN	21.8002	NaN	NaN	22.6249	4.19679	41.23	49.2167	22.4	16.8165	12.45	NaN	NaN	NaN	66.4929	53.6909	58.5863	33.8882	32.5169	25.6681
GBM86196.1	Lambda-crystallin	208.442	204.775	313.176	217.368	212.08	155.603	169.702	187.523	99.0107	209.799	265.874	NaN	NaN	NaN	NaN	NaN	NaN	NaN	NaN	NaN
GBM86198.1	Lambda-crystallin	121.914	145.977	136.806	133.176	67.7623	65.3435	75.0118	64.9753	74.5688	88.416	87.5108	NaN	NaN	NaN	NaN	NaN	NaN	NaN	NaN	NaN
GBM86224.1	Microsomal triglyceride transfer protein large subunit	94.5341	89.2951	75.0796	76.5881	74.8851	62.2961	77.608	64.9349	162.939	108.233	116.577	436.932	NaN	NaN	187.936	224.997	156.4	111.162	87.8803	88.9315
GBM86351.1	Nuclease-sensitive element-binding protein 1, partial	25.341	33.3562	28.6688	20.1188	40.4641	41.6098	38.5712	39.858	28.7517	32.8222	39.0183	443.674	NaN	NaN	103.446	202.612	129.454	59.2098	73.3723	57.4989
GBM86483.1	Dystonin	26.723	25.9602	22.0375	23.2786	25.4523	23.538	26.2473	22.3654	41.8796	48.4946	45.7126	NaN	NaN	NaN	48.6258	49.0871	49.8127	40.6635	59.9581	55.8646
GBM86553.1	Ethanolamine-phosphate cytidylyltransferase	78.7972	82.5861	66.6865	58.5651	52.4324	54.8661	49.4182	51.4279	295.449	319.409	224.398	NaN	NaN	NaN	181.9	126.468	148.62	224.836	135.272	181.41
GBM86555.1	Ethanolamine-phosphate cytidylyltransferase	40.8427	35.3665	38.3227	29.2886	7.34831	10.7659	11.2401	13.8672	NaN	NaN	NaN	NaN	NaN	NaN	NaN	NaN	NaN	NaN	NaN	NaN
GBM86615.1;GBN69405.1;GBN75887.1;GBO30083.1	hypothetical protein AVEN_145808-1, partial;L-xylulose reductase;L-xylulose reductase;L-xylulose reductase	61.0273	62.2649	72.3712	81.8847	93.7353	92.2402	83.2383	71.3294	329.571	282.117	207.977	NaN	NaN	NaN	NaN	NaN	NaN	27.1539	54.9431	37.6862
GBM86714.1	Isocitrate dehydrogenase	379.09	241.094	237.467	201.004	312.801	265.73	311.552	281.621	506.673	461.654	663.105	1443.65	NaN	NaN	313.251	396.666	438.42	264.574	170.862	182.357
GBM86717.1	Calcium/calmodulin-dependent protein kinase type II alpha chain	38.5144	47.7578	56.2827	44.351	39.9787	39.4245	29.9145	43.8412	94.0419	157.957	167.069	NaN	NaN	NaN	239.273	249.42	237.702	139.008	151.557	137.283
GBM86731.1;GBM86734.1	Phosphatidylinositol-binding clathrin assembly protein LAP	30.0785	23.2308	26.0418	27.7393	27.8306	21.8269	19.62	18.974	76.7782	NaN	NaN	NaN	NaN	42.8095	NaN	NaN	NaN	17.1276	12.1394	NaN
GBM86820.1	ADP-ribosylation factor-like protein 3	90.5529	105.322	93.6039	95.0545	144.637	132.968	142.157	153.359	128.963	NaN	41.1442	NaN	NaN	NaN	314.288	371.877	441.087	188.201	188.963	213.828
GBM86831.1	Adenylate kinase	50.5223	51.0582	86.0468	95.4566	59.2948	40.1429	34.7316	46.1849	87.871	83.7491	89.7482	NaN	NaN	NaN	98.2642	104.94	89.8937	77.9596	71.0972	65.8816
GBM86867.1	Elongation factor 1-alpha	204.357	170.121	153.805	274.38	77.6256	167.282	117.484	272.061	NaN	NaN	NaN	NaN	NaN	NaN	NaN	NaN	NaN	NaN	NaN	NaN
GBM86949.1	hypothetical protein AVEN_266828-1	25.8997	42.1662	26.2652	28.083	15.6158	14.6228	18.8681	17.9895	NaN	NaN	NaN	NaN	NaN	NaN	NaN	NaN	NaN	NaN	NaN	NaN
GBM86963.1	Sorting nexin-27	33.7877	29.2924	37.7274	24.4877	24.289	25.0983	21.7678	29.0881	87.5878	55.2688	NaN	NaN	NaN	NaN	NaN	49.9389	64.5475	54.3761	43.2497	44.7905
GBM86964.1	Hsp90 co-chaperone Cdc37	25.5505	26.1588	25.2885	22.7907	24.6639	13.4651	16.0796	17.3192	NaN	NaN	NaN	NaN	NaN	NaN	148.49	209.196	187.26	124.614	168.059	112.484
GBM87088.1;GBN47844.1	hypothetical protein AVEN_194086-1;hypothetical protein AVEN_36698-1	31.9963	27.8125	27.7578	29.6409	29.2467	37.6355	31.0434	37.0716	248.397	198.368	236.02	NaN	NaN	NaN	NaN	NaN	NaN	NaN	NaN	NaN
GBM87102.1;GBM87104.1;GBO30167.1	Kinesin-like protein KIF23	NaN	NaN	NaN	NaN	NaN	NaN	NaN	NaN	51.5891	26.8114	54.2378	NaN	NaN	NaN	NaN	NaN	NaN	NaN	NaN	NaN
GBM87138.1	hypothetical protein AVEN_247009-1	12.3193	15.3104	13.8452	12.2275	9.16581	30.1392	20.8061	23.0617	NaN	NaN	NaN	NaN	NaN	NaN	NaN	7.12268	4.2274	14.5341	16.3719	14.3002
GBM87149.1	THO complex subunit 4	1.56601	NaN	NaN	NaN	NaN	NaN	NaN	1.26287	36.5941	45.7834	48.6984	NaN	NaN	NaN	73.2598	36.3557	63.968	40.0963	40.2882	46.0571
GBM87417.1	Splicing factor 3A subunit 2	NaN	NaN	NaN	NaN	3.10452	7.86805	NaN	NaN	50.4073	54.6313	63.9501	NaN	NaN	NaN	50.2534	57.9878	57.2521	51.3629	43.531	53.2108
GBM87487.1	Zinc finger protein 26	9.40495	15.8227	13.7859	31.9841	9.2671	NaN	39.1913	40.7536	NaN	NaN	NaN	NaN	NaN	NaN	NaN	NaN	NaN	NaN	NaN	NaN
GBM87644.1	Regulator of nonsense transcripts 1	20.2574	30.0177	24.302	31.9867	22.2238	33.1211	19.5284	22.6121	57.6346	45.8667	49.2519	NaN	NaN	NaN	51.6968	38.944	43.1961	28.0415	21.7896	30.1754
GBM87731.1;GBM87732.1	Casein kinase I isoform gamma-3, partial;Casein kinase I isoform gamma-3, partial	2.11055	2.6363	2.1007	7.39293	NaN	NaN	NaN	NaN	NaN	NaN	NaN	NaN	NaN	NaN	NaN	NaN	NaN	NaN	NaN	NaN
GBM87841.1	hypothetical protein AVEN_58705-1	NaN	NaN	NaN	NaN	17.1869	25.5696	18.2817	20.2077	NaN	NaN	NaN	NaN	NaN	NaN	NaN	NaN	NaN	NaN	NaN	NaN
GBM87958.1	Dimethylglycine dehydrogenase, mitochondrial	434.975	551.598	376.212	291.893	371.155	397.418	364.38	433.424	NaN	NaN	253.047	NaN	NaN	67.6264	NaN	NaN	NaN	47.8991	73.517	NaN
GBM87965.1	Malectin-B	3.41534	4.25984	4.58582	4.47865	19.3985	22.1882	21.5049	24.6957	NaN	NaN	NaN	NaN	NaN	NaN	NaN	NaN	NaN	NaN	NaN	NaN
GBM88231.1	Cytochrome P450 4V2	2.24398	1.63065	NaN	2.76856	1.86364	3.83186	5.11323	11.1203	NaN	NaN	NaN	NaN	NaN	NaN	NaN	NaN	NaN	NaN	NaN	NaN
GBM88376.1	Calnexin	41.7877	45.8683	45.4164	42.0236	98.2789	74.5659	68.5636	70.0771	141.075	121.766	97.9488	NaN	NaN	NaN	354.499	152.406	461.789	69.0069	66.1609	143.343
GBM88462.1	Insulin-degrading enzyme	6.70388	NaN	9.00438	5.02777	9.10449	19.4882	17.6016	14.9926	15.7025	15.4535	7.12557	NaN	NaN	NaN	12.3486	8.07918	9.92207	3.00812	4.1871	6.32227
GBM88583.1;GBM88584.1	Mitogen-activated protein kinase 14	21.306	22.0193	33.8556	22.8159	34.015	39.2534	31.7256	38.1273	92.0874	58.5244	NaN	NaN	NaN	NaN	173.658	136.873	322.112	102.047	54.3305	104.915
GBM88727.1	Polyphosphoinositide phosphatase	14.0877	16.7504	16.3039	13.1993	7.27085	11.8093	17.4707	14.0637	11.2975	7.7406	NaN	NaN	NaN	NaN	NaN	6.55676	NaN	12.7843	11.9246	9.84579
GBM88929.1	Serine/threonine-protein kinase Doa	77.7887	83.8422	82.1443	66.9845	44.0382	63.9234	73.9486	62.2039	120.515	NaN	82.3049	NaN	NaN	NaN	NaN	NaN	NaN	NaN	NaN	45.0328
GBM89009.1	60S ribosomal protein L35a	454.178	456.462	523.725	579.052	431.585	455.97	466.772	462.38	40.6862	155.392	NaN	NaN	NaN	NaN	NaN	NaN	NaN	NaN	NaN	NaN
GBM89019.1	40S ribosomal protein S7	1225.16	1194.19	1213.13	1821.66	815.329	1285.18	1400.37	1254.75	216.015	348.98	406.578	408.106	NaN	690.307	148.826	159.595	98.1302	197.196	226.518	186.367
GBM89097.1	Protein-L-isoaspartate(D-aspartate) O-methyltransferase	21.8465	24.0012	22.5006	26.0502	6.33941	9.86538	10.3398	8.91505	24.0245	NaN	18.6636	NaN	NaN	NaN	44.0671	30.4024	37.7966	53.0871	51.006	58.7698
GBM89156.1	Ras-like protein	76.087	76.4092	79.2616	75.2089	48.6444	50.5881	48.6434	53.9263	96.6756	91.2097	82.5965	NaN	NaN	NaN	124.801	149.782	97.4541	217.914	248.731	249.963
GBM89240.1;GBM89241.1	Myosin heavy chain, non-muscle;Myosin heavy chain, non-muscle	117.49	131.324	114.075	109.842	112.803	104.775	109.942	114.312	234.105	178.129	307.79	1575.41	NaN	2586.86	433.184	353.543	435.005	226.72	210.322	213.069
GBM89404.1	Superoxide dismutase	71.3521	101.324	59.4852	54.7039	4.63275	13.2229	22.7688	10.4123	30.5039	41.8585	52.9375	83.7531	NaN	NaN	NaN	NaN	NaN	NaN	NaN	NaN
GBM89406.1	Eukaryotic translation initiation factor 1A, Y-chromosomal	28.5349	24.1225	28.6251	29.9299	24.1844	24.0551	27.0142	32.839	49.379	64.1857	37.5594	NaN	NaN	NaN	59.0463	NaN	NaN	41.7449	60.3545	14.0178
GBM89472.1;GBN37938.1	Pre-mRNA-processing-splicing factor 8	14.0697	17.9404	19.1838	17.2267	16.1175	20.3137	20.6216	18.5261	26.4246	45.7993	51.3502	NaN	NaN	NaN	28.3849	34.6888	32.9422	18.1391	27.7814	23.99
GBM89477.1	Ubiquitin-conjugating enzyme E2 R2	44.8284	41.0933	43.9031	36.3871	59.2784	49.9769	69.3362	52.9157	NaN	85.8637	NaN	NaN	NaN	NaN	NaN	NaN	NaN	NaN	NaN	NaN
GBM89758.1;GBO14707.1	Heat shock protein, mitochondrial;Heat shock protein, mitochondrial, partial	23.3356	21.6895	36.6931	39.8337	74.6487	49.7678	68.8059	47.1337	NaN	NaN	NaN	NaN	NaN	NaN	NaN	NaN	NaN	NaN	NaN	NaN
GBM89772.1	Secreted frizzled-related protein 5	6.77194	6.99155	6.29711	7.54226	NaN	NaN	NaN	NaN	NaN	NaN	NaN	NaN	NaN	NaN	NaN	NaN	NaN	NaN	NaN	NaN
GBM89821.1;GBM89824.1	Obscurin, partial;Obscurin	66.5391	79.2664	62.8407	68.8729	140.683	156.179	172.407	115.25	167.814	165.909	202.097	NaN	NaN	NaN	1421.6	1699.3	1407.97	690.784	607.336	589.752
GBM89831.1	Obscurin	80.4923	109.154	97.9806	135.081	159.541	179.693	107.348	203.972	84.7443	64.712	69.7994	305.735	NaN	NaN	904.688	1044.65	799.918	301.551	462.735	384.062
GBM89905.1	LIM domain-containing protein jub	NaN	NaN	NaN	NaN	NaN	26.6956	NaN	NaN	196.613	196.913	226.87	NaN	NaN	NaN	NaN	NaN	NaN	93.8017	62.4692	81.9111
GBM90094.1	Translocation protein SEC63	61.7486	37.7987	55.9393	44.9907	179.005	49.9965	164.362	34.1801	536.375	854.52	477.787	NaN	NaN	NaN	86.5667	46.9498	76.3601	32.9809	NaN	18.8037
GBM90497.1;GBM90498.1	FTS and Hook-interacting protein	11.6106	10.937	12.5233	6.27779	10.3171	8.51225	10.6812	11.3149	NaN	NaN	NaN	NaN	NaN	NaN	NaN	NaN	NaN	NaN	NaN	NaN
GBM90503.1	Protocadherin Fat 4, partial	NaN	NaN	NaN	NaN	1.62409	22.3229	NaN	NaN	20.0286	14.9383	18.1435	NaN	NaN	NaN	36.0129	22.5537	29.7652	11.5623	6.65625	10.0251
GBM90543.1;GBM90545.1	hypothetical protein AVEN_20550-1, partial;hypothetical protein AVEN_20550-2, partial	NaN	NaN	NaN	NaN	NaN	NaN	NaN	NaN	0.597888	NaN	NaN	NaN	NaN	NaN	NaN	1.03977	NaN	2.48141	2.05673	3.64572
GBM90820.1	Papilin, partial	30.2732	26.548	29.1553	40.083	16.266	16.1359	16.6697	21.7761	NaN	NaN	NaN	NaN	NaN	NaN	NaN	NaN	NaN	NaN	NaN	NaN
GBM90969.1	Spectrin beta chain, partial	11.3115	7.39352	12.2699	10.5376	11.4585	12.3579	12.5188	11.782	NaN	42.4173	62.2101	NaN	NaN	157.111	46.7249	37.4018	25.964	20.8687	34.2625	34.153
GBM91013.1	2-amino-3-ketobutyrate coenzyme A ligase, mitochondrial	37.9575	45.6453	50.1818	41.8159	71.3448	81.0301	89.5337	82.5055	116.593	93.1444	215.486	NaN	NaN	27.4077	67.1363	32.33	59.3261	39.9886	46.3337	41.499
GBM91095.1	hypothetical protein AVEN_135114-1	74.7776	92.4246	76.564	96.5808	26.6965	29.4376	29.4328	24.5659	23.4471	9.48819	NaN	NaN	NaN	NaN	NaN	NaN	NaN	NaN	NaN	NaN
GBM91259.1;GBM91260.1;GBM91261.1	Coiled-coil domain-containing protein CG32809	NaN	NaN	37.2024	NaN	NaN	20.3032	NaN	NaN	52.382	27.2621	20.9017	NaN	NaN	NaN	NaN	19.5444	25.8292	NaN	21.0332	22.2616
GBM91292.1;GBM91293.1	MAM and LDL-receptor class A domain-containing protein 1;MAM and LDL-receptor class A domain-containing protein 2	115.973	112.914	103.813	110.747	111.308	96.9906	117.616	86.2418	32.1709	NaN	NaN	NaN	NaN	NaN	NaN	NaN	NaN	NaN	NaN	NaN
GBM91337.1	hypothetical protein AVEN_116665-1	207.453	211.695	235.861	214.239	255.879	275.723	217.053	228.96	NaN	NaN	NaN	NaN	NaN	NaN	NaN	NaN	NaN	NaN	NaN	NaN
GBM91454.1	O-acetyl-ADP-ribose deacetylase MACROD2	NaN	37.9341	21.9465	NaN	NaN	NaN	NaN	NaN	274.233	473.199	492.675	NaN	NaN	NaN	235.591	134.708	262.756	238.704	268.427	258.423
GBM91483.1;GBM91484.1;GBM91485.1	Protein mothers against dpp	13.0161	20.9297	15.3652	15.4727	13.6483	10.7751	11.8624	11.6574	NaN	NaN	NaN	NaN	NaN	NaN	NaN	NaN	NaN	NaN	NaN	NaN
GBM91615.1	putative methylmalonate-semialdehyde dehydrogenase	381.606	365.667	360.583	370.98	287.483	274.205	298.946	234.046	242.861	307.003	400.21	NaN	NaN	154.755	183.189	309.093	190.264	293.496	231.42	270.331
GBM91646.1;GBN03136.1	Malate dehydrogenase, cytoplasmic;Malate dehydrogenase, cytoplasmic	18.8821	11.6162	9.0411	7.93263	8.65567	19.4672	14.1284	20.5383	576.781	418.817	673.196	NaN	NaN	NaN	1480.9	871.911	798.429	41.7501	76.1627	78.6763
GBM91848.1	Atlastin-2	8.19688	NaN	NaN	NaN	23.0612	15.4735	25.0971	27.3338	18.1258	NaN	27.538	NaN	NaN	NaN	257.884	194.828	259.454	81.3514	101.001	86.6626
GBM91856.1	putative phosphorylase b kinase regulatory subunit alpha	10.9591	16.3223	12.5049	12.6789	31.4161	34.6055	32.3241	32.6019	9.34172	42.4722	16.4078	NaN	NaN	NaN	45.6307	76.7323	73.9437	60.4431	75.1939	53.5194
GBM91861.1	hypothetical protein AVEN_3498-1, partial	NaN	NaN	NaN	NaN	NaN	NaN	NaN	NaN	13.4236	3.79692	31.8855	NaN	NaN	NaN	35.9559	35.7807	81.0063	NaN	33.9181	NaN
GBM92085.1;GBM92086.1	F-BAR and double SH3 domains protein 2	NaN	NaN	NaN	NaN	NaN	NaN	NaN	NaN	NaN	NaN	NaN	NaN	NaN	NaN	10.2184	25.661	NaN	40.0287	51.6091	31.9089
GBM92106.1	Cilia- and flagella-associated protein 36	7.12233	NaN	NaN	NaN	18.1058	15.4916	18.4422	20.1921	NaN	NaN	NaN	NaN	NaN	NaN	NaN	NaN	NaN	NaN	NaN	NaN
GBM92246.1;GBM92247.1	V-type proton ATPase subunit a isoform 1	21.593	18.5376	17.5963	25.0854	12.3661	10.1254	13.9204	14.1475	41.2625	60.2989	50.7466	NaN	NaN	57.3205	92.4426	48.8245	106.557	60.2361	52.4214	67.7613
GBM92254.1	Neurexin-4	8.11394	9.15039	6.05062	NaN	13.8419	11.6804	10.9525	13.2498	12.8177	13.1406	16.2064	NaN	NaN	NaN	NaN	NaN	NaN	NaN	17.3318	NaN
GBM92276.1	Obscurin	59.5529	63.0155	55.6328	56.6429	158.742	144.298	138.043	166.434	35.417	113.522	NaN	NaN	NaN	NaN	1075.64	655.974	969.278	1074.01	991.304	1154.33
GBM92440.1	hypothetical protein AVEN_8969-1	34.4314	34.1267	40.7621	32.6352	32.5799	30.5651	25.2416	30.8684	NaN	3.98461	NaN	NaN	NaN	NaN	NaN	NaN	NaN	NaN	46.3499	NaN
GBM92453.1	Microtubule-associated protein RP/EB family member 3	33.9671	35.3245	36.7802	48.8943	9.86517	8.35318	7.14827	6.29811	NaN	12.5228	NaN	NaN	NaN	34.1147	34.5472	29.6794	30.1604	8.96218	8.64206	16.2521
GBM92558.1	Cleavage and polyadenylation specificity factor subunit 3	12.9449	24.4552	14.3566	9.50154	31.1729	33.1205	24.316	23.084	NaN	NaN	NaN	NaN	NaN	NaN	NaN	NaN	NaN	NaN	NaN	NaN
GBM92702.1	Protein kinase DC2	NaN	NaN	NaN	NaN	7.30011	NaN	NaN	NaN	NaN	NaN	NaN	NaN	NaN	NaN	186.185	84.622	181.343	63.2739	NaN	31.7812
GBM92704.1	Protein SEC13	153.541	145.994	155.85	155.946	261.726	211.376	272.94	215.829	NaN	NaN	NaN	NaN	NaN	NaN	NaN	NaN	NaN	NaN	NaN	NaN
GBM92712.1;GBN24203.1	Transitional endoplasmic reticulum ATPase	279.133	326.092	341.696	342.29	398.275	443.972	434.341	419.779	456.819	597.117	439.212	295.877	NaN	434.36	352.143	310.238	372.998	310.354	345.937	360.42
GBM93081.1	hypothetical protein AVEN_2352-1	125.957	136.162	138.062	116.683	65.886	51.8956	71.2367	54.8877	1275.98	811.163	669.768	NaN	218.347	204.935	NaN	NaN	NaN	NaN	170.799	243.955
GBM93084.1;GBO27199.1	Guanine nucleotide-binding protein G(q) subunit alpha;Guanine nucleotide-binding protein G(q) subunit alpha, partial	6.5278	8.02227	8.20756	8.09805	13.4962	13.7153	14.6995	14.2114	51.2509	NaN	NaN	NaN	NaN	NaN	NaN	NaN	NaN	NaN	NaN	NaN
GBM93097.1	hypothetical protein AVEN_204593-1	24.7038	26.6025	26.9534	23.6767	7.86154	10.0118	17.8996	12.23	123.771	178.71	NaN	NaN	NaN	NaN	240.762	170.62	180.484	56.5988	66.8456	64.157
GBM93202.1;GBO03558.1	Ras-related protein Rab-10, partial;Ras-related protein Rab-10, partial	12.6991	6.07246	14.2317	4.62126	19.0333	18.5447	13.0085	14.0099	112.411	178.867	227.968	NaN	NaN	NaN	85.4415	191.322	167.987	94.6203	62.2833	81.5103
GBM93534.1	Coatomer subunit gamma-2	134.594	107.035	111.506	99.6831	183.733	202.19	192.573	200.895	149.581	170.767	171.379	1034.53	NaN	NaN	130.865	111.145	141.921	100.506	81.8407	97.5231
GBM93795.1;GBM93796.1	U6 snRNA-associated Sm-like protein LSm3	112.047	108.877	98.3408	103.858	92.8218	82.7043	84.2229	89.0462	NaN	NaN	NaN	NaN	NaN	NaN	NaN	NaN	NaN	NaN	NaN	NaN
GBM93797.1	Peroxiredoxin 1	180.304	210.097	196.482	199.071	344.43	325.297	302.002	355.106	125.673	138.894	143.759	NaN	NaN	79.7085	751.939	1049.5	708.461	294.682	269.117	257.403
GBM93798.1	TBC1 domain family member 1	16.9538	13.9002	13.9049	13.6582	22.6876	24.9746	25.2715	22.878	11.0116	NaN	53.4331	NaN	NaN	NaN	29.2169	24.2142	29.7465	16.2114	45.5986	22.7595
GBM93881.1;GBM93922.1;GBO40495.1;GBO40519.1	C-1-tetrahydrofolate synthase, cytoplasmic, partial;C-1-tetrahydrofolate synthase, cytoplasmic;C-1-tetrahydrofolate synthase, cytoplasmic, partial;C-1-tetrahydrofolate synthase, cytoplasmic, partial	90.6139	128.246	102.287	92.3494	85.5462	82.4041	75.8715	89.1182	NaN	NaN	NaN	NaN	NaN	NaN	NaN	NaN	NaN	NaN	NaN	NaN
GBM93948.1;GBM93949.1	Sorting nexin lst-4	28.9292	29.2688	27.6228	25.1838	59.4716	48.3622	45.2147	46.0958	404.486	542.21	542.637	NaN	NaN	NaN	NaN	NaN	NaN	NaN	35.0114	NaN
GBM93986.1	hypothetical protein AVEN_219760-1	226.076	68.3439	217.21	272.421	147.365	169.291	176.072	196.592	86.4302	141.549	61.0295	NaN	NaN	NaN	142.711	42.5016	115.339	240.719	255.743	299.937
GBM93992.1	Serine/threonine-protein phosphatase PP1-beta catalytic subunit	120.686	127.365	122.783	126.287	214.553	208.093	201.892	185.176	211.777	91.9173	93.2084	NaN	NaN	NaN	116.608	NaN	NaN	219.358	79.9159	205.756
GBM93994.1	MAP/microtubule affinity-regulating kinase 3	5.98946	6.2638	6.18806	6.66517	6.37322	7.14159	7.16918	5.283	15.3242	19.1115	19.4149	NaN	NaN	NaN	54.1708	44.452	82.9858	22.3115	19.7291	32.4946
GBM94065.1	Filamin-A	2233.59	2447.75	1996.44	1975.71	2879.17	2809.79	2133.61	2763.65	1713.65	1801.2	2071.27	15927.5	NaN	NaN	8304.46	8544.06	8641.84	5894.66	4965.73	5350.88
GBM94148.1;GBM94149.1	Spermatogenesis-associated serine-rich protein 2	47.3946	42.0228	47.5915	42.5922	27.0882	29.8885	27.1551	22.4951	26.3747	35.2655	29.8001	NaN	NaN	NaN	NaN	NaN	NaN	NaN	15.7588	16.1973
GBM94169.1;GBM94176.1	Isovaleryl-CoA dehydrogenase, mitochondrial, partial;Isovaleryl-CoA dehydrogenase, mitochondrial, partial	403.091	449.652	412.361	424.175	325.156	317.768	341.845	324.718	611.211	441.734	351.535	NaN	NaN	NaN	263.546	205.244	106.086	1771.51	932.495	1182.38
GBM94422.1	Endoplasmic reticulum junction formation protein lunapark	49.6082	22.7053	30.9921	40.9606	65.5438	62.4578	60.2372	78.3658	NaN	NaN	NaN	NaN	NaN	101.438	NaN	NaN	NaN	NaN	NaN	NaN
GBM94470.1	Aspartate aminotransferase, mitochondrial	785.884	753.265	769.225	776.292	1065.26	1149.42	1064.58	959.523	415.609	499.625	436.228	1618.57	853.595	240.043	2876.4	3312.45	2932.1	2936.06	2065.69	2424.97
GBM94552.1	60S ribosomal protein L10a-2	71.9419	73.2152	97.5193	101.635	58.0354	68.9007	68.9737	75.3595	94.4168	95.4065	69.3	NaN	NaN	39.961	207.358	209.079	263.793	136.809	126.177	188.062
GBM94723.1	ATP-dependent 6-phosphofructokinase	164.692	174.475	152.394	182.676	466.731	372.902	392.726	344.84	155.478	179.339	92.5452	NaN	NaN	31.4947	1254.51	1116.2	994.545	582.931	606.548	527.033
GBM94724.1	60S ribosomal protein L19	698.109	716.565	787.999	771.08	431.468	400.027	409.33	416.606	694.479	811.773	551.759	3796.69	NaN	NaN	444.859	725.355	604.757	753.092	924.083	833.383
GBM94832.1	Minor histocompatibility antigen H13	NaN	NaN	NaN	NaN	9.86839	NaN	NaN	10.6562	14.2884	12.7488	3.54362	NaN	NaN	NaN	1.16989	NaN	0.951652	2.18515	3.08601	1.30166
GBM94879.1;GBM94880.1	Carboxypeptidase M	1.55083	NaN	NaN	NaN	3.09936	3.80594	NaN	1.69359	15.6263	14.474	16.956	NaN	NaN	NaN	22.3885	28.5943	23.4419	5.63987	7.73323	12.6911
GBM94971.1	Protein transport protein Sec24C	107.81	111.855	113.704	117.734	128.45	122.297	119.159	112.721	NaN	NaN	NaN	NaN	NaN	NaN	NaN	NaN	NaN	NaN	NaN	NaN
GBM94994.1;GBN10561.1;GBN48451.1;GBO26083.1	Adult-specific rigid cuticular protein 15.7;Adult-specific rigid cuticular protein 15.7;Adult-specific rigid cuticular protein 15.7;Adult-specific rigid cuticular protein 15.7, partial	1.33176	NaN	NaN	NaN	NaN	NaN	NaN	NaN	NaN	66.784	101.21	NaN	NaN	NaN	4260.5	3581.48	4459.48	883.771	700.996	1170.39
GBM95007.1;GBO16616.1	Myophilin	95.0791	120.847	111.37	118.261	140.224	132.148	153.006	143.974	51.3286	91.9616	183.638	NaN	NaN	271.624	29.237	35.1938	NaN	44.9145	58.2906	59.0025
GBM95379.1;GBM95380.1	Protein furry	NaN	NaN	NaN	NaN	NaN	NaN	NaN	NaN	NaN	NaN	NaN	NaN	NaN	NaN	NaN	NaN	NaN	NaN	NaN	NaN
GBM95382.1;GBM95384.1	Phosphoethanolamine N-methyltransferase 3	151.461	129.2	181.518	161.928	251.104	236.156	216.809	159.47	149.502	NaN	NaN	NaN	NaN	NaN	NaN	NaN	NaN	NaN	NaN	NaN
GBM95532.1	hypothetical protein AVEN_45001-1	NaN	NaN	NaN	NaN	NaN	NaN	NaN	NaN	NaN	NaN	NaN	NaN	NaN	NaN	80.873	22.169	56.8904	62.7159	61.0934	46.2441
GBM95622.1	Heterogeneous nuclear ribonucleoprotein Q	168.109	186.083	169.034	160.762	178.974	167.896	167.256	176.541	539.608	598.979	757.123	3545.58	969.681	6789.4	535.74	484.632	517.625	367.983	345.416	317.348
GBM95723.1;GBM95725.1	Lethal(2) giant larvae 1	151.889	170.464	155.991	156.655	156.353	142.616	139.274	137.643	643.777	429.661	658.256	NaN	NaN	NaN	156.076	171.154	193.623	75.0849	87.6657	117.026
GBM95820.1	Vesicle-trafficking protein SEC22b	14.6378	14.8589	16.171	17.0818	21.0565	24.7182	34.6613	31.7156	44.647	37.5418	53.8578	NaN	NaN	NaN	48.7772	43.7062	67.7161	25.0094	27.9837	29.7017
GBM95823.1	Tyrosine-protein phosphatase non-receptor type 11	80.8019	117.525	115.166	168.355	109.373	65.6212	72.2262	73.4494	115.448	NaN	NaN	NaN	NaN	NaN	15.2393	NaN	NaN	NaN	3.66511	NaN
GBM96012.1	Glucosamine-6-phosphate isomerase 2	45.5556	50.6493	52.4765	46.1443	46.0459	54.5417	42.4868	54.7026	81.6965	176.422	226.348	NaN	NaN	NaN	NaN	46.0719	NaN	26.1762	34.0359	34.4316
GBM96190.1	Alpha-1,3/1,6-mannosyltransferase ALG2	38.5755	39.516	33.8049	35.3067	55.6976	68.1512	76.0198	60.673	96.0384	NaN	NaN	NaN	NaN	NaN	61.4442	64.7133	36.7905	80.4111	121.501	98.5805
GBM96192.1	E3 ubiquitin-protein ligase listerin	10.3959	8.37382	13.4036	15.0137	11.4512	9.12585	7.16059	17.7373	NaN	NaN	NaN	NaN	NaN	NaN	NaN	NaN	NaN	NaN	NaN	NaN
GBM96196.1;GBM96198.1	RUN and FYVE domain-containing protein 2	NaN	18.763	NaN	9.35501	7.12548	NaN	5.39429	5.55543	NaN	NaN	NaN	NaN	NaN	NaN	17.828	37.1779	43.0969	11.9236	NaN	9.07787
GBM96247.1	Maltase-glucoamylase, intestinal, partial	100.069	117.037	88.417	101.975	50.8632	52.4512	58.8454	50.972	NaN	NaN	NaN	NaN	NaN	NaN	NaN	NaN	NaN	NaN	NaN	NaN
GBM96263.1;GBN97222.1	Golgin subfamily A member 5	27.4652	18.4148	32.3237	21.1708	15.8839	19.9869	17.8381	21.953	NaN	NaN	NaN	NaN	NaN	NaN	NaN	NaN	NaN	NaN	NaN	NaN
GBM96371.1	Glycerol-3-phosphate dehydrogenase	128.263	135.189	120.829	119.289	67.4627	72.447	79.8501	83.481	77.2303	83.1308	119.339	NaN	NaN	NaN	159.421	218.363	145.583	388.044	370.652	370.087
GBM96372.1	Ubiquitin-conjugating enzyme E2 Z	23.3016	18.6364	23.5687	20.5497	9.90477	14.5012	15.7876	10.3417	NaN	NaN	NaN	NaN	NaN	NaN	NaN	NaN	NaN	NaN	NaN	NaN
GBM96519.1	T-complex protein 1 subunit eta	182.316	221.141	187.108	169.38	150.236	142.025	179.448	110.283	86.8828	84.8975	338.191	NaN	NaN	NaN	744.691	446.708	633.464	183.502	180.535	239.785
GBM96533.1	Heterogeneous nuclear ribonucleoprotein 27C	177.305	172.868	179.951	145.53	212.574	195.021	210.634	202.91	389.577	426.486	278.155	NaN	NaN	NaN	373.639	297.441	331.634	164.493	139.721	125.782
GBM96547.1	MAP kinase-activated protein kinase 2, partial	38.2501	41.8915	38.1095	29.2103	42.1412	39.5695	38.7327	40.0316	135.49	155.234	108.535	NaN	NaN	NaN	438.092	260.898	136.064	87.8697	49.6766	NaN
GBM96550.1	Ubiquitin carboxyl-terminal hydrolase 4	24.3838	27.7183	30.9621	29.1033	30.7591	22.6445	22.3412	29.0852	NaN	NaN	30.2993	NaN	NaN	NaN	80.6064	134.173	115.324	32.43	55.9825	36.7764
GBM96738.1;GBM96739.1	Calcium-transporting ATPase sarcoplasmic/endoplasmic reticulum type	1611.7	1835.22	1756	1672.91	5058.51	5402.74	5386.98	5186.5	1591.61	1672.96	1765.54	1377.86	4887.98	3504.47	18910.6	15521.8	16513.4	10358	10096.4	9809.45
GBM96841.1	Protein diaphanous	26.9931	29.3844	24.3345	26.7614	15.1293	19.3953	13.487	25.4454	NaN	NaN	NaN	NaN	NaN	NaN	NaN	NaN	NaN	NaN	NaN	NaN
GBM96962.1	Thioredoxin reductase 1, cytoplasmic, partial	138.639	155.722	166.176	148.02	NaN	166.577	170.818	196.868	NaN	NaN	NaN	NaN	NaN	NaN	NaN	NaN	NaN	NaN	NaN	NaN
GBM97017.1	Succinyl-CoA:3-ketoacid coenzyme A transferase 1, mitochondrial	93.0944	90.0013	75.503	79.4456	37.0379	24.9461	30.5092	26.5435	240.929	295.004	306.801	NaN	NaN	NaN	21.9909	22.7192	33.8903	13.2622	25.7586	19.5803
GBM97033.1	Protein NDRG3	85.9289	35.5355	68.1029	57.4511	96.398	100.057	130.916	109.16	187.755	163.254	165.563	NaN	NaN	NaN	NaN	NaN	NaN	34.3038	44.527	NaN
GBM97069.1	Actin-binding LIM protein 2	24.0331	27.1199	24.7453	28.4921	43.6831	44.2439	49.3498	40.2965	60.4323	52.8966	35.1849	NaN	NaN	NaN	300.415	277.212	271.969	298.615	159.88	305.737
GBM97094.1	Failed axon connections	9.28416	7.38468	7.17903	6.20729	14.1467	16.185	12.5894	15.3279	118.751	130.675	71.5449	222.004	NaN	NaN	158.942	269.018	183.649	77.4469	61.2373	64.6511
GBM97113.1	Saccharopine dehydrogenase-like oxidoreductase	NaN	NaN	NaN	NaN	NaN	NaN	NaN	NaN	NaN	NaN	NaN	NaN	NaN	NaN	NaN	NaN	NaN	31.2009	122.518	419.535
GBM97201.1	Cullin-1	11.4777	15.1439	9.69896	11.5021	29.1905	29.4007	24.279	27.662	NaN	NaN	NaN	NaN	NaN	NaN	128.208	93.9265	180.206	30.7274	63.167	42.2953
GBM97214.1	5-demethoxyubiquinone hydroxylase, mitochondrial	30.5976	26.368	30.3277	32.6519	49.9308	53.5877	52.3525	57.6458	NaN	NaN	NaN	NaN	NaN	NaN	129.226	60.4555	233.314	120.108	318.001	249.524
GBM97220.1	40S ribosomal protein S26	67.479	77.0245	77.209	62.9136	31.3359	23.8017	28.6399	28.5521	NaN	NaN	NaN	NaN	NaN	NaN	NaN	NaN	NaN	NaN	NaN	NaN
GBM97246.1	Murinoglobulin-2	NaN	NaN	NaN	NaN	NaN	NaN	NaN	NaN	NaN	NaN	NaN	NaN	NaN	NaN	105.035	26.5496	49.959	25.424	13.3764	14.2461
GBM97337.1;GBN31106.1;GBN31107.1	Cytochrome P450 4V2, partial;Cytochrome P450 4V2;Cytochrome P450 4V2	132.159	81.9832	79.2233	76.5441	29.1729	29.1541	39.7279	31.4421	75.7202	65.9389	NaN	NaN	NaN	NaN	NaN	NaN	NaN	NaN	NaN	NaN
GBM97422.1	ATP-dependent RNA helicase Ddx1	19.7044	23.0782	22.4456	22.5935	52.6362	33.4699	45.3809	35.58	160.774	155.29	114.683	NaN	NaN	NaN	132.421	120.823	155.181	40.6977	73.3587	39.742
GBM97479.1	NADH-ubiquinone oxidoreductase subunit, mitochondrial	98.7762	95.5633	100.331	96.8348	132.093	135.171	140.331	133.517	226.655	275.551	240.248	NaN	NaN	279.157	250.639	288.198	228.293	219.512	322.537	208.929
GBM97657.1	3-phosphoinositide-dependent protein kinase 1	21.542	21.8219	18.9174	19.8475	32.2783	25.1715	26.4086	28.9896	49.0881	82.0302	38.9399	NaN	NaN	NaN	NaN	NaN	NaN	NaN	NaN	NaN
GBM97674.1	Eukaryotic initiation factor 4A-II	364.608	244.094	304.902	270.207	218.992	214.889	211.509	219.95	355.965	414.229	365.912	3864.56	NaN	625.507	784.526	1018.07	1062.17	560.729	553.963	553.66
GBM97766.1	Acid phosphatase type 7	611.586	376.552	367.654	378.015	192.35	177.153	180.037	178.053	274.65	380.944	508.542	NaN	NaN	NaN	33.3809	117.183	150.07	70.508	71.3337	109.997
GBM97867.1	Neurofibromin	10.3822	10.5883	10.7975	11.8552	NaN	10.9894	7.48815	13.2467	42.7563	28.9907	29.8504	NaN	NaN	NaN	51.7707	65.5395	53.2396	26.5205	30.068	31.6502
GBM97871.1	Neurofibromin	7.14013	8.0162	8.70958	8.71611	14.1091	16.8701	22.9077	14.2217	NaN	NaN	NaN	NaN	NaN	NaN	74.5212	61.6114	77.512	60.4047	65.5844	73.8006
GBM98115.1	5'-3' exoribonuclease 1	26.3315	25.9187	27.3625	NaN	NaN	29.1832	NaN	NaN	34.5889	44.4233	26.2689	NaN	NaN	NaN	54.3077	62.3245	57.7544	29.259	29.0782	18.6914
GBM98165.1	G protein-coupled receptor kinase 1	15.3915	21.7496	19.1449	20.0013	17.6093	9.0757	17.2204	11.7966	126.165	151.238	153.366	NaN	NaN	NaN	37.5039	34.0942	41.9886	55.4836	36.9607	40.5354
GBM98204.1	Ubiquitin-fold modifier-conjugating enzyme 1	127.168	155.359	128.177	137.469	54.8711	80.3118	110.637	80.4427	95.3482	98.5051	NaN	NaN	NaN	NaN	NaN	232.395	NaN	237.399	214.583	249.525
GBM98207.1	ATP synthase subunit b, mitochondrial	623.359	690.099	693.068	487.808	241.502	161.542	187.446	176.801	145.56	169.703	157.668	NaN	NaN	NaN	109.365	158.711	185.041	462.477	431.951	408
GBM98234.1;GBM98235.1	Calcium/calmodulin-dependent protein kinase type 1	41.1532	37.9557	33.2095	40.7182	29.4868	33.2286	35.2978	29.4974	164.226	106.515	102.065	NaN	NaN	NaN	68.3896	152.74	79.4562	91.3232	51.7456	92.9863
GBM98395.1	hypothetical protein AVEN_53774-1	41.1215	42.086	42.6558	36.7696	82.1829	76.3512	72.824	74.871	NaN	NaN	NaN	NaN	NaN	NaN	NaN	NaN	NaN	NaN	41.7868	30.1466
GBM98419.1	Alkaline phosphatase, tissue-nonspecific isozyme	8.84342	13.0035	13.034	10.4534	7.26076	4.72513	2.52277	3.99963	NaN	NaN	NaN	NaN	NaN	NaN	NaN	60.1934	NaN	36.4926	NaN	NaN
GBM98602.1;GBN57706.1;GBN90995.1;GBN91002.1	UTP--glucose-1-phosphate uridylyltransferase, partial;UTP--glucose-1-phosphate uridylyltransferase;UTP--glucose-1-phosphate uridylyltransferase, partial;UTP--glucose-1-phosphate uridylyltransferase, partial	34.2505	51.5348	39.4695	46.8776	74.8303	88.7208	113.84	99.623	101.801	80.9819	89.0375	399.54	NaN	1579.79	1007.53	640.394	980.008	156.987	201.8	124.483
GBM98693.1	Ubiquitin domain-containing protein UBFD1	110.095	110.114	104.948	113.28	76.5448	88.3523	71.7168	76.4749	NaN	311.158	NaN	NaN	NaN	NaN	NaN	96.0438	NaN	NaN	NaN	63.9808
GBM98796.1	Zonadhesin	61.2772	93.9912	83.2154	82.0688	90.3115	94.5287	103.125	95.081	NaN	NaN	NaN	NaN	NaN	NaN	NaN	NaN	NaN	NaN	13.0529	NaN
GBM99050.1	Beta-hexosaminidase subunit beta, partial	513.79	489.442	557.968	734.049	316.487	257.497	275.952	295.738	138.832	199.385	199.438	NaN	NaN	NaN	35.3531	193.308	67.1746	83.0562	58.3061	NaN
GBM99165.1	Beta-parvin	28.6852	21.5734	19.0148	22.1048	18.2662	12.9969	27.0252	30.5086	83.9884	81.491	75.9998	NaN	NaN	5.44045	123.155	84.1129	122.425	82.5795	87.1223	87.9939
GBM99260.1	Putative protein in type-1 retrotransposable element R1DM	10.1082	6.06763	9.66167	8.10795	30.5778	46.8963	64.5643	53.4488	NaN	NaN	NaN	NaN	NaN	NaN	NaN	NaN	NaN	NaN	NaN	NaN
GBM99426.1	60S ribosomal protein L30	849.256	993.573	933.804	884.839	721.096	743.201	713.541	747.595	NaN	NaN	NaN	NaN	NaN	NaN	NaN	NaN	NaN	NaN	NaN	NaN
GBM99482.1;GBM99483.1;GBM99484.1	GATOR complex protein DEPDC5	1.3739	1.56075	1.37862	2.45318	1.39233	1.954	1.12542	1.36978	NaN	NaN	NaN	NaN	NaN	NaN	NaN	NaN	NaN	NaN	NaN	NaN
GBM99490.1	Protein mago nashi 2	NaN	NaN	NaN	NaN	NaN	NaN	NaN	NaN	390.572	521.77	355.484	NaN	NaN	NaN	NaN	155.86	89.2166	235.637	209.811	239.955
GBM99550.1	Lamin Dm0	63.7664	63.8072	63.1096	66.9684	56.3866	58.2797	60.3274	55.7632	130.346	88.1237	141.278	NaN	NaN	156.132	261.893	114.353	146.156	300.536	96.5672	138.748
GBM99554.1;GBN49173.1;GBO22161.1	Ubiquitin-like modifier-activating enzyme 1;Ubiquitin-like modifier-activating enzyme 1;Ubiquitin-like modifier-activating enzyme 1, partial	69.7432	67.1358	55.7039	55.5437	84.6555	83.8789	80.2423	87.3157	67.5992	116.948	126.013	NaN	NaN	NaN	247.803	144.767	115.718	65.4121	69.6858	46.5524
GBM99764.1	ADP-ribosylation factor-like protein 2	24.2025	32.4211	40.8784	38.1622	44.2723	40.9476	43.2211	38.9501	123.433	NaN	NaN	NaN	NaN	NaN	46.7662	89.5202	31.3191	45.4406	43.3531	43.6855
GBM99765.1	Methylglutaconyl-CoA hydratase, mitochondrial	875.381	115.729	992.481	186.99	688.802	704.74	817.794	701.356	603.179	416.277	160.726	NaN	NaN	NaN	NaN	NaN	NaN	NaN	NaN	NaN
GBM99803.1	Low-density lipoprotein receptor-related protein 2	34.5292	43.8712	38.4056	43.9272	176.293	162.877	169.734	166.25	NaN	NaN	NaN	NaN	NaN	NaN	NaN	15.5892	NaN	NaN	NaN	NaN
GBM99871.1	Acetyl-coenzyme A synthetase, cytoplasmic	NaN	NaN	NaN	NaN	NaN	NaN	NaN	NaN	NaN	NaN	NaN	NaN	NaN	NaN	NaN	NaN	NaN	19.5163	15.3815	22.17
GBM99926.1	Ras-related protein Rab-21	62.6118	73.7523	62.7504	63.2692	48.7692	49.5411	54.3715	49.8383	48.1442	52.4102	87.2073	NaN	NaN	74.8151	150.763	128.096	162.111	144.198	129.699	143.629
GBN00159.1	Ras-related protein Rab-18	56.666	48.9678	55.961	49.2375	41.0329	47.6947	65.5556	52.8676	89.9303	69.2725	308.617	NaN	NaN	NaN	170.097	133.622	207.582	337.88	336.423	319.567
GBN00160.1	Proteasome subunit alpha type-6	294.577	262.525	288.454	271.245	335.893	353.61	349.464	339.34	283.359	312.679	256.895	762.806	NaN	NaN	650.576	570.792	335.592	358.412	467.16	297.908
GBN00316.1	Glutamate--cysteine ligase catalytic subunit	7.75283	5.19075	NaN	7.42608	7.14829	4.26265	8.90234	8.60858	NaN	NaN	NaN	NaN	NaN	NaN	NaN	NaN	NaN	NaN	NaN	NaN
GBN00317.1	NADH dehydrogenase	30.0368	29.677	31.5153	28.1385	20.391	11.8019	9.95645	18.7174	NaN	NaN	NaN	NaN	NaN	NaN	32.8142	NaN	NaN	NaN	NaN	NaN
GBN00613.1	hypothetical protein AVEN_86378-1	770.943	205.841	653.738	260.227	901.567	643.469	618.346	679.191	39.8579	NaN	NaN	NaN	NaN	NaN	NaN	NaN	NaN	NaN	NaN	NaN
GBN00891.1;GBN00893.1	Transcription factor BTF3 4	78.0525	75.0294	86.1549	94.4279	95.9121	97.3897	96.1082	75.0406	305.97	235.568	204.836	NaN	NaN	NaN	660.019	410.036	596.475	114.032	118.333	140.797
GBN00950.1;GBN01002.1;GBN01011.1;GBN01024.1;GBN12473.1;GBN12476.1;GBN12480.1;GBN12494.1	NADH dehydrogenase	224.645	245.896	242.729	312.61	181.794	201.64	194.134	206.056	147.47	144.603	152.328	NaN	NaN	NaN	303.115	151.633	198.136	431.063	451.536	250.631
GBN00995.1;GBN01763.1	Myo-inositol 2-dehydrogenase;Inositol 2-dehydrogenase, partial	187.067	195.938	223.202	301.271	129.044	103.27	124.887	111.51	NaN	NaN	NaN	NaN	NaN	NaN	NaN	NaN	NaN	NaN	NaN	NaN
GBN01018.1	hypothetical protein AVEN_263304-1	22.2787	17.1144	15.706	NaN	NaN	13.208	25.3091	NaN	NaN	NaN	NaN	NaN	NaN	74.0517	53.6593	50.9394	41.7674	27.5667	35.7924	46.8566
GBN01051.1;GBN01053.1	Endophilin-A;Endophilin-A2	61.1412	83.4203	68.5808	63.9552	91.4592	93.1071	110.095	106.847	121.757	137.302	230.098	NaN	NaN	NaN	613.506	1015.5	745.796	370.499	468.124	362.806
GBN01164.1;GBN01165.1	Protein alan shepard, partial;Protein alan shepard, partial	80.2867	89.9886	78.7018	60.8665	67.8842	73.9863	66.1571	71.6307	465.432	541.197	798.24	NaN	NaN	NaN	144.033	52.8617	116.506	181.561	171.269	169.63
GBN01215.1;GBN01216.1	Phosphoinositide 3-kinase regulatory subunit 4	56.7915	51.2787	65.6391	65.9271	35.8721	45.2467	41.0829	47.4182	NaN	NaN	NaN	NaN	NaN	NaN	NaN	NaN	NaN	NaN	NaN	NaN
GBN01536.1	60S ribosomal protein L7a	696.067	592.079	644.173	475.094	392.176	459.126	370.012	489.452	327.821	355.745	653.989	1851.47	NaN	NaN	194.857	281.546	199.235	115.05	318.626	253.662
GBN01818.1	Protein l(2)37Cc	182.242	210.277	242.694	225.982	384.59	308.907	364.053	378.641	497.883	498.475	544.996	2128.8	NaN	359.24	349.465	286.09	269.024	366.651	369.515	373.702
GBN01914.1;GBN01915.1	Neuropathy target esterase sws	33.0023	36.7511	38.8723	30.7686	73.8796	60.1939	62.4929	75.6202	72.588	63.7854	85.5402	NaN	NaN	NaN	87.5145	58.3879	61.9437	36.4745	34.7807	43.9034
GBN02191.1;GBO40541.1	Twitchin, partial;Twitchin, partial	73.7984	86.4106	99.8875	77.0405	422.444	356.251	482.723	314.685	226.709	33.9775	21.3364	NaN	NaN	NaN	323.838	206.718	166.279	74.7918	221.675	163.541
GBN02306.1	Glutamyl-tRNA(Gln) amidotransferase subunit A, mitochondrial	7.61016	13.1121	11.6972	NaN	13.62	12.0464	NaN	21.0444	NaN	NaN	NaN	NaN	NaN	NaN	NaN	NaN	NaN	NaN	NaN	NaN
GBN02308.1	hypothetical protein AVEN_70743-1	19.6927	19.8749	21.6316	34.2984	41.8589	31.5096	33.0472	39.8346	NaN	NaN	NaN	NaN	NaN	NaN	NaN	NaN	NaN	NaN	NaN	NaN
GBN02312.1;GBN02313.1	Long-chain-fatty-acid--CoA ligase 4	97.0395	89.333	81.9085	90.3149	66.8105	68.2789	59.4259	55.1018	NaN	75.4848	NaN	NaN	NaN	NaN	NaN	NaN	NaN	NaN	NaN	NaN
GBN02447.1;GBO23685.1	Calcium-transporting ATPase type 2C member 1;Calcium-transporting ATPase type 2C member 1, partial	9.31682	6.36551	6.17122	5.04608	11.0711	4.13407	3.29842	3.50763	NaN	NaN	NaN	NaN	NaN	NaN	NaN	NaN	NaN	NaN	NaN	NaN
GBN02492.1;GBN91446.1	Splicing factor U2AF subunit	20.28	12.2559	14.7889	15.9754	16.5704	18.0293	12.8361	16.7003	101.373	174.213	265.232	NaN	NaN	NaN	NaN	NaN	81.2545	NaN	60.8344	42.1272
GBN02702.1	Zinc finger protein 596	NaN	NaN	NaN	NaN	NaN	NaN	NaN	NaN	NaN	NaN	NaN	NaN	NaN	NaN	20.8414	15.6576	29.872	4.51205	10.5886	11.1036
GBN02756.1	Kinesin-like protein unc-104	10.0488	7.06272	9.0604	13.4215	16.8457	16.7326	13.2131	20.2988	48.1953	72.9653	48.5162	NaN	NaN	NaN	28.6035	20.7919	71.9809	11.4598	13.8865	14.185
GBN02821.1	60S ribosomal protein L21	1703.91	2013.52	1521.37	1656.09	490.704	592.682	700.446	646.085	493.307	207.041	607.574	NaN	NaN	NaN	1343.81	906.746	927.264	852.661	742.537	725.613
GBN02833.1;GBN56021.1	hypothetical protein AVEN_31128-1, partial;hypothetical protein AVEN_120479-1	7.44565	5.41053	5.1024	4.41348	3.01931	2.5858	4.45015	NaN	NaN	NaN	24.2261	NaN	NaN	NaN	NaN	NaN	NaN	9.02468	NaN	NaN
GBN02898.1	ATP-dependent zinc metalloprotease YME1	35.815	36.5781	49.6326	52.8795	94.5877	90.657	64.5896	130.686	90.261	NaN	NaN	NaN	NaN	46.561	149.066	NaN	NaN	NaN	67.3758	58.6204
GBN02903.1	40S ribosomal protein S14	2034.93	2201.22	2500.08	1910.93	1360.76	1350.01	1483.74	1276.94	2017.69	2731.18	1814.76	NaN	NaN	NaN	1144.56	624.014	1050.02	585.901	802.284	847.986
GBN02975.1	Low-density lipoprotein receptor-related protein 2	14.3259	21.8052	11.6225	13.4912	30.9479	33.251	31.4685	38.5395	53.2567	82.0198	86.9717	NaN	NaN	NaN	96.0978	51.6756	72.7906	71.5441	59.4941	74.9869
GBN03247.1	hypothetical protein AVEN_77652-1, partial	33.7559	43.3624	32.0848	35.3947	8.11623	5.76417	7.92494	7.38636	NaN	NaN	NaN	NaN	NaN	NaN	NaN	NaN	NaN	NaN	NaN	NaN
GBN03668.1	Putative protein in type-1 retrotransposable element R1DM	26.0378	21.9714	26.3683	23.5715	2.36521	1.42989	NaN	3.79332	NaN	NaN	NaN	NaN	NaN	NaN	NaN	NaN	NaN	NaN	NaN	NaN
GBN04062.1	Trifunctional enzyme subunit alpha, mitochondrial	232.114	228.571	244.206	224.525	309.132	318.718	430.67	367.496	506.286	506.911	326.402	NaN	NaN	NaN	128.457	146.596	186.098	362.249	247.165	126.279
GBN04338.1;GBN04339.1	Cullin-2, partial;Cullin-2, partial	32.5772	27.066	32.1836	27.6217	26.9201	30.6129	28.5442	24.5024	28.1549	39.76	53.4175	NaN	NaN	NaN	57.8021	107.689	69.6584	45.1917	56.7205	46.8403
GBN04455.1	Copper-transporting ATPase 1	33.3711	32.9874	32.0329	20.5569	16.9295	16.3683	19.1186	20.5339	58.0314	176.129	273.271	NaN	NaN	NaN	29.6034	NaN	39.2612	NaN	NaN	NaN
GBN04471.1	Flotillin-1	62.866	56.9632	66.9746	61.7579	62.8219	61.4524	63.5362	66.4819	199.998	182.166	164.489	NaN	NaN	1825.75	129.023	121.168	144.739	79.6201	79.1205	73.0766
GBN04532.1	Radixin	863.909	790.689	787.418	749.24	884.086	872.648	910.145	893.373	661.374	848.27	678.004	6206.69	NaN	NaN	2954.55	2634.3	3088.36	2602.77	1750.46	2296.91
GBN04554.1	hypothetical protein AVEN_101235-1	46.6949	59.6806	64.2016	56.1739	114.806	130.169	143.799	110.335	194.967	228.82	221.496	NaN	NaN	NaN	NaN	NaN	NaN	59.2683	69.5139	55.5462
GBN04660.1	Integrator complex subunit 11	25.3559	31.0153	23.5707	20.0289	53.1407	51.7009	36.5995	61.1253	15.1573	15.3819	25.0084	NaN	NaN	NaN	NaN	22.6443	NaN	NaN	NaN	NaN
GBN04755.1;GBO25410.1	Nucleoporin p54, partial;Nuclear pore complex protein Nup54, partial	10.1643	10.0119	8.4856	5.57541	51.0837	99.8945	94.0681	76.709	NaN	NaN	NaN	NaN	NaN	NaN	NaN	NaN	NaN	NaN	NaN	NaN
GBN04777.1	Glutamine--tRNA ligase	98.6352	70.6112	71.74	94.3334	109.789	116.367	129.107	93.0962	214.009	NaN	NaN	NaN	NaN	NaN	3516.78	NaN	NaN	796.28	NaN	1117.25
GBN04990.1	Golgi phosphoprotein 3 sauron	10.3259	9.66093	11.2744	15.0315	21.1226	21.4675	22.5494	28.5654	NaN	NaN	59.137	NaN	NaN	NaN	NaN	27.1349	NaN	NaN	NaN	NaN
GBN05307.1	Neurexin-2	2.05226	4.22042	2.63752	2.09083	29.418	NaN	22.8146	59.4478	16.3949	71.9703	50.2036	NaN	NaN	28.8427	NaN	NaN	NaN	NaN	25.4332	NaN
GBN05340.1;GBN98760.1;GBN98762.1	Acyl carrier protein, mitochondrial;Acyl carrier protein, mitochondrial, partial;Acyl carrier protein, mitochondrial	62.498	71.3636	90.8413	104.227	33.7252	36.396	57.8396	39.7925	96.8811	180.735	128.417	NaN	NaN	NaN	251.265	360.672	288.663	127.345	105.144	113.034
GBN05417.1	Prolyl endopeptidase	73.1825	54.1562	64.6839	48.7614	36.7207	36.7584	51.37	40.8315	93.0651	132.223	118.628	953.031	NaN	NaN	528.924	814.011	701.882	208.175	304.304	220.431
GBN05532.1	60S ribosomal protein L18, partial	165.973	112.676	178.991	57.7523	57.6366	40.1348	44.2209	49.7425	99.21	143.114	209.557	3256.81	NaN	NaN	467.645	266.94	257.848	265.585	164.758	217.152
GBN05606.1;GBO06514.1	Dimethylaniline monooxygenase	NaN	NaN	NaN	NaN	NaN	NaN	NaN	NaN	43.6996	26.873	22.3412	NaN	NaN	NaN	21.3766	36.825	69.2382	9.48386	11.5008	11.2575
GBN05737.1	Microtubule-associated protein futsch, partial	41.5758	40.0829	40.1869	42.9585	149.462	138.636	131.76	129.383	NaN	89.1902	NaN	NaN	NaN	NaN	585.616	872.342	345.131	185.341	176.724	123.65
GBN05751.1;GBN10721.1;GBN10738.1;GBN10825.1	Cytochrome P450 307a1, partial;Cytochrome P450 307a1, partial;Cytochrome P450 307a1, partial;Cytochrome P450 307a1, partial	NaN	NaN	NaN	NaN	8.88702	9.39639	12.1757	12.9207	NaN	NaN	NaN	NaN	NaN	NaN	NaN	NaN	NaN	NaN	NaN	NaN
GBN05814.1	Cullin-associated NEDD8-dissociated protein 1	58.5042	45.3918	41.7517	44.445	75.1592	80.4031	79.9398	63.9798	240.486	193.41	197.588	612.15	NaN	NaN	229.853	225.458	198.399	167.645	144.687	171.52
GBN05847.1	Zinc finger protein 227	76.3351	79.1263	87.5939	72.657	43.9215	28.2439	66.718	54.1804	NaN	NaN	NaN	499.265	NaN	NaN	NaN	NaN	NaN	NaN	NaN	NaN
GBN06096.1	Ubiquitin-conjugating enzyme E2 1	9.04396	11.2941	11.4015	11.1928	7.37855	7.45524	9.26159	12.3721	NaN	NaN	NaN	NaN	NaN	NaN	107.586	156.654	115.71	NaN	39.2002	NaN
GBN06114.1;GBN26220.1	Notchless 1	34.5903	27.8914	40.9894	40.6447	47.7118	NaN	36.4146	30.9296	281.733	289.019	210.948	NaN	NaN	NaN	NaN	NaN	NaN	50.4731	60.5741	50.5544
GBN06182.1	26S proteasome non-ATPase regulatory subunit 13	7.08696	2.87137	2.83946	7.37484	NaN	6.05186	NaN	NaN	NaN	NaN	NaN	NaN	NaN	NaN	NaN	NaN	NaN	NaN	NaN	NaN
GBN06183.1	Actin-related protein 2	35.0102	66.2237	61.6964	49.6109	25.593	34.118	18.5387	25.0319	75.1014	134.787	93.7586	NaN	NaN	NaN	143.898	97.1488	42.3871	62.0683	71.9349	52.8762
GBN06250.1;GBN06251.1;GBN06252.1	Protein hu-li tai shao, partial;Protein hu-li tai shao, partial;Protein hu-li tai shao, partial	45.3809	46.6074	53.7316	65.0571	130.838	55.9859	50.4135	49.9624	91.7166	93.0866	116.896	NaN	NaN	NaN	NaN	221.293	207.538	124.868	89.9876	109.512
GBN06278.1	putative ATP-dependent RNA helicase DDX27, partial	37.3032	50.1343	45.1179	38.9355	42.9827	36.0653	49.6788	51.6228	NaN	NaN	NaN	NaN	NaN	NaN	NaN	NaN	NaN	NaN	NaN	NaN
GBN06393.1	Carnitine O-acetyltransferase	31.707	27.922	20.8556	17.8867	20.5275	23.8057	25.0246	29.2991	31.5122	NaN	NaN	NaN	NaN	NaN	83.2679	64.3162	86.8827	38.4575	45.9426	81.4601
GBN06396.1	Synapse-associated protein 1, partial	53.3878	67.2489	48.9074	52.4718	46.159	45.2416	41.9546	29.8528	NaN	NaN	NaN	NaN	NaN	NaN	NaN	NaN	NaN	87.6089	180.932	94.1509
GBN06637.1;GBN06638.1	Nucleolar protein 56, partial;Nucleolar protein 56	42.1754	40.4346	51.4412	39.9611	62.033	79.2846	93.446	84.9246	246.49	346.383	323.228	NaN	NaN	NaN	38.4825	30.5459	89.6454	40.8519	24.761	15.1499
GBN06702.1	Eukaryotic translation initiation factor 3 subunit B	40.7621	48.8598	49.1441	53.5445	42.4575	44.3133	43.6101	50.8312	NaN	NaN	44.9352	NaN	NaN	NaN	NaN	NaN	NaN	NaN	NaN	NaN
GBN06845.1	ADP-ribosylation factor GTPase-activating protein 2	39.1552	32.8789	27.916	42.5952	32.6879	21.2691	28.381	28.1387	21.2698	22.0156	NaN	NaN	NaN	NaN	70.2049	66.6709	66.5115	42.5152	60.967	54.5547
GBN06850.1	Heat shock protein HSP 90-alpha	836.595	946.536	840.039	841.377	588.143	552.082	604.035	561.145	1189.44	1189.62	1128.38	3959.9	NaN	419.24	1798.68	1934.88	1589.27	1310.03	1388.78	1260.39
GBN06854.1	Non-specific lipid-transfer protein	234.501	347.92	655.967	334.966	452.265	454.889	448.059	450.673	1302.08	654.214	598.707	NaN	NaN	NaN	841.012	479.438	888.428	131.878	59.6935	28.5159
GBN06933.1	Alpha-actinin, partial	900.373	1017.95	1222.84	868.616	1757.52	1761.5	1741.97	1817.04	394.034	399.781	336.583	984.657	442.578	371.226	3383.77	3066.99	2772.81	2491.65	1020.24	1321.91
GBN06934.1	Alpha-actinin	685.958	724.538	690.972	674.279	886.306	889.808	969.868	782.33	532.086	609.195	584.954	4383.74	709.361	2371.45	2374.3	3123.77	2728.27	2581.11	2258.42	2659.64
GBN06936.1	Alpha-actinin	458.111	629.29	465.045	532.027	796.832	781.948	755.173	936.241	955.513	1215.14	1086.91	NaN	NaN	2594.18	7217.45	4265.45	7935.08	4073.23	3859.12	3867.19
GBN06941.1;GBN85530.1	CAAX prenyl protease 1	16.2608	18.1084	12.9601	14.3446	21.119	12.6216	NaN	29.9694	42.1097	NaN	NaN	NaN	NaN	NaN	58.3613	103.286	67.9748	60.0453	101.136	80.9589
GBN06979.1	hypothetical protein AVEN_12335-1	536.2	642.353	558.174	604.478	257.002	242.645	236.148	255.343	121.535	334.768	323.094	NaN	NaN	400.871	519.672	723.706	568.773	557.631	552.611	1002.01
GBN07019.1	DnaJ subfamily C member 25	9.02876	5.13464	8.05346	7.8097	10.3411	14.9958	14.0833	13.0764	NaN	NaN	NaN	NaN	NaN	NaN	NaN	NaN	NaN	NaN	NaN	NaN
GBN07077.1	putative argininosuccinate lyase	180.734	195.047	130.312	183.737	66.4663	64.9933	79.3365	72.875	329.899	278.502	245.643	NaN	NaN	NaN	55.3544	53.0808	65.415	90.4913	65.7861	98.1508
GBN07082.1	Protein-tyrosine sulfotransferase	26.6411	31.5178	28.1431	NaN	104.656	107.738	123.17	129.449	NaN	NaN	NaN	NaN	NaN	NaN	NaN	NaN	NaN	NaN	NaN	NaN
GBN07100.1	COP9 signalosome complex subunit 4	22.9723	21.5632	18.6167	21.9336	23.1736	22.0662	20.0673	19.5057	59.4765	42.5917	55.749	NaN	NaN	47.4491	42.1776	48.2924	35.0042	44.9637	52.2178	53.7909
GBN07340.1	NADH dehydrogenase	89.1733	71.5266	116.221	105.243	205.093	188.709	188.353	227.103	211.242	106.489	NaN	NaN	NaN	NaN	528.519	236.524	343.33	346.832	239.431	218.738
GBN07580.1	Ras-related protein Rab-32	33.4075	27.8696	26.4765	25.3223	33.9966	39.0559	34.7381	32.5521	74.7652	NaN	NaN	NaN	NaN	NaN	NaN	NaN	61.7071	NaN	47.6094	NaN
GBN07581.1	hypothetical protein AVEN_109733-1, partial	33.4435	27.9609	32.5906	31.5665	76.4305	71.9475	72.8794	71.4452	156.712	204.169	185.055	NaN	NaN	NaN	118.145	229.233	158.748	196.003	187.928	122.81
GBN07730.1	Activator heat shock protein ATPase 1	29.7199	40.8078	42.2451	27.9172	41.0827	34.1403	33.9364	36.9297	NaN	NaN	NaN	NaN	NaN	NaN	144.787	157.266	103.698	71.3487	63.9179	75.5684
GBN07745.1	Prefoldin subunit 3	148.559	133.287	158.115	150.027	191.545	191.027	224.291	227.237	NaN	NaN	NaN	NaN	NaN	NaN	NaN	NaN	NaN	89.4714	41.8679	35.9756
GBN07806.1	WASH complex subunit 4	40.6696	48.6257	53.885	45.2521	44.0218	41.5922	54.3086	45.7598	NaN	NaN	NaN	NaN	NaN	NaN	45.6309	30.9445	NaN	33.6341	37.0536	40.8988
GBN07828.1	FACT complex subunit Ssrp1	15.1977	12.5045	13.4388	18.6563	10.8707	10.7954	10.7798	5.6118	18.601	NaN	52.9115	NaN	NaN	NaN	43.3132	77.0299	58.784	56.4705	138.927	92.3163
GBN07876.1;GBN07877.1	Interleukin enhancer-binding factor 2	5.56044	12.542	9.81061	9.15916	27.058	20.241	18.3337	11.8699	NaN	90.3226	185.445	NaN	NaN	NaN	12.2948	9.88433	11.4891	4.53047	6.64203	4.63666
GBN08004.1;GBN08006.1	Myosin heavy chain, muscle;Myosin heavy chain, muscle	12.0387	11.2271	9.97451	9.75645	6.18495	5.25811	9.53246	NaN	384.638	NaN	NaN	NaN	NaN	NaN	NaN	57.274	NaN	24.4258	75.5321	71.7479
GBN08008.1	Myosin heavy chain, muscle	285.058	294.514	226.848	238.207	152.391	119.336	142.303	126.553	1275.59	1023.99	788.735	NaN	NaN	NaN	145.643	161.826	152.426	229.363	266.279	247.438
GBN08055.1	Kinesin-1 heavy chain	60.241	68.5338	63.9433	58.1958	58.4065	57.7626	61.7684	40.795	161.907	129.593	NaN	NaN	NaN	NaN	209.767	174.478	231.293	202.163	145.139	153.194
GBN08136.1	Betaine--homocysteine S-methyltransferase 1, partial	256.666	232.752	210.329	168.42	76.6293	81.3389	74.872	78.2131	429.544	1090.61	1429.52	1520.98	NaN	NaN	NaN	32.7008	NaN	45.7581	NaN	NaN
GBN08230.1	Adenylosuccinate lyase	97.9311	133.609	119.875	148.744	213.943	203.94	194.985	207.808	198.174	153.388	170.832	NaN	NaN	NaN	NaN	NaN	NaN	NaN	29.0941	48.4425
GBN08438.1	Sorting nexin lst-4	NaN	NaN	NaN	NaN	NaN	12.7361	4.55795	7.56834	NaN	NaN	NaN	NaN	NaN	NaN	56.3193	89.352	75.5889	101.135	151.788	95.3644
GBN08497.1	40S ribosomal protein S15	512.047	550.428	495.717	532.102	182.691	156.439	167.481	167.901	225.407	208.166	218.562	22302.5	NaN	NaN	147.42	119.859	109.972	122.097	78.3793	105.74
GBN08672.1	NADH dehydrogenase	NaN	NaN	NaN	NaN	16.9294	15.8153	22.4665	17	NaN	NaN	NaN	NaN	NaN	NaN	26.5046	10.102	19.4233	NaN	NaN	NaN
GBN08923.1	RNA-binding protein Nova-1	31.0555	24.0167	28.0288	20.8001	37.5457	24.1889	30.3202	30.524	53.6979	NaN	NaN	NaN	NaN	NaN	NaN	NaN	NaN	NaN	NaN	NaN
GBN09039.1	Splicing factor 3B subunit 6	15.2195	15.3457	16.2031	21.8905	8.99075	12.0502	11.4205	6.81202	NaN	NaN	NaN	NaN	NaN	NaN	NaN	15.1662	NaN	6.11177	16.9673	15.1183
GBN09094.1	U6 snRNA-associated Sm-like protein LSm4	NaN	NaN	NaN	7.18366	8.41887	10.6312	9.93437	10.8955	21.0841	13.109	NaN	NaN	NaN	NaN	45.5858	41.2724	51.36	41.5719	55.8831	28.0249
GBN09254.1	60S ribosomal protein L13	435.709	541.572	490.881	460.27	244.021	247.122	183.403	182.349	329.252	413.449	776.362	762.723	NaN	NaN	308.767	283.104	456.949	331.522	447.593	408.637
GBN09286.1	U4/U6 small nuclear ribonucleoprotein Prp31	3.41659	6.10024	2.95746	1.7479	NaN	NaN	NaN	NaN	NaN	NaN	NaN	NaN	NaN	NaN	NaN	NaN	NaN	NaN	NaN	NaN
GBN09309.1	Proline dehydrogenase 1, mitochondrial	14.6138	16.5929	14.6926	18.684	26.218	21.5817	19.4223	22.8978	NaN	NaN	NaN	NaN	NaN	NaN	152.675	NaN	68.3468	97.0934	82.9676	56.3892
GBN09339.1;GBN89331.1;GBO21613.1;GBO39507.1	hypothetical protein AVEN_156301-1;hypothetical protein AVEN_63607-1;hypothetical protein AVEN_82026-1;hypothetical protein AVEN_225381-1	85.9574	71.8113	89.5512	81.8929	51.2391	64.8182	62.2184	77.2169	NaN	NaN	NaN	NaN	NaN	NaN	NaN	NaN	NaN	NaN	NaN	NaN
GBN09350.1	Transposon Tf2-11 polyprotein, partial	46.4846	62.6391	52.9579	63.2825	835.253	789.766	851.942	830.681	NaN	NaN	15.1098	NaN	NaN	NaN	299.95	602.476	270.141	1047.11	659.329	897.076
GBN09571.1	5'-AMP-activated protein kinase catalytic subunit alpha-2	41.5904	39.3336	37.4493	36.9311	28.8499	27.5095	31.0201	25.7964	30.5231	36.2894	34.8481	NaN	NaN	NaN	182.843	215.819	203.437	188.795	190.355	150.873
GBN09610.1	Paxillin	200.742	388.877	358.114	368.544	249.999	239.1	229.924	268.326	206.124	245.655	235.946	NaN	NaN	262.766	430.635	450.517	381.922	497.103	220.771	420.016
GBN09837.1	Eukaryotic translation initiation factor 3 subunit I	85.4495	75.8158	86.2061	102.587	102.045	124.358	122.088	98.9277	779.188	655.991	618.459	NaN	NaN	NaN	19.6822	27.636	23.3245	35.3309	131.136	99.1361
GBN09838.1	Iron-sulfur cluster assembly enzyme ISCU, mitochondrial	19.8091	18.7322	22.014	19.5643	29.676	36.6258	36.8856	36.8787	NaN	13.127	NaN	NaN	NaN	NaN	78.9448	41.6929	35.1586	64.1724	52.036	40.2184
GBN10010.1	Proteasome activator complex subunit 4, partial	NaN	NaN	NaN	NaN	NaN	NaN	NaN	NaN	14.6111	NaN	NaN	NaN	NaN	NaN	66.5659	76.1953	45.5806	25.8815	47.1956	17.8345
GBN10170.1	hypothetical protein AVEN_253398-1	134.348	138.2	140.417	110.875	218.32	170.955	155.695	215.84	68.753	66.8596	54.8756	NaN	NaN	NaN	1295.32	612.855	1528.08	288.325	168.412	181.835
GBN10177.1	T-complex protein 1 subunit gamma	124.525	103.489	127.814	94.7847	126.626	115.546	61.9463	54.0394	249.644	274.711	313.297	NaN	NaN	NaN	304.671	149.581	439.543	130.825	114.246	117.807
GBN10239.1	Protein kinase C and casein kinase substrate in neurons protein 2	37.924	43.3251	43.1413	40.5938	44.798	21.6128	35.3534	51.3403	72.4793	115.64	111.44	NaN	NaN	NaN	139.516	67.5825	81.7874	21.2078	37.12	27.2409
GBN10261.1	Protein canopy 3	200.925	190.483	230.048	228.853	86.8238	90.0076	128.97	114.336	153.523	109.775	59.5066	NaN	NaN	NaN	206.653	185.168	189.751	13.9451	80.8074	49.6178
GBN10306.1	Laminin subunit alpha-1	28.6215	27.2482	25.4114	22.3949	38.0712	40.7348	34.4077	37.2904	55.7594	59.8107	40.7148	NaN	NaN	NaN	49.4563	32.6132	42.1057	72.1933	45.6292	66.216
GBN10332.1	Talin-2	256.931	205.243	259.024	257.499	222.065	221.918	225.462	221.742	379.693	311.753	387.705	473.022	1772.94	NaN	560.357	541.85	574.231	324.971	297.095	363.072
GBN10412.1	Sterile alpha and TIR motif-containing protein 1	8.88382	8.70474	7.97003	10.9946	14.2261	12.1712	16.5663	11.2278	96.5687	38.7311	NaN	NaN	NaN	NaN	55.0372	25.4841	39.2747	70.364	54.2983	71.5107
GBN10437.1	Aldehyde dehydrogenase, mitochondrial, partial	28.8343	41.6037	42.555	32.634	21.0806	20.1234	19.6749	14.8957	549.555	361.376	327.481	NaN	NaN	NaN	NaN	NaN	NaN	70.3253	93.2448	58.5977
GBN10472.1;GBO00118.1	40S ribosomal protein S18	2418.13	2769.28	2321.36	2494.88	1419.65	1418.21	1809.28	1575.75	1567.71	1893.36	1498.27	5139.61	NaN	1886.38	1283.99	692.468	1453.44	2258.23	1516.82	2246.63
GBN10478.1	Adapter molecule Crk, partial	47.6218	58.2223	50.5335	49.5159	47.7789	51.9703	46.3975	44.5693	70.1534	192.651	386.055	NaN	NaN	NaN	194.425	143.757	181.271	83.7754	89.0515	68.9098
GBN10512.1	26S proteasome non-ATPase regulatory subunit 1	172.206	178.08	171.221	227.768	83.9303	103.626	102.794	94.7408	82.3295	92.2191	69.3027	1169.29	NaN	294.228	118.234	106.108	122.471	99.4159	111.926	75.039
GBN10517.1;GBN10518.1	Erlin-2-B	211.024	223.386	149.692	109.999	75.7071	137.621	153.507	110.507	433.026	594.971	422.565	1374.94	NaN	1008.53	42.8013	40.1767	41.9411	41.9195	77.855	47.5925
GBN10638.1;GBN30419.1	Sorting nexin-14, partial;Sorting nexin-14	7.07	9.16826	4.21795	4.27172	10.4653	10.6546	10.9443	8.94064	NaN	NaN	NaN	NaN	NaN	NaN	6.80094	NaN	NaN	NaN	NaN	NaN
GBN10734.1	hypothetical protein AVEN_190003-1	31.8226	22.3527	16.0521	17.9014	NaN	NaN	NaN	NaN	41.2635	28.1034	30.9452	NaN	NaN	24.4875	NaN	NaN	NaN	NaN	NaN	NaN
GBN10849.1	Exocyst complex component 8	19.4935	14.8652	13.3436	16.9407	30.7878	31.5889	28.4388	33.0286	NaN	NaN	NaN	NaN	NaN	NaN	NaN	NaN	NaN	NaN	NaN	NaN
GBN10912.1;GBN44641.1;GBO22540.1	Cytochrome P450 3A8;Cytochrome P450 3A4, partial;Cytochrome P450 9e2, partial	16.0362	15.3389	17.1194	25.0922	25.9807	15.7085	30.9256	16.3027	NaN	NaN	NaN	NaN	NaN	NaN	NaN	NaN	NaN	NaN	NaN	NaN
GBN11009.1;GBN95667.1	Coatomer subunit beta, partial;Coatomer subunit beta, partial	83.9608	99.8526	87.229	89.3515	72.2873	75.256	74.9122	73.4831	151.395	138.078	180.406	279.537	NaN	NaN	98.3369	111.292	138.003	74.504	104.551	107.27
GBN11227.1	Adult-specific rigid cuticular protein 15.7	384.78	397.927	384.919	346.624	590.377	524.138	535.548	513.818	96.1392	161.301	144.047	568.956	NaN	881.683	20069.5	16781.8	16272.4	6458.25	3872.38	3189.19
GBN11277.1	Aldehyde dehydrogenase, mitochondrial	294.109	298.468	295.329	262.505	240.069	286.041	250.987	308.513	316.722	354.534	283.234	NaN	NaN	NaN	204.481	189.276	111.084	144.438	179.009	179.817
GBN11285.1	Poly(ADP-ribose) glycohydrolase ARH3	126.725	161.501	124.428	106.734	230.246	217.531	204.767	161.625	NaN	NaN	NaN	NaN	NaN	560.678	NaN	NaN	NaN	NaN	NaN	NaN
GBN11355.1	Multidrug resistance-associated protein 4	20.1124	34.2152	25.505	24.2179	9.54088	9.27997	9.60723	14.0462	NaN	NaN	NaN	NaN	NaN	NaN	NaN	NaN	NaN	NaN	NaN	NaN
GBN11356.1	Multidrug resistance-associated protein 4, partial	38.5109	39.7399	42.5673	48.9299	23.7844	21.1065	18.2646	19.9649	NaN	NaN	NaN	NaN	NaN	NaN	NaN	NaN	NaN	NaN	NaN	NaN
GBN11357.1	Multidrug resistance-associated protein 4, partial	31.6422	29.5307	33.694	23.3656	29.7402	26.4968	31.0484	32.7723	118.151	NaN	NaN	NaN	NaN	NaN	NaN	NaN	NaN	NaN	NaN	NaN
GBN11384.1	Ubiquitin-protein ligase E3A	26.5282	NaN	16.0732	15.3165	17.1146	19.9266	18.2183	16.7455	NaN	NaN	NaN	NaN	NaN	NaN	38.6006	61.2714	69.5529	39.7135	NaN	31.5148
GBN11498.1	Heterogeneous nuclear ribonucleoprotein L	118.477	118.532	144.501	119.583	58.4742	46.5411	47.5968	49.4998	216.804	139.303	191.331	NaN	NaN	NaN	175.481	181.951	244.572	148.774	184.42	136.856
GBN11501.1	Exportin-2	14.3448	21.6352	24.8161	28.2656	42.9467	37.5254	42.2718	40.7836	NaN	NaN	NaN	NaN	NaN	NaN	NaN	NaN	NaN	NaN	644.553	NaN
GBN11681.1	60S ribosomal protein L26-like 1	248.53	311.164	254.835	320.841	281.216	254.38	277.705	262.034	578.973	677.291	906.076	4688.44	NaN	NaN	330.296	268.969	414.337	294.548	281.476	293.886
GBN11735.1	FAS-associated factor 2	5.69749	8.63736	5.92382	8.14612	4.61309	24.3012	11.3653	8.51161	NaN	NaN	NaN	NaN	NaN	37.3705	24.1352	23.7672	20.6677	NaN	NaN	NaN
GBN11848.1;GBN11849.1	Cytohesin-1	40.8962	42.0505	28.4014	34.5817	27.2953	21.8141	18.6501	22.6207	NaN	NaN	NaN	NaN	NaN	NaN	NaN	NaN	NaN	NaN	NaN	38.063
GBN12047.1	Importin subunit alpha-7	23.0469	17.8082	16.8148	14.0518	17.9826	17.2914	26.0626	21.8746	294.822	195.978	197.927	NaN	NaN	NaN	51.9536	NaN	33.9145	28.4731	NaN	21.2027
GBN12675.1;GBN12690.1;GBN49302.1;GBN49313.1	Drebrin-like protein;Drebrin-like protein;Drebrin-like protein A;Drebrin-like protein A	48.1854	37.7359	26.6152	23.3885	20.7862	22.0781	17.1546	17.594	150.343	83.8723	62.2517	NaN	NaN	NaN	120.216	82.0318	81.8222	84.1772	57.8908	76.1363
GBN12717.1	Fibrillin-2	55.6544	53.5056	54.6877	54.5728	24.2255	23.9991	24.1014	24.1435	NaN	NaN	100.017	NaN	NaN	NaN	NaN	NaN	NaN	NaN	NaN	NaN
GBN12816.1	FAS-associated factor 1	21.5647	NaN	NaN	21.9632	52.4135	45.0446	43.1671	54.9382	NaN	NaN	NaN	NaN	NaN	NaN	NaN	NaN	NaN	NaN	NaN	NaN
GBN12877.1;GBN12884.1	Zinc metalloproteinase nas-13;Zinc metalloproteinase nas-15	227.804	245.699	196.72	217.813	83.8198	105.267	94.0008	98.999	40.7302	75.0299	44.9393	NaN	NaN	NaN	NaN	NaN	NaN	NaN	NaN	NaN
GBN12948.1	Stomatin-like protein 2, mitochondrial, partial	47.6148	51.6665	51.0748	40.2588	35.9781	30.4464	28.7838	41.0422	140.734	245.52	166.521	NaN	NaN	1197.56	103.103	79.9933	164.84	26.2431	26.2353	32.1307
GBN12969.1	RNA-binding protein cabeza	196.562	230.179	202.541	202.471	139.925	110.862	110.54	108.32	312.42	208.165	221.01	819.062	NaN	NaN	282.079	1022.46	631.059	358.747	615.826	436.757
GBN12978.1;GBN12979.1	26S proteasome regulatory subunit 4	191.551	181.455	184.362	185.676	172.814	194.094	200.117	182.855	238.957	263.181	260.523	601.201	NaN	NaN	372.763	298.077	293.309	285.35	213.743	236.593
GBN13219.1	Succinate--CoA ligase	264.514	251.626	279.475	343.145	318.221	287.869	277.64	249.764	533.683	329.292	385.318	370.623	NaN	NaN	36.0383	45.3621	NaN	96.332	186.758	138.864
GBN13244.1	Cuticle protein 10.9	707.256	743.033	618.116	516.337	106.103	120.159	119.916	133.505	3317.25	2053.72	4912.78	NaN	10944.5	11287.3	NaN	NaN	NaN	3369.96	3734.82	3551.36
GBN13326.1;GBN13327.1	Exocyst complex component 6B	39.7164	31.5919	32.2468	31.7693	25.255	25.7387	22.9222	24.8325	NaN	15.2219	12.0512	NaN	NaN	NaN	NaN	NaN	71.4062	NaN	NaN	NaN
GBN13449.1	Tumor susceptibility gene 101 protein, partial	16.0529	12.8183	11.3237	11.6078	10.6738	13.0058	9.10996	10.4912	63.9565	NaN	NaN	NaN	NaN	17.4407	81.3239	52.1746	64.444	59.3006	NaN	NaN
GBN13727.1	Spermidine synthase	87.3013	80.0853	85.3245	83.3243	39.3059	55.6164	58.9087	46.1039	NaN	NaN	NaN	NaN	NaN	NaN	NaN	NaN	NaN	46.7288	NaN	NaN
GBN13730.1	60S ribosomal protein L22	835.061	896.601	827.54	867.441	196.6	226.825	271.207	177.089	97.6864	93.3209	NaN	NaN	NaN	NaN	NaN	NaN	NaN	271.176	245.437	222.761
GBN13833.1	Sodium/potassium-transporting ATPase subunit alpha	214.823	221.274	213.665	211.663	247.989	252.438	261.907	250.248	369.273	309.505	338.026	1126.22	NaN	NaN	600.674	393.03	632.837	611.821	764.819	567.22
GBN14147.1	Cdc42	110.381	123.369	117.877	120.785	79.1402	101.273	75.3563	107.469	33.292	176.49	661.904	NaN	NaN	89.6793	131.632	144.577	201.071	147.339	149.449	175.835
GBN14221.1	Polypeptide N-acetylgalactosaminyltransferase 5	13.889	10.6664	13.176	12.5486	6.7593	6.4361	5.07693	4.38972	NaN	NaN	NaN	NaN	NaN	NaN	NaN	NaN	NaN	NaN	NaN	NaN
GBN14333.1	General vesicular transport factor p115	56.8904	42.4046	39.594	39.0217	93.2808	78.636	84.9873	68.1942	98.2127	96.6695	38.409	NaN	NaN	NaN	262.431	29.9203	91.9873	21.9779	12.6197	18.7697
GBN14498.1	Phosphoserine aminotransferase	149.759	80.8528	136.58	103.049	277.102	288.891	282.736	279.581	268.822	301.475	169.083	NaN	NaN	NaN	97.6935	33.294	NaN	48.904	52.6987	240.729
GBN14797.1	Secernin-1	NaN	NaN	NaN	NaN	NaN	NaN	NaN	NaN	NaN	NaN	NaN	NaN	NaN	84.9467	15.8147	16.0755	NaN	16.5873	15.9815	11.2044
GBN14887.1	hypothetical protein AVEN_172271-1	81.4504	107.678	90.9724	79.8947	281.35	282.047	247.862	240.114	212.001	235.55	321.599	NaN	NaN	210.164	679.144	820.728	872.817	169.762	167.817	155.75
GBN15019.1;GBN15021.1	Septin-7	40.4863	38.8257	37.6534	38.5173	22.3656	32.6992	20.9007	27.0713	33.7024	125.469	216.068	NaN	NaN	NaN	136.157	34.0693	108.659	75.3599	75.6887	97.9797
GBN15041.1;GBO17250.1	Thioredoxin reductase 1, cytoplasmic, partial;Thioredoxin reductase 1, cytoplasmic, partial	20.9692	39.375	32.8619	43.7562	NaN	NaN	NaN	NaN	31.7482	27.1557	NaN	NaN	NaN	NaN	49.8886	82.404	61.2546	101.544	140.78	48.24
GBN15111.1	PRA1 family protein 3	34.6066	19.7786	27.891	18.4388	34.5823	39.1159	33.8721	37.7764	22.0904	14.8745	NaN	NaN	NaN	NaN	19.3873	9.68092	NaN	10.7028	NaN	NaN
GBN15246.1	Ankyrin-3, partial	36.3526	37.2481	41.6084	47.6427	39.0268	40.8794	45.9503	65.0535	NaN	NaN	NaN	NaN	NaN	NaN	39.7211	11.6781	45.9279	88.8979	44.2977	71.4256
GBN15301.1	putative aconitate hydratase, mitochondrial	21.0786	19.9042	14.2263	16.6292	9.68587	11.3203	6.89958	10.3685	NaN	NaN	NaN	NaN	NaN	NaN	NaN	NaN	NaN	NaN	NaN	NaN
GBN15320.1	Ubiquitin-like protein 5	121.239	113.763	130.068	164.496	139.616	151.868	104.429	145.682	NaN	NaN	NaN	NaN	NaN	NaN	NaN	NaN	NaN	NaN	NaN	NaN
GBN15543.1	NEDD8-activating enzyme E1 catalytic subunit	NaN	NaN	NaN	NaN	NaN	NaN	NaN	NaN	32.6876	76.4372	47.156	NaN	NaN	NaN	13.9786	10.9604	12.1621	9.94051	7.90439	4.31812
GBN15547.1	RuvB-like 1	48.069	46.4219	46.9987	35.1828	96.8809	110.852	107.184	89.151	115.69	60.9983	42.7904	NaN	NaN	NaN	106.372	54.3681	98.2009	87.3833	105.371	92.2705
GBN15630.1;GBO11152.1	O-acetyl-ADP-ribose deacetylase MACROD2;O-acetyl-ADP-ribose deacetylase MACROD2, partial	140.455	79.5785	160.767	149.122	179.624	151.741	174.986	144.937	NaN	NaN	NaN	NaN	NaN	NaN	NaN	NaN	NaN	NaN	NaN	NaN
GBN15734.1	Glucosidase 2 subunit beta	NaN	NaN	NaN	NaN	6.46284	7.83583	NaN	NaN	NaN	NaN	NaN	NaN	NaN	NaN	146.704	102.735	171.151	63.5153	40.2524	63.5396
GBN15742.1	Cytochrome P450 18a1	12.5066	13.9516	14.1288	14.4442	33.0025	27.5333	32.2744	20.9342	NaN	NaN	NaN	NaN	NaN	NaN	NaN	NaN	NaN	NaN	NaN	NaN
GBN15873.1;GBN15879.1;GBN16502.1;GBN16509.1	Osteoclast-stimulating factor 1, partial;Osteoclast-stimulating factor 1, partial;Osteoclast-stimulating factor 1, partial;Osteoclast-stimulating factor 1, partial	29.3692	22.8799	31.2287	24.5925	28.4806	NaN	19.5302	NaN	133.268	115.364	159.298	NaN	NaN	NaN	68.9483	NaN	61.4562	27.3921	NaN	NaN
GBN15875.1;GBN15881.1	Methyltransferase-like protein 17, mitochondrial;Methyltransferase-like protein 17, mitochondrial	45.9599	32.9423	36.2493	52.1524	20.6535	30.8373	36.1296	42.6921	NaN	NaN	NaN	NaN	NaN	61.5893	1028.57	974.425	1146.12	245.987	252.658	200.477
GBN16190.1	Apoptosis-inducing factor 1, mitochondrial	191.187	289.366	253.054	294.577	216.137	246.317	208.971	267.482	421.913	213.41	NaN	NaN	NaN	NaN	57.169	NaN	NaN	149.467	NaN	182.731
GBN16261.1;GBN16276.1;GBN16596.1;GBN16613.1	tRNA-splicing ligase RtcB	36.2704	36.7403	38.4949	37.6895	50.2165	59.6961	56.9092	58.9109	49.8176	77.1745	32.4925	NaN	NaN	NaN	66.9408	40.3714	57.772	51.711	42.6058	34.5364
GBN16575.1	hypothetical protein AVEN_256055-1	130.215	124.404	98.4657	188.102	10.5383	29.3815	28.9118	47.4864	NaN	NaN	NaN	NaN	NaN	17.3108	NaN	NaN	NaN	8.92482	NaN	NaN
GBN16634.1;GBN18250.1;GBN50949.1;GBN51105.1	Ras-related protein Rab-35	25.8011	23.2179	29.885	27.8347	19.9587	26.6368	31.9545	34.1684	103.033	73.4405	125.5	NaN	NaN	NaN	70.9042	149.177	70.5257	62.5186	40.6776	50.6085
GBN16635.1	Protein ABHD11	151.502	149.776	203.502	185.66	73.283	20.0187	70.1883	95.0453	162.42	78.2595	88.2933	NaN	NaN	NaN	8.62601	NaN	22.3433	30.9386	54.3065	37.2974
GBN16638.1	Poly(U)-binding-splicing factor half pint	20.3976	21.5084	16.1651	17.2603	29.7388	28.9524	29.5931	36.6294	43.2318	35.631	NaN	NaN	NaN	NaN	134.951	143.791	152.283	153.956	158.818	189.689
GBN16869.1	Protein phosphatase PP2A regulatory subunit	106.123	NaN	NaN	NaN	NaN	36.6975	33.776	43.8201	317.424	243.518	386.679	NaN	NaN	NaN	NaN	84.4618	NaN	63.982	NaN	90.4181
GBN17024.1	Protein DEK	540.459	567.479	610.531	739.884	806.26	NaN	732.343	718.339	861.313	358.478	331.23	NaN	NaN	NaN	93.7314	31.6056	59.2466	98.3161	99.0114	115.117
GBN17083.1;GBN87585.1	5-oxoprolinase;5-oxoprolinase, partial	49.1641	58.5272	50.9053	55.2028	53.2466	56.7803	64.6316	56.1329	51.5862	NaN	NaN	NaN	NaN	NaN	70.9366	43.5559	NaN	41.2487	51.549	43.8371
GBN17263.1	putative ATP-dependent RNA helicase DDX23	18.2763	27.5101	12.2233	10.1359	12.9531	12.4548	11.7899	18.7564	21.6492	26.5537	65.6216	NaN	NaN	NaN	26.0344	NaN	10.1338	18.3992	10.0891	16.9199
GBN17428.1;GBN27902.1	Protein transport protein Sec31A, partial;Protein transport protein Sec31A, partial	103.705	81.1191	91.9443	108.816	23.212	30.0305	28.3182	20.5662	27.6792	59.3861	73.007	NaN	NaN	NaN	NaN	46.1911	47.1592	175.624	176.663	217.358
GBN17447.1	Bifunctional 3'-phosphoadenosine 5'-phosphosulfate synthase	114.063	113.647	109.201	105.588	94.5073	103.798	77.3288	100.518	NaN	NaN	NaN	NaN	NaN	NaN	NaN	NaN	NaN	NaN	NaN	NaN
GBN17480.1;GBN17484.1	2,3-bisphosphoglycerate-independent phosphoglycerate mutase;2,3-bisphosphoglycerate-independent phosphoglycerate mutase	1253.31	1131.1	1223.1	1209.76	1625.28	1563.79	1693.7	1235.86	1150.88	991.128	1126.7	NaN	NaN	NaN	605.079	802.901	720.39	1718.61	775.626	1431.74
GBN17540.1	Epidermal retinol dehydrogenase 2	31.5477	25.9779	26.2759	24.3645	43.8076	48.8646	43.0968	47.5335	NaN	NaN	NaN	NaN	NaN	NaN	NaN	NaN	NaN	NaN	NaN	NaN
GBN17692.1	Methionine aminopeptidase 2	115.583	146.478	125.37	132.635	67.381	68.1688	72.3454	72.2104	67.9487	77.3736	74.256	643.623	NaN	NaN	276.299	273.982	254.998	209.582	187.785	178.417
GBN17706.1	NADH dehydrogenase	26.4809	26.2287	29.7045	30.1649	48.8661	40.249	48.785	38.6487	91.2359	121.686	171.1	NaN	NaN	NaN	109.797	53.9942	91.5492	36.1075	36.1271	33.0168
GBN17771.1	ATP synthase subunit g, mitochondrial	1781.32	1638.23	1829.25	1878.12	1653.72	1547.38	1669.6	1734.74	480.257	681.969	904.089	NaN	NaN	NaN	1285.92	1634.59	1593.57	1164.25	1042.78	1164.26
GBN17826.1;GBN17858.1;GBN64690.1;GBN64695.1	hypothetical protein AVEN_3335-1;hypothetical protein AVEN_114875-1;hypothetical protein AVEN_126756-1;hypothetical protein AVEN_181265-1	NaN	NaN	NaN	28.0192	NaN	NaN	NaN	19.5363	NaN	NaN	NaN	NaN	NaN	NaN	238.611	189.488	228.823	20.7664	30.4743	NaN
GBN17881.1	hypothetical protein AVEN_57614-1	NaN	NaN	NaN	NaN	NaN	NaN	NaN	NaN	NaN	NaN	NaN	NaN	NaN	NaN	NaN	NaN	NaN	NaN	21.6849	13.8457
GBN17913.1	E3 ubiquitin-protein ligase MIB1	NaN	10.4492	NaN	16.6842	27.3978	17.6924	20.4799	17.8107	172.025	198.108	178.201	NaN	NaN	NaN	52.8812	53.8071	64.8572	41.4788	46.5663	54.2795
GBN17987.1	Tyrosine-protein phosphatase non-receptor type 1	NaN	NaN	NaN	NaN	NaN	NaN	NaN	NaN	NaN	NaN	NaN	NaN	NaN	62.3435	183.032	165.931	157.401	182.79	148.299	269.123
GBN18004.1	hypothetical protein AVEN_1392-1	10.3637	10.6907	10.8966	11.3237	4.38945	6.49577	NaN	3.21702	NaN	NaN	NaN	NaN	NaN	NaN	NaN	NaN	NaN	NaN	NaN	NaN
GBN18017.1	Pyruvate kinase PKM	943.194	841.568	898.49	1032.04	1134.57	1246.39	1238.05	1315.66	533.208	505.53	478.294	1277.87	NaN	1130.89	1580.22	1702.51	2093.23	1506.35	779.289	1191.52
GBN18308.1;GBN18967.1;GBN57849.1;GBN57945.1	Glutaredoxin 3	162.625	163.817	148.176	133.365	415.311	389.293	406.087	367.84	NaN	NaN	NaN	NaN	NaN	NaN	84.7584	57.7074	NaN	73.9704	68.013	81.4391
GBN18483.1	Protein E(sev)2B	24.2567	16.7108	19.2782	13.4456	12.2299	11.1785	16.5526	15.3961	NaN	NaN	NaN	NaN	NaN	NaN	NaN	NaN	NaN	NaN	NaN	NaN
GBN18490.1;GBN18498.1	Major vault protein, partial;Major vault protein, partial	18.9388	16.2547	18.2595	18.1113	4.7676	3.99824	1.97142	1.0934	21.1174	44.9529	38.958	NaN	NaN	NaN	NaN	NaN	NaN	30.0176	17.6189	25.3613
GBN18494.1;GBN18501.1;GBN18556.1;GBN18570.1	60S ribosomal protein L23a	2051.99	2371.06	2773.52	2830.84	1352.68	1501.12	1345.6	1556.84	1391.84	1432.61	1066.73	3571.47	NaN	730.368	710.549	373.358	474.147	780.359	761.65	763.312
GBN18716.1	L-gulonolactone oxidase	26.5851	25.5175	26.2029	24.3724	44.4429	38.3722	46.1208	42.349	31.8693	78.6572	NaN	NaN	NaN	NaN	NaN	29.0731	NaN	NaN	NaN	NaN
GBN18855.1	6-phosphofructo-2-kinase/fructose-2, 6-bisphosphatase 1	36.0846	32.4343	38.552	27.2919	98.4992	98.6769	86.6713	98.3922	NaN	NaN	NaN	NaN	NaN	NaN	NaN	NaN	NaN	NaN	NaN	NaN
GBN18893.1	Ubiquitin thioesterase OTUB1	26.2869	25.4914	NaN	30.1182	58.7903	75.7823	70.5877	61.9129	56.1907	NaN	NaN	NaN	NaN	NaN	NaN	NaN	NaN	NaN	NaN	NaN
GBN19046.1	ER membrane protein complex subunit 7	19.612	14.5308	16.9304	26.0297	35.9486	39.1042	48.7958	42.3939	174.623	161.907	223.623	NaN	NaN	NaN	60.1212	44.7482	61.9125	25.2014	25.7478	28.6803
GBN19181.1	Developmentally-regulated GTP-binding protein 2	218.658	140.5	128.23	128.544	108.893	120.55	80.4705	118.751	108.47	99.4248	123.411	NaN	NaN	NaN	264.234	159.564	272.901	92.0348	88.2475	180.127
GBN19183.1	Protein BUD31	24.7057	27.0158	24.1771	23.3109	9.0512	13.2261	9.79125	9.30201	NaN	NaN	NaN	NaN	NaN	NaN	NaN	NaN	NaN	NaN	NaN	NaN
GBN19208.1;GBN90727.1	RuvB-like 2	32.7024	33.2151	27.7288	32.1105	46.9176	47.7166	58.8499	47.5947	75.4995	66.5435	89.4824	NaN	NaN	NaN	101.053	103.359	56.0804	83.0262	107.244	80.3718
GBN19349.1	Junctophilin-3	16.4843	14.7445	14.8694	13.4964	29.4048	23.4914	21.891	25.0053	NaN	NaN	NaN	NaN	NaN	NaN	134.09	145.661	138.981	19.9015	22.6458	26.397
GBN19426.1	Vesicular acetylcholine transporter	NaN	NaN	NaN	NaN	NaN	NaN	NaN	NaN	NaN	NaN	NaN	NaN	NaN	NaN	NaN	NaN	NaN	NaN	3.00768	4.06634
GBN19561.1	V-type proton ATPase subunit D 1	307.41	423.039	283.802	248.881	149.124	177.724	181.123	181.45	137.459	159.492	191.235	NaN	NaN	169.891	62.2755	39.1795	NaN	196.29	150.892	214.246
GBN19867.1	hypothetical protein AVEN_200693-1	NaN	NaN	NaN	NaN	14.0202	NaN	NaN	NaN	NaN	3.92604	NaN	NaN	NaN	NaN	24.8871	30.2951	20.84	57.7171	43.9208	48.2158
GBN19908.1	GDP-mannose 4,6 dehydratase	NaN	NaN	NaN	NaN	25.9579	21.044	15.9833	18.5919	909.149	NaN	NaN	NaN	NaN	NaN	NaN	NaN	NaN	NaN	NaN	NaN
GBN19916.1	RNA-binding protein 8A	32.842	26.5383	28.9609	20.9233	57.3048	52.4906	41.0099	69.3324	31.9973	37.7228	37.9754	338.927	NaN	NaN	NaN	52.1156	67.1911	87.9685	84.5661	94.3152
GBN20204.1	Elongin-B	38.5582	47.4754	36.5108	34.5415	35.092	39.1644	45.3701	48.1142	53.3903	73.7422	53.0422	NaN	NaN	NaN	49.1058	23.3691	60.3097	142.327	137.616	151.751
GBN20226.1	Protein phosphatase 1 regulatory subunit 21	3.64348	3.1214	4.78203	2.29846	23.4702	42.7229	43.9085	44.2594	NaN	NaN	NaN	NaN	NaN	NaN	NaN	NaN	NaN	NaN	NaN	5.08635
GBN20278.1	SH3 domain-binding glutamic acid-rich	17.0195	15.727	12.7411	16.643	119.327	140.569	56.0348	153.735	NaN	NaN	NaN	NaN	NaN	NaN	48.0947	50.178	56.0883	15.334	50.257	13.6884
GBN20310.1;GBN20312.1	Twitchin, partial;Twitchin, partial	372.126	354.113	390.349	375.032	452.635	497.093	528.92	531.743	581.768	632.572	599.574	1506.1	801.813	3001.93	2433.9	2397.19	1976.21	1726.71	1769.25	1865.07
GBN20352.1;GBN20357.1	2,3-bisphosphoglycerate-independent phosphoglycerate mutase;2,3-bisphosphoglycerate-independent phosphoglycerate mutase	192.699	179.336	174.261	163.274	603.23	526.188	568.297	267.844	190.911	450.078	376.305	NaN	NaN	NaN	1388.75	1178	736.355	359.308	653.271	429.017
GBN20458.1	Homogentisate 1,2-dioxygenase	172.79	189.171	171.819	174.782	111.005	99.4474	96.9	87.988	255.959	196.496	231.341	NaN	NaN	NaN	NaN	NaN	NaN	14.381	NaN	NaN
GBN20525.1	heat shock protein, mitochondrial	378.926	247.425	314.965	312.474	374.425	432.317	461.454	419.63	299.032	554.532	615.092	NaN	NaN	190.404	NaN	78.9161	NaN	281.775	33.7049	362.341
GBN20642.1	60S ribosomal protein L28, partial	143.03	151.84	163.922	135.123	169	161.123	144.466	180.823	216.816	260.752	297.665	2005.72	NaN	339.155	258.435	439.508	230.631	188.979	194.296	198.965
GBN20647.1	hypothetical protein AVEN_46240-1	9.35361	8.04512	8.45075	10.0657	36.759	44.4453	50.2832	43.2184	NaN	NaN	NaN	NaN	NaN	NaN	NaN	NaN	NaN	NaN	NaN	NaN
GBN20654.1	S-adenosylmethionine synthase isoform type-2	47.0092	62.806	40.3462	56.0271	23.6006	26.7823	24.502	21.9935	NaN	69.6506	53.8013	NaN	NaN	NaN	16.6769	NaN	NaN	31.1073	NaN	NaN
GBN20840.1;GBN20841.1;GBN20863.1;GBN20864.1;GBN20995.1;GBN20996.1;GBN20997.1;GBN20998.1	Ribose-phosphate pyrophosphokinase 1	43.6682	68.5726	63.0027	55.419	194.631	236.371	190.875	183.068	NaN	NaN	NaN	NaN	NaN	NaN	51.3939	86.7659	56.1637	109.754	96.8838	97.9307
GBN20842.1;GBN20865.1;GBN20994.1;GBN20999.1	hypothetical protein AVEN_191444-1;hypothetical protein AVEN_39379-1;hypothetical protein AVEN_150946-1;hypothetical protein AVEN_158746-1	63.9911	78.8174	62.9427	77.6218	138.815	118.643	170.674	207.028	163.864	174.89	137.43	NaN	NaN	NaN	83.7347	727.294	NaN	126.812	239.476	98.2923
GBN20884.1;GBO26564.1	Hepatoma-derived growth factor-related protein 3;hypothetical protein AVEN_214079-1, partial	NaN	NaN	NaN	NaN	NaN	3.52729	3.19665	4.0382	NaN	NaN	NaN	NaN	NaN	NaN	9.5126	33.7987	22.0458	NaN	NaN	NaN
GBN20894.1	Signal recognition particle subunit SRP68	2.11124	5.39775	6.22305	NaN	44.9679	37.5597	46.3358	46.2267	NaN	NaN	NaN	NaN	NaN	NaN	NaN	NaN	NaN	NaN	NaN	NaN
GBN20897.1	Signal recognition particle subunit SRP68	24.349	16.0884	22.3969	18.8576	22.5406	22.1512	22.5713	26.6813	109.961	126.395	91.5964	NaN	NaN	NaN	NaN	39.3129	66.8212	70.4435	70.8702	NaN
GBN21111.1	hypothetical protein AVEN_262362-1	4.17662	NaN	3.70291	3.92791	NaN	1.89605	5.09375	1.52977	11.7809	NaN	NaN	NaN	NaN	NaN	51.6488	69.1198	68.3737	28.8549	31.8264	27.7967
GBN21112.1;GBN52187.1	hypothetical protein AVEN_262363-1;Eukaryotic translation initiation factor 4 gamma 2	23.8995	20.4245	20.0952	20.1687	20.2988	17.4176	11.5555	14.8827	NaN	30.4496	27.9975	NaN	NaN	NaN	NaN	NaN	38.8354	35.068	NaN	44.2133
GBN21189.1;GBN95183.1	DNA topoisomerase 3-beta-1;DNA topoisomerase 3-beta-1, partial	21.8673	19.7008	15.8159	22.3756	21.3013	17.1794	21.8915	18.0368	76.5583	71.1455	74.6319	NaN	NaN	NaN	NaN	NaN	NaN	48.1782	46.7885	NaN
GBN21224.1;GBN21226.1;GBN21228.1;GBN21229.1;GBN21230.1;GBN21238.1;GBN21239.1;GBN21241.1;GBN21242.1;GBN21243.1;GBN26965.1;GBN26967.1;GBN26968.1;GBN26970.1;GBN26978.1;GBN26980.1;GBN26982.1;GBN26983.1	CLIP-associating protein 1	5.11593	8.46195	4.84153	7.06919	NaN	10.3933	16.2586	5.73624	NaN	NaN	NaN	NaN	NaN	NaN	183.994	254.638	284.048	58.9655	77.3166	101.398
GBN21424.1	Collagen alpha-2(IV) chain	73.5298	78.7277	104.615	160.895	45.7114	31.634	45.7421	29.3575	134.721	158.035	203.702	NaN	NaN	NaN	190.32	117.359	163.943	302.066	290.886	290.112
GBN21492.1;GBO39220.1;GBO46569.1	hypothetical protein AVEN_163169-1, partial;hypothetical protein AVEN_165067-1;hypothetical protein AVEN_161532-1	52.983	51.976	44.6327	75.7716	36.8327	54.4325	46.894	48.1497	24.9184	79.4297	72.0127	NaN	NaN	9.67998	13.8949	17.5039	NaN	36.6629	21.6431	8.56458
GBN21713.1	Group XV phospholipase A2, partial	51.6565	58.7476	58.3956	55.6486	87.0331	82.1584	99.6112	81.3183	538.278	394.071	235.695	NaN	NaN	NaN	177.926	46.6973	42.5286	22.7322	19.4493	21.6857
GBN21799.1;GBN89614.1	60S ribosomal protein L12	181.295	197.828	237.278	258.428	181.722	106.593	119.082	101.374	459.948	270.841	308.913	NaN	3225.62	1697.72	109.169	117.124	104.224	228.506	170.46	165.083
GBN21815.1	L-sorbose 1-dehydrogenase	NaN	NaN	NaN	NaN	NaN	NaN	NaN	NaN	164.768	109.421	188.495	NaN	NaN	NaN	NaN	NaN	NaN	42.3234	NaN	NaN
GBN21853.1;GBN68947.1	Transducin beta-like protein 2;Transducin beta-like protein 2, partial	96.4788	61.3721	95.7063	106.126	115.605	122.741	126.568	128.912	324.315	187.215	139.323	NaN	NaN	NaN	NaN	NaN	NaN	NaN	NaN	NaN
GBN21912.1;GBN50979.1	V-type proton ATPase subunit a isoform 1, partial;V-type proton ATPase subunit a isoform 1, partial	9.35386	4.40334	5.55262	NaN	14.5636	13.9368	12.937	NaN	NaN	18.9239	NaN	NaN	NaN	NaN	NaN	NaN	NaN	NaN	NaN	NaN
GBN22014.1;GBN22015.1	Uncharacterized protein CG43867	36.4376	61.1586	53.0125	41.708	45.2368	53.0613	74.9125	56.95	11.5979	8.50323	14.7244	NaN	NaN	NaN	19.7077	11.2493	28.1272	4.9095	4.90678	NaN
GBN22094.1	Adult-specific rigid cuticular protein 15.7	35.8932	10.6276	11.6476	11.6011	99.0572	17.1836	7.09818	16.9922	247.423	150.569	NaN	NaN	1049.14	736.295	1226.98	1433.32	1072.41	414.809	1178.73	468.469
GBN22579.1	Protein farnesyltransferase/ geranylgeranyltransferase type-1 subunit alpha	58.4367	48.2833	54.7739	54.1934	52.4165	56.7368	74.482	55.0827	NaN	NaN	NaN	NaN	NaN	NaN	NaN	NaN	NaN	NaN	NaN	NaN
GBN22646.1;GBN22647.1;GBN22648.1	RNA-binding protein 25	NaN	NaN	NaN	NaN	NaN	NaN	NaN	NaN	30.0179	56.3601	72.0277	NaN	NaN	NaN	111.712	84.2658	127.375	53.0743	NaN	88.6538
GBN22839.1	1-phosphatidylinositol 4,5-bisphosphate phosphodiesterase epsilon-1, partial	NaN	NaN	NaN	NaN	NaN	NaN	NaN	NaN	NaN	21.1026	NaN	NaN	NaN	NaN	78.0524	64.5705	74.1182	92.3057	65.2744	NaN
GBN22917.1	Teneurin-m	NaN	NaN	NaN	NaN	NaN	NaN	NaN	NaN	20.1099	30.7511	27.0701	NaN	NaN	NaN	NaN	NaN	NaN	NaN	NaN	NaN
GBN22955.1	ER membrane protein complex subunit 4	7.7394	10.4196	8.23954	5.97784	22.3518	23.4461	27.2989	27.3699	40.3061	NaN	23.8285	NaN	NaN	NaN	NaN	NaN	NaN	NaN	NaN	NaN
GBN22966.1	Hsp70-binding protein 1	22.5443	NaN	17.1224	11.1454	NaN	NaN	NaN	12.4534	NaN	NaN	NaN	NaN	NaN	NaN	NaN	NaN	NaN	NaN	NaN	NaN
GBN22992.1	Venom factor	3475.24	3943.86	4374.53	4096.17	2009.86	1796	2303.9	2151.36	499.324	610.74	633.814	NaN	NaN	NaN	NaN	43.4168	NaN	NaN	NaN	NaN
GBN23266.1	hypothetical protein AVEN_49884-1	85.6745	122.526	91.2947	124.106	8.22036	3.20985	NaN	8.40035	NaN	NaN	NaN	NaN	NaN	NaN	NaN	NaN	NaN	NaN	NaN	NaN
GBN23479.1;GBN56752.1	Basic leucine zipper and W2 domain-containing protein 2	18.2045	34.4113	25.2101	21.0708	47.8575	48.2208	43.4637	56.1969	NaN	NaN	NaN	NaN	NaN	NaN	246.626	158.155	203.799	133.299	199.373	206.884
GBN23512.1	4-hydroxyphenylpyruvate dioxygenase	336.885	133.07	197.988	427.841	191.761	170.233	237.437	218.696	619.096	592.228	396.409	8906.44	NaN	NaN	330.062	450.587	NaN	43.7248	64.4283	71.8851
GBN23573.1	Splicing factor, proline- and glutamine-rich	55.6685	73.5479	87.6075	67.4252	136.952	142.16	125.988	94.675	147.134	141.408	135.384	NaN	NaN	NaN	96.8848	102.405	125.562	241.367	86.3261	97.1066
GBN23603.1;GBN23610.1;GBO18865.1;GBO18869.1	Protein obstructor-E;Protein obstructor-E, partial;Protein obstructor-E;Protein obstructor-E	88.2129	129.694	78.5471	113.701	114.363	172.298	169.768	110.332	NaN	NaN	NaN	NaN	NaN	NaN	NaN	NaN	NaN	NaN	NaN	NaN
GBN23733.1	Kinesin-like protein KIF2A	23.8815	23.586	25.4703	19.8729	21.476	21.1517	19.1894	21.9577	63.067	NaN	NaN	NaN	NaN	NaN	NaN	NaN	NaN	NaN	NaN	NaN
GBN23814.1	Vacuolar protein sorting-associated protein 33A, partial	58.5988	67.4522	69.2322	70.2889	45.8438	45.7786	39.6902	40.0073	69.3727	NaN	NaN	NaN	NaN	NaN	NaN	NaN	NaN	NaN	NaN	NaN
GBN24015.1;GBN28303.1	GTP-binding nuclear protein Ran, partial;GTP-binding nuclear protein Ran, partial	691.725	509.625	692.595	750.62	359.306	529.676	543.902	367.909	344.898	285.516	269.837	3517.66	6333.06	4006.47	291.541	312.539	313.204	321.695	205.012	168.483
GBN24159.1	Phospholipid hydroperoxide glutathione peroxidase	271.172	265.144	282.823	240.755	474.187	457.465	470.224	440.621	668.72	930.55	2966.31	NaN	NaN	NaN	116.61	NaN	93.176	145.915	128.288	130.411
GBN24210.1	hypothetical protein AVEN_227885-1	NaN	NaN	NaN	4.43937	NaN	NaN	NaN	NaN	229.738	313.122	670.051	NaN	NaN	NaN	NaN	NaN	NaN	NaN	NaN	NaN
GBN24290.1	Glyceraldehyde-3-phosphate dehydrogenase 1	13305.2	11868.5	12905.4	12416.7	22113.4	17851.7	20355	17374.5	13559.1	12190.4	11444.2	7958.87	7722.11	3620.62	38165.8	47674.6	37200.3	27810.2	31561.1	26605.7
GBN24291.1	Mitochondrial 2-oxoglutarate/malate carrier protein	184.058	200.012	282.763	149.897	246.444	328.668	280.556	234.839	485.153	423.353	1454.01	NaN	NaN	NaN	432.921	399.313	324.327	386.076	510.893	410.883
GBN24292.1;GBN67716.1	Sterol O-acyltransferase 1	50.5557	48.141	54.5086	51.7938	33.8955	39.6568	25.6918	31.0151	8.75621	9.0034	9.07773	NaN	NaN	NaN	NaN	NaN	NaN	NaN	NaN	NaN
GBN24519.1;GBN32752.1;GBN32794.1;GBN33168.1	Syntaxin-18	NaN	NaN	NaN	NaN	NaN	NaN	NaN	NaN	88.8444	70.9413	69.3259	NaN	NaN	NaN	NaN	NaN	NaN	15.7589	15.4266	11.1643
GBN24522.1	hypothetical protein AVEN_18922-1	54.6436	51.2611	47.9973	45.8023	17.8433	22.1858	18.6547	21.8693	NaN	NaN	NaN	NaN	NaN	NaN	NaN	NaN	NaN	NaN	NaN	NaN
GBN24524.1;GBN65721.1	Serine/threonine-protein phosphatase 2A regulatory subunit alpha isoform, partial;Serine/threonine-protein phosphatase 2A regulatory subunit alpha isoform, partial	NaN	8.18389	10.9091	NaN	21.8772	24.8159	18.9525	19.5896	NaN	NaN	NaN	153.016	NaN	NaN	179.259	143.297	154.062	28.4592	47.3918	24.3611
GBN24560.1	Voltage-gated potassium channel subunit beta-2	NaN	NaN	NaN	NaN	NaN	NaN	NaN	NaN	NaN	NaN	NaN	NaN	NaN	NaN	34.1019	22.3679	43.2819	11.0527	17.2526	12.1002
GBN24680.1	40S ribosomal protein S2	199.631	180.97	183.834	190.699	193.547	181.62	195.193	204.782	530.519	707.841	653.523	NaN	NaN	NaN	814.615	480.961	433.983	567.214	447.927	496.575
GBN24768.1;GBN24769.1	P2X purinoceptor 4	NaN	NaN	NaN	NaN	NaN	NaN	5.22612	NaN	69.4218	72.261	NaN	NaN	NaN	NaN	NaN	NaN	NaN	NaN	NaN	NaN
GBN24969.1	Kynurenine--oxoglutarate transaminase 3	375.392	404.747	380.705	379.141	586.269	573.654	617.296	554.757	255.118	363.712	231.993	NaN	NaN	NaN	NaN	63.3902	NaN	76.9894	147.976	67.1744
GBN25008.1	Reticulon-4-interacting protein 1, mitochondrial	34.4521	39.9183	40.3908	45.3405	57.755	35.0849	29.499	32.3076	NaN	NaN	NaN	NaN	NaN	NaN	NaN	16.3363	NaN	NaN	NaN	NaN
GBN25032.1;GBN79430.1	Adenosine deaminase	31.2063	38.5055	41.7813	41.6422	34.2689	27.2957	26.7573	28.0397	NaN	NaN	73.9573	NaN	NaN	NaN	692.819	332.38	419.285	NaN	39.5673	44.0658
GBN25037.1	Protein disabled	98.4237	99.0081	108.957	117.381	102.985	108.405	123.88	99.1317	444.875	169.659	378.445	NaN	NaN	NaN	NaN	NaN	NaN	NaN	NaN	NaN
GBN25047.1	hypothetical protein AVEN_206248-1, partial	19.2281	26.1703	20.7289	22.4779	66.7894	63.5486	62.5337	64.3938	NaN	NaN	NaN	NaN	NaN	NaN	NaN	NaN	NaN	NaN	NaN	NaN
GBN25170.1	EH domain-containing protein 1	363.245	367.991	356.265	362.868	134.453	139.704	150.43	144.328	217.05	154.468	147.645	241.158	NaN	NaN	34.3722	NaN	NaN	42.8186	192.429	70.8799
GBN25194.1	Phosphatidylinositol 5-phosphate 4-kinase type-2 alpha, partial	11.6691	11.0463	12.2085	11.8307	11.2985	10.7358	11.3819	13.9259	29.4566	43.4133	37.8963	NaN	NaN	NaN	104.07	129.689	104.731	99.876	64.7157	64.9677
GBN25304.1	Serine/threonine-protein phosphatase 2B catalytic subunit 2	60.462	44.2964	53.6805	49.1649	86.198	88.1378	72.0188	76.7368	95.6996	45.4774	NaN	NaN	NaN	NaN	168.31	96.5504	136.413	186.326	77.978	121.073
GBN25312.1	Sorbin and SH3 domain-containing protein 1	56.4321	64.176	50.6022	53.9424	59.7844	63.5681	56.1927	64.425	NaN	NaN	NaN	NaN	NaN	NaN	205.588	359.593	362.271	406.021	415.701	519.206
GBN25528.1;GBN38326.1;GBN79003.1;GBO05849.1	Acetoacetyl-CoA synthetase	258.744	234.654	182.109	200.919	65.9776	65.3836	65.7759	96.8824	NaN	193.745	84.126	NaN	NaN	NaN	NaN	NaN	NaN	NaN	NaN	NaN
GBN25582.1;GBN25584.1	Laminin subunit alpha, partial;Laminin subunit alpha, partial	241.62	281.614	244.841	230.058	203.672	227.734	225.734	249.174	161.188	165.428	265.913	NaN	NaN	NaN	594.13	723.961	581.584	537.21	566.305	511.286
GBN25606.1;GBN25744.1;GBN29119.1;GBN29141.1	Protein bicaudal D	6.26922	3.84887	4.77314	3.94467	1.74332	2.25712	1.26023	1.96738	9.40397	NaN	NaN	NaN	NaN	NaN	NaN	NaN	NaN	NaN	NaN	NaN
GBN25607.1;GBN25743.1;GBN29118.1;GBN29143.1	Rab GDP dissociation inhibitor alpha	231.412	261.476	237.443	244.202	256.713	264.553	264.98	266.5	338.798	349.577	337.872	613.056	NaN	206.201	584.549	391.327	390.923	380.058	427.787	343.164
GBN25730.1	Vacuolar protein sorting-associated protein 29	63.7087	57.1998	59.3924	55.9371	42.4266	35.018	29.0029	37.6584	432.195	475.495	583.23	879.939	NaN	NaN	51.8289	237.256	68.3661	32.6679	31.5853	25.3245
GBN25806.1	Excitatory amino acid transporter 2	1.73269	2.89468	4.1803	4.25226	NaN	4.43553	4.72109	1.26999	NaN	NaN	NaN	NaN	NaN	NaN	NaN	NaN	NaN	6.97895	13.5856	4.68543
GBN25849.1;GBN27126.1	hypothetical protein AVEN_58861-1;hypothetical protein AVEN_224324-1	169.908	184.545	174.555	143.155	64.1211	54.6956	76.7189	75.2383	118.36	126.953	118.74	NaN	NaN	NaN	NaN	NaN	NaN	NaN	NaN	NaN
GBN25954.1;GBN39529.1	DnaJ subfamily C member 22, partial;hypothetical protein AVEN_271009-1	NaN	9.76364	NaN	NaN	25.5046	15.6297	9.09075	17.0739	NaN	NaN	NaN	NaN	NaN	NaN	NaN	NaN	21.9821	NaN	NaN	NaN
GBN25955.1;GBN39528.1	Vacuolar protein sorting-associated protein 26B-like	37.2267	40.9297	40.2076	39.1856	60.6905	67.9737	59.0115	53.1549	167.115	181.909	201.543	NaN	NaN	215.671	110.251	144.821	260.13	87.7975	61.0065	66.6913
GBN26368.1	Phosphatidylinositol 3-kinase catalytic subunit type 3	2.1941	2.74567	2.46531	NaN	NaN	NaN	NaN	NaN	NaN	NaN	NaN	NaN	NaN	NaN	NaN	NaN	NaN	NaN	NaN	NaN
GBN26556.1	Protein 5NUC	18.8941	19.6969	18.2174	16.424	40.3421	33.7987	39.6682	31.7441	98.0663	59.894	81.138	NaN	NaN	152.602	228.669	121.915	221.795	320.609	161.659	296.348
GBN26708.1	Exocyst complex component 3	27.8503	27.9699	33.2801	NaN	113.561	104.501	85.718	88.9234	55.9829	173.407	133.025	NaN	NaN	NaN	65.6752	83.432	89.7804	36.138	44.8485	39.3662
GBN26777.1;GBN26779.1	Clathrin interactor 1	14.5373	10.7607	11.3984	12.6876	12.6577	9.98243	28.9203	19.3164	94.2702	91.0674	41.4619	NaN	NaN	333.272	NaN	39.3931	18.5343	20.0673	20.0085	16.6319
GBN26836.1	Beta-arrestin-1	6.40052	10.8024	8.31885	7.41561	NaN	NaN	NaN	NaN	NaN	NaN	NaN	NaN	NaN	NaN	NaN	NaN	NaN	NaN	NaN	NaN
GBN26879.1	Inactive hydroxysteroid dehydrogenase-like protein 1	94.0914	74.1046	95.6878	130.988	80.5417	86.0252	81.1987	76.1314	NaN	NaN	NaN	NaN	NaN	NaN	NaN	NaN	NaN	NaN	NaN	NaN
GBN26882.1	PiggyBac transposable element-derived protein 3	80.2435	97.228	116.622	78.3341	NaN	NaN	NaN	NaN	75.3714	NaN	151.102	NaN	NaN	NaN	27.1079	23.4108	27.6306	29.716	33.595	31.4199
GBN26931.1	Calcium-transporting ATPase sarcoplasmic/endoplasmic reticulum type	3.75383	NaN	4.26365	4.19479	5.84153	1.35683	NaN	NaN	11.5309	52.2007	21.0019	NaN	NaN	NaN	633.469	1487.22	1145.4	535.538	760.183	744.546
GBN26950.1	Ribosomal protein S6 kinase 2 alpha	NaN	NaN	NaN	NaN	NaN	NaN	NaN	NaN	NaN	NaN	NaN	NaN	NaN	NaN	38.2715	35.5623	NaN	33.2543	30.6884	29.6433
GBN26960.1	Rabankyrin-5	59.6302	73.7029	39.3581	32.7068	56.5223	28.8441	30.4376	31.6528	155.086	90.7605	176.355	NaN	NaN	NaN	127.583	89.7856	45.8084	79.0209	41.6445	44.6381
GBN27030.1	hypothetical protein AVEN_155480-1	37.297	60.104	52.8607	63.4128	6.94039	NaN	NaN	NaN	NaN	NaN	NaN	NaN	NaN	NaN	NaN	NaN	NaN	NaN	NaN	NaN
GBN27131.1	ADP-ribosylation factor-like protein 8B-A	108.642	81.8481	106.788	87.6476	103.608	108.1	109.438	122.548	153.173	122.178	NaN	NaN	NaN	NaN	170.553	85.116	72.603	49.7024	29.3439	21.6305
GBN27895.1;GBN27896.1	Protein disulfide-isomerase A5	71.7811	86.0389	73.731	92.5239	84.5979	69.2121	43.6372	77.0842	NaN	34.8527	26.9475	NaN	NaN	NaN	152.615	165.795	54.6311	22.0517	27.2602	25.7107
GBN28087.1;GBN29818.1;GBN29842.1;GBN30464.1	hypothetical protein AVEN_79769-1;hypothetical protein AVEN_200697-1;hypothetical protein AVEN_61341-1;hypothetical protein AVEN_266007-1	332.531	323.062	306.023	295.661	206.83	237.285	230.835	230.619	NaN	NaN	NaN	NaN	NaN	NaN	262.148	366.256	479.934	44.9462	NaN	49.0641
GBN28470.1	Pyruvate dehydrogenase protein X component	10.3	11.5779	15.1677	11.6413	25.1984	24.0914	22.7206	21.8369	133.389	113.591	111.032	NaN	NaN	NaN	424.862	379.349	499.856	505.216	500.724	371.012
GBN28760.1	Sestrin-1, partial	10.2346	9.99678	19.9586	10.564	NaN	NaN	NaN	NaN	55.4013	122.825	109.974	NaN	NaN	NaN	NaN	NaN	NaN	NaN	10.2816	8.58347
GBN28864.1	hypothetical protein AVEN_259222-1, partial	287.838	NaN	60.3376	92.7481	237.964	194.758	300.157	159.259	1313.92	910.377	622.761	NaN	NaN	NaN	NaN	NaN	NaN	NaN	NaN	NaN
GBN29401.1	hypothetical protein AVEN_153454-1, partial	265.096	401.803	389.208	402.87	432.505	389.909	368.587	397.563	125.583	96.3736	149.714	NaN	NaN	NaN	392.44	313.098	301.449	165.549	106.349	98.0916
GBN29921.1	UDP-glucose 4-epimerase, partial	NaN	NaN	NaN	4.16549	10.9617	13.8809	18.5858	11.6567	NaN	NaN	NaN	NaN	NaN	NaN	NaN	NaN	NaN	NaN	NaN	NaN
GBN29958.1	Protein NipSnap	101.814	59.9964	62.8363	82.3899	150.33	257.105	164.463	147.798	155.554	NaN	48.1553	NaN	NaN	NaN	168.493	118.932	13.8758	54.3118	95.1057	92.9199
GBN29960.1	60S ribosomal protein L27a	832.56	852.726	712.924	808.654	267.714	284.036	220.09	293.92	977.711	878.146	658.349	240.804	NaN	NaN	962.459	1004.61	1329.17	2775.48	1282.94	2238.96
GBN30067.1;GBN67174.1	Transmembrane emp24 domain-containing protein 2	88.3828	72.7156	78.5718	193.753	93.1506	140.43	150.802	88.8478	123.684	208.916	241.078	938.125	NaN	NaN	251.128	343.477	313.648	153.931	145.727	163.917
GBN30070.1;GBO39100.1	Laminin subunit gamma-1, partial;hypothetical protein AVEN_26401-1	22.3449	25.9323	40.7513	NaN	NaN	NaN	NaN	NaN	17.1039	28.8746	25.8351	NaN	NaN	NaN	24.1562	42.3953	35.1326	20.9053	68.9362	50.4651
GBN30106.1	ATP synthase subunit beta, mitochondrial	1399.57	1391.66	1696.93	1598.13	3171.87	3552.08	3461.23	3435.41	2290.92	1467.84	1712.87	1376.38	1183.46	691.017	1332.03	674.897	1221.32	697.557	1437.45	447.219
GBN30348.1;GBN30365.1;GBN30384.1;GBN30405.1;GBN30433.1;GBN30447.1;GBN30460.1;GBN30482.1	hypothetical protein AVEN_6179-1, partial;hypothetical protein AVEN_264186-1, partial;hypothetical protein AVEN_66462-1, partial;hypothetical protein AVEN_175224-1, partial;hypothetical protein AVEN_268559-1, partial;hypothetical protein AVEN_24433-1, partial;hypothetical protein AVEN_80809-1, partial;hypothetical protein AVEN_155563-1, partial	79.1446	78.2891	67.8012	97.011	49.5088	127.504	67.139	46.0265	NaN	NaN	NaN	NaN	NaN	NaN	NaN	NaN	NaN	NaN	NaN	NaN
GBN30568.1	N-alpha-acetyltransferase 35, NatC auxiliary subunit, partial	16.0704	11.453	9.05375	10.6754	16.2577	7.5171	10.7011	10.7841	NaN	NaN	NaN	NaN	NaN	NaN	62.4063	112.1	51.3403	19.6964	30.1536	30.826
GBN30611.1;GBN56872.1	Serine-arginine protein 55;Serine/arginine-rich splicing factor 4	99.58	87.8204	85.832	79.1059	118.005	133.54	115.905	117.373	62.1815	97.1304	95.917	1447.49	NaN	NaN	87.6264	90.7101	91.7493	78.3708	98.9193	97.839
GBN30615.1	Serine/arginine-rich splicing factor 4	44.198	27.5021	33.8918	26.4639	61.9372	58.8759	60.5008	60.6896	280.377	234.143	305.323	331.54	NaN	NaN	78.6335	12.6168	70.8133	32.5345	NaN	NaN
GBN30701.1	Heterogeneous nuclear ribonucleoprotein A1, A2/B1	339.202	467.9	572.944	145.387	292.872	245.78	224.153	242.436	429.488	442.792	345.92	288.729	NaN	NaN	343.418	371.075	366.448	500.002	444.903	489.332
GBN30826.1;GBN30841.1;GBN37119.1;GBN37210.1	Sulfotransferase 1C4	22.2476	23.5378	33.2562	28.7491	13.7224	21.8204	10.2434	20.1407	782.748	570.872	648.417	NaN	NaN	NaN	NaN	NaN	NaN	NaN	NaN	NaN
GBN30828.1;GBN30839.1;GBN37121.1;GBN37212.1	Nucleoside diphosphate kinase A2	17.5615	23.4338	17.0162	10.5467	10.9022	23.2365	17.1701	11.7202	46.3488	51.5516	60.8652	NaN	NaN	NaN	162.081	168.832	211.557	27.8052	17.9868	11.6351
GBN30837.1	Astacin-like metalloprotease toxin 1	2819.81	2849.17	2512.41	3377.77	1087.08	1325.2	1106.71	1249.06	15.2299	28.0888	100.844	NaN	NaN	NaN	NaN	NaN	NaN	NaN	NaN	NaN
GBN30985.1	Hemocyanin C chain	398.308	439.097	369.594	376.294	507.557	518.856	481.516	562.088	628.998	737.263	863.148	1554.16	NaN	1145.4	3882.49	2917.33	5746.87	4819.93	5692.62	5373.87
GBN31014.1;GBN31019.1	Transposon Tf2-9 polyprotein	4.79446	3.4076	NaN	NaN	NaN	NaN	1.97158	NaN	41.4482	NaN	NaN	NaN	NaN	NaN	211.302	NaN	NaN	112.818	NaN	125.899
GBN31110.1;GBN31117.1;GBN35229.1;GBN35234.1	60S ribosomal protein L11, partial;60S ribosomal protein L11;60S ribosomal protein L11;60S ribosomal protein L11	1337.85	1377.25	1335.22	1340.99	675.398	641.72	671.815	600.016	3248.67	2477.58	2314.69	NaN	NaN	NaN	627.667	163.01	899.332	383.402	485.904	195.965
GBN31144.1	Cytochrome P450 3A13	1.95854	NaN	2.73235	NaN	NaN	NaN	NaN	NaN	NaN	NaN	NaN	NaN	NaN	NaN	NaN	NaN	NaN	106.998	70.7767	91.8297
GBN31267.1	Ubiquilin-1	2.5632	2.39992	1.37445	1.83244	3.12252	3.62587	3.48456	3.57234	26.375	21.4858	NaN	1205.25	NaN	NaN	69.8998	17.4919	59.1944	27.8169	40.9661	37.1595
GBN31408.1	Serine protease HTRA2, mitochondrial	59.0499	50.3481	53.1786	51.2179	40.6945	37.5424	35.2233	40.9848	NaN	119.839	133.805	NaN	NaN	NaN	304.534	NaN	384.927	NaN	NaN	NaN
GBN31550.1	AMP deaminase 2	91.4148	84.0807	93.1626	95.3485	112.974	115.911	119.566	113.682	262.945	247.954	169.38	NaN	NaN	35.8459	62.8222	42.5582	50.0724	120.121	129.655	NaN
GBN31573.1;GBN31580.1;GBN57830.1;GBN57833.1	Urocanate hydratase, partial;Urocanate hydratase, partial;Urocanate hydratase;Urocanate hydratase	47.5356	61.5212	56.3248	50.2189	22.6859	33.5312	29.661	33.728	256.788	251.547	342.368	NaN	NaN	NaN	NaN	NaN	NaN	NaN	NaN	NaN
GBN31590.1;GBN31591.1;GBN31639.1;GBN31640.1;GBN31641.1;GBN31642.1;GBN31652.1;GBN31653.1	hypothetical protein AVEN_229429-1, partial;hypothetical protein AVEN_229430-1, partial;hypothetical protein AVEN_150790-1, partial;hypothetical protein AVEN_150791-1, partial;hypothetical protein AVEN_163454-1, partial;hypothetical protein AVEN_163455-1, partial;hypothetical protein AVEN_13185-1, partial;hypothetical protein AVEN_13186-1	NaN	1.51252	NaN	NaN	5.32618	2.34661	2.18754	1.93444	6.82652	13.2732	NaN	NaN	NaN	NaN	178.948	213.574	205.479	44.1431	50.7	56.7159
GBN31737.1	60S ribosomal protein L9	535.27	499.416	643.414	670.052	315.294	256.078	452.41	312.672	724.144	914.9	831.851	4059.34	NaN	NaN	797.94	709.463	434.448	440.753	111.862	162.427
GBN31966.1	Casein kinase I isoform epsilon	20.0456	24.7073	29.6829	81.7955	14.7287	15.1686	13.1397	17.5451	NaN	NaN	NaN	NaN	NaN	NaN	NaN	NaN	NaN	NaN	NaN	NaN
GBN32032.1;GBN32064.1;GBN66145.1;GBN66211.1	40S ribosomal protein S13	400.805	419.85	449.321	422.451	364.935	321.795	394.857	408.995	215.149	249.494	297.066	NaN	NaN	NaN	287.301	161.007	260.545	344.299	343.139	350.566
GBN32213.1	hypothetical protein AVEN_267191-1, partial	20.5467	NaN	NaN	201.004	17.4495	204.654	64.0076	11.2931	NaN	NaN	NaN	NaN	NaN	96.5518	46.6874	101.176	43.0002	53.3372	48.0172	59.8883
GBN32398.1;GBN32400.1	Gelsolin, cytoplasmic;Gelsolin, cytoplasmic	417.648	471.824	404.776	412.351	166.666	187.332	200.913	154.626	32.6804	47.7152	47.0424	NaN	NaN	NaN	102.785	398.462	308.75	266.946	169.979	197.021
GBN32917.1;GBN32918.1	Phosphatidylinositol-binding clathrin assembly protein LAP	9.52784	10.5166	10.2613	10.4058	17.6103	14.7187	15.0772	14.695	40.3083	37.1526	34.2642	NaN	NaN	NaN	35.0843	24.1721	41.023	28.2694	260.85	49.7614
GBN33118.1	Astacin-like metalloprotease toxin 1	293.17	100.567	159.957	57.9902	194.091	262.987	114.562	308.278	NaN	NaN	NaN	NaN	NaN	NaN	NaN	NaN	NaN	NaN	NaN	NaN
GBN33162.1	V-type proton ATPase subunit H	55.8874	43.7406	46.8417	41.7761	46.2856	45.4833	46.0523	49.2821	332.103	419.232	376.83	NaN	NaN	NaN	270.42	359.114	271.24	228.835	98.6383	154.09
GBN33165.1	cGMP-dependent protein kinase, isozyme 1	6.8519	5.21056	NaN	NaN	3.42126	1.71874	1.61722	4.42148	NaN	NaN	NaN	NaN	NaN	NaN	NaN	NaN	22.3682	25.6111	26.0308	NaN
GBN33232.1	Calcium-transporting ATPase sarcoplasmic/endoplasmic reticulum type	366.482	298.285	350.639	329.92	182.002	151.555	170.147	154.927	571.88	725.01	807.391	635.291	NaN	NaN	151.845	178.816	120.14	188.257	204.73	175.19
GBN33350.1	Aspartate--tRNA ligase, cytoplasmic	22.2352	26.4081	23.5193	26.529	24.9493	26.0887	21.4285	20.9069	35.1612	55.4669	NaN	NaN	NaN	NaN	45.7734	49.1444	39.9994	55.9558	36.9524	49.8964
GBN33455.1	ATP-dependent RNA helicase DDX19A	88.7975	88.9283	100.348	119.336	130.514	128.249	138.295	125.466	NaN	NaN	NaN	NaN	NaN	NaN	NaN	NaN	NaN	NaN	NaN	NaN
GBN33459.1	Actin-related protein 2/3 complex subunit 4	174.85	173.107	167.396	205.31	94.4319	100.34	97.2394	118.978	68.6775	36.0758	66.2896	NaN	NaN	173.569	NaN	NaN	NaN	232.676	177.5	149.495
GBN33519.1;GBN73674.1	Down syndrome critical region protein 3;Down syndrome critical region protein 3, partial	21.0246	17.4517	14.9999	13.2182	21.8869	19.9195	18.6128	21.4787	17.1884	8.90535	14.6006	NaN	NaN	NaN	NaN	NaN	NaN	NaN	NaN	NaN
GBN33628.1;GBO15830.1	Acylphosphatase-2;Acylphosphatase-2, partial	17.3152	21.7062	17.9052	19.282	14.8987	19.1129	15.378	14.1974	NaN	NaN	NaN	NaN	NaN	NaN	53.3412	NaN	39.8543	65.8578	30.3615	60.0767
GBN33723.1;GBN33724.1	5'-AMP-activated protein kinase subunit gamma-2	22.7494	20.794	26.9621	25.9325	31.4408	34.8816	31.253	37.3155	NaN	67.9838	37.1187	NaN	NaN	NaN	NaN	NaN	NaN	NaN	NaN	NaN
GBN33755.1	60S ribosomal protein L18a	404.114	363.424	331.425	343.863	141.053	151.282	138.872	153.867	65.433	60.2545	102.261	NaN	NaN	NaN	NaN	35.9434	41.9992	188.203	186.878	166.682
GBN33919.1;GBN33920.1;GBO30768.1	CCR4-NOT transcription complex subunit 1	28.9067	34.8079	29.3647	30.3096	37.0285	37.9195	37.5967	48.8526	NaN	NaN	NaN	NaN	NaN	NaN	NaN	134.934	144.153	124.766	155.927	84.6656
GBN33942.1	T-complex protein 1 subunit beta	68.0417	63.5615	70.9486	68.2018	56.7575	56.1713	56.6727	52.8056	108.787	107.622	90.7572	NaN	NaN	NaN	144.754	301.8	282.665	98.9653	79.8641	99.5713
GBN33964.1	Lipoma-preferred partner	44.193	44.4286	53.0588	44.9494	26.4881	21.221	22.1297	20.6591	NaN	NaN	NaN	NaN	NaN	276.192	NaN	NaN	NaN	NaN	NaN	NaN
GBN34074.1	Translocon-associated protein subunit alpha	231.35	213.618	207.679	221.86	82.9244	80.3865	82.7194	91.7207	124.259	171.492	164.969	NaN	NaN	NaN	446.668	181.266	342.362	207.031	194.496	255.596
GBN34270.1	Serine/threonine-protein kinase PAK 2	1.86069	3.81561	NaN	NaN	6.25569	NaN	NaN	NaN	22.9792	34.134	34.6898	NaN	NaN	NaN	201.789	196.95	154.858	45.0338	9.8627	12.8925
GBN34295.1	Endothelin-converting enzyme	18.3383	16.4364	18.6301	14.2266	22.4102	26.1333	21.2928	24.7604	24.2399	NaN	NaN	NaN	NaN	NaN	NaN	33.2461	NaN	18.3245	28.4629	20.9245
GBN34311.1	hypothetical protein AVEN_119937-1	13.6515	25.7767	13.2604	16.0082	35.1309	44.0054	37.6257	42.4623	NaN	NaN	NaN	NaN	NaN	NaN	NaN	NaN	NaN	NaN	NaN	NaN
GBN34402.1	hypothetical protein AVEN_186512-1	NaN	NaN	8.81246	NaN	NaN	23.5472	NaN	NaN	141.661	116.467	129.807	NaN	NaN	NaN	48.62	55.2641	79.4013	51.764	49.4975	36.4862
GBN34559.1	40S ribosomal protein S5	61.4942	63.5588	121.619	56.8072	56.88	43.6059	48.9554	48.7417	40.3674	45.1324	90.4824	84.3379	NaN	NaN	55.208	81.5165	75.7322	68.5136	63.1035	73.5109
GBN34681.1	Cellular nucleic acid-binding protein	116.08	109.343	104.28	139.058	107.885	107.141	115.42	133.626	1.49013	NaN	NaN	NaN	NaN	NaN	NaN	NaN	NaN	NaN	NaN	NaN
GBN34776.1	8-oxo-dGDP phosphatase NUDT18	93.3858	73.2447	79.1891	52.8716	45.3055	49.9792	66.7424	62.6341	NaN	NaN	NaN	NaN	NaN	NaN	NaN	NaN	NaN	NaN	NaN	NaN
GBN34783.1;GBN34834.1;GBN34950.1;GBN35060.1	Ubiquinone biosynthesis monooxygenase COQ6, mitochondrial;Ubiquinone biosynthesis monooxygenase COQ6, mitochondrial;Ubiquinone biosynthesis monooxygenase COQ6, mitochondrial;Ubiquinone biosynthesis monooxygenase COQ6, mitochondrial	12.2988	15.2908	19.3238	19.3547	24.3861	16.8045	30.5487	9.41127	NaN	NaN	NaN	NaN	NaN	NaN	NaN	NaN	NaN	NaN	NaN	NaN
GBN34946.1	Alanine aminotransferase 2	56.7783	39.9973	45.3955	50.6823	79.7992	87.0018	93.3261	79.0866	NaN	216.474	244.543	NaN	NaN	NaN	NaN	NaN	NaN	NaN	NaN	NaN
GBN35057.1	G protein alpha o subunit	1.55658	1.4955	NaN	4.74403	NaN	NaN	NaN	NaN	NaN	NaN	NaN	NaN	NaN	NaN	NaN	NaN	NaN	NaN	NaN	NaN
GBN35077.1;GBN61397.1	Legumain, partial;hypothetical protein AVEN_173804-1, partial	866.222	995.897	868.026	934.177	427.17	397.593	439.148	396.309	152.46	233.016	NaN	1067.37	NaN	NaN	89.9144	44.2686	NaN	176.772	183.829	160.549
GBN35146.1;GBN43603.1;GBN43624.1;GBN43701.1	Histone deacetylase Rpd3, partial;Histone deacetylase Rpd3, partial;Histone deacetylase Rpd3;Histone deacetylase Rpd3, partial	31.4862	5.75241	23.6629	8.88224	26.2875	16.909	NaN	15.4455	29.9704	35.6977	28.0607	NaN	NaN	NaN	24.5921	21.7119	24.265	18.7307	11.1485	11.6763
GBN35149.1;GBN43607.1;GBN43620.1;GBN43705.1	Histone deacetylase 2;Histone deacetylase 2;Histone deacetylase 2, partial;Histone deacetylase 2	65.681	52.2623	54.8701	56.5372	61.4521	68.3653	40.0693	53.1285	161.962	108.404	112.683	NaN	NaN	NaN	154.452	97.094	164.543	163.985	349.074	141.36
GBN35324.1	Zinc metalloproteinase nas-4	405.719	452.63	402.184	385.138	466.456	450.967	456.623	415.662	139.215	150.295	160.963	1511.52	NaN	NaN	NaN	NaN	NaN	NaN	NaN	NaN
GBN35350.1	FACT complex subunit SPT16	3.04985	5.73379	1.81885	10.3229	5.05596	4.01344	4.6741	6.63647	60.583	70.6466	48.6708	NaN	NaN	NaN	45.5863	48.4012	36.6539	5.76018	NaN	23.3453
GBN35496.1	hypothetical protein AVEN_240768-1	145.815	139.116	148.824	131.932	201.874	152.246	294.665	149.578	243.099	404.879	593.744	NaN	NaN	NaN	20.8146	24.0924	10.2776	47.2498	102.949	113.354
GBN35545.1	Voltage-dependent anion-selective channel protein 2	142.544	133.312	147.773	162.027	120.521	81.3288	93.5638	38.503	131.579	41.6193	210.098	NaN	NaN	NaN	306.156	331.462	209.486	615.82	569.421	496.366
GBN35622.1	Protein ROP	34.7358	31.382	33.8023	44.8838	36.7413	45.827	39.8063	40.1289	111.745	124.16	109.339	NaN	NaN	NaN	96.6774	96.7543	78.8837	86.6038	94.9095	115.256
GBN35688.1	4-aminobutyrate aminotransferase, mitochondrial	272.015	297.141	258.672	324.94	319.958	354.118	383.262	379.127	337	411.409	472.427	621.014	NaN	NaN	NaN	42.5744	72.834	237.342	587.117	387.852
GBN35805.1	Putative tricarboxylate transport protein, mitochondrial	46.0827	59.1036	52.1828	82.463	62.4264	58.9278	55.853	61.119	NaN	37.689	NaN	NaN	NaN	NaN	NaN	16.2937	13.0339	NaN	NaN	19.0542
GBN35879.1	Ubiquitin carboxyl-terminal hydrolase 10	51.6062	54.921	40.4577	54.3441	53.3873	37.0091	43.1213	45.3514	66.5478	64.0557	37.976	NaN	NaN	NaN	197.8	147.739	193.161	123.714	152.444	140.894
GBN35980.1;GBN35998.1;GBN36152.1;GBN36183.1	hypothetical protein AVEN_65459-1;hypothetical protein AVEN_117533-1;hypothetical protein AVEN_36743-1;hypothetical protein AVEN_75971-1	194.656	186.09	187.435	162.126	519.689	482.639	535.371	489.241	NaN	NaN	NaN	NaN	NaN	NaN	128.376	51.5774	130.037	29.185	42.7503	NaN
GBN36068.1	U5 small nuclear ribonucleoprotein component	18.2682	19.4748	19.1219	20.0637	13.6967	18.4467	12.7486	16.6255	56.5201	NaN	32.3959	24.0034	NaN	NaN	97.6075	108.791	75.4829	40.7196	48.8451	29.4833
GBN36189.1	Inorganic pyrophosphatase	128.116	160.285	175.462	123.702	70.5251	63.647	78.3716	82.2203	59.0865	52.7382	74.9036	NaN	NaN	NaN	23.1472	NaN	8.64863	84.0405	77.1311	32.3472
GBN36199.1;GBN36285.1;GBN50716.1;GBN50794.1	Protein unc-119 B	21.9348	22.0911	22.19	26.079	27.2173	32.7839	26.2842	31.1388	NaN	NaN	NaN	NaN	NaN	NaN	NaN	75.9826	NaN	NaN	94.5883	NaN
GBN36274.1	Ubiquitin recognition factor in ER-associated degradation protein 1	103.021	113.052	108.913	86.1959	137.497	123.51	143.331	129.492	NaN	NaN	NaN	NaN	NaN	NaN	64.7001	60.9693	52.9536	76.1477	71.463	62.9682
GBN36275.1	DNA replication licensing factor mcm5-A	12.1338	10.5425	10.8132	12.6105	9.31967	10.9867	NaN	12.2404	NaN	NaN	NaN	NaN	NaN	NaN	NaN	NaN	NaN	NaN	NaN	NaN
GBN36357.1;GBN36390.1;GBN46245.1;GBN46257.1	Maestro heat-like repeat-containing protein family member 1;Maestro heat-like repeat-containing protein family member 1, partial;Maestro heat-like repeat-containing protein family member 1, partial;Maestro heat-like repeat-containing protein family member 1, partial	45.7485	43.5277	42.9822	47.0052	43.6158	41.0626	41.5345	42.4322	68.8107	81.2217	37.3769	NaN	NaN	NaN	NaN	34.5317	27.0922	58.3921	58.6828	63.8885
GBN36370.1	Nicalin-1, partial	57.2249	58.5647	63.1067	63.8773	59.5455	64.3351	61.1836	57.6039	NaN	NaN	NaN	NaN	NaN	NaN	95.3157	67.4955	150.341	43.0725	30.19	63.7016
GBN36431.1	Calcyphosin-like protein	396.793	427.231	421.019	435.315	330.029	315.127	319.185	337.068	183.816	220.86	169.047	2147.85	NaN	NaN	103.764	128.127	353.503	559.769	671.618	547.029
GBN36541.1	Synaptobrevin	NaN	NaN	NaN	NaN	NaN	NaN	NaN	NaN	NaN	NaN	NaN	NaN	NaN	NaN	NaN	NaN	NaN	12.4402	8.60912	5.47276
GBN37003.1	hypothetical protein AVEN_168737-1	294.346	306.477	321.302	309.246	578.348	795.587	873.276	885.674	44.1941	33.5774	NaN	NaN	NaN	NaN	27.4158	37.6681	114.623	35.9225	188.017	35.2519
GBN37310.1	hypothetical protein AVEN_114823-1	72.8436	82.0871	75.1009	68.3222	47.8619	25.7398	38.7699	37.7576	NaN	NaN	NaN	NaN	NaN	NaN	35.9675	44.9654	24.7048	56.9927	39.9072	36.9275
GBN37790.1	Multifunctional protein ADE2	96.7244	100.187	84.9534	78.0614	152.55	198.434	164.237	260.786	22.4914	20.853	21.6185	NaN	NaN	NaN	NaN	NaN	NaN	NaN	NaN	NaN
GBN37945.1	Segment polarity protein dishevelled DVL-3	NaN	NaN	NaN	NaN	NaN	NaN	NaN	NaN	17.0605	19.4095	23.4984	NaN	NaN	NaN	12.6816	11.4777	11.2333	11.2245	8.86247	11.9556
GBN38008.1;GBN54813.1	Pyruvate dehydrogenase phosphatase regulatory subunit, mitochondrial;hypothetical protein AVEN_54175-1, partial	136.611	126.152	111.765	93.0325	193.285	193.248	177.4	199.621	NaN	NaN	NaN	NaN	NaN	NaN	91.965	167.105	151.786	114.513	193.143	150.182
GBN38119.1	Mechanosensory protein 2	54.1777	54.9379	61.3976	40.8242	34.4463	41.8032	41.4675	39.9872	159.945	178.112	244.066	NaN	NaN	NaN	164.274	55.806	70.4242	103.291	214.917	203.014
GBN38135.1	Protein lin-7 B	33.9247	25.0642	15.8502	21.3787	37.0743	33.9557	36.0145	32.1824	61.0522	72.5215	48.7513	NaN	NaN	NaN	311.406	295.237	299.535	255.877	233.202	201.046
GBN38136.1	Ubiquitin carboxyl-terminal hydrolase 5	42.6511	47.9372	39.1162	41.6086	60.2026	39.9363	46.92	44.5113	NaN	NaN	NaN	NaN	NaN	NaN	NaN	NaN	NaN	NaN	NaN	NaN
GBN38182.1;GBN75725.1	Serine/threonine-protein phosphatase 4 catalytic subunit	7.53316	10.6621	10.1088	15.4067	32.3276	15.7487	19.8558	25.0376	113.61	65.1645	57.1788	NaN	NaN	NaN	NaN	NaN	NaN	NaN	NaN	NaN
GBN38183.1	Syntaxin-1A, partial	17.1808	4.58085	15.6644	6.14289	14.6049	23.5991	23.1789	14.1431	30.8285	52.4922	28.4413	NaN	NaN	NaN	95.2978	115.002	131.149	88.7514	62.4281	82.5754
GBN38209.1	2-oxoglutarate dehydrogenase, mitochondrial	48.3895	47.8639	52.8616	53.8988	82.3494	76.7848	77.5589	79.5653	91.3874	110.34	124.007	281.524	NaN	64.5688	275.182	383.57	338.245	400.312	332.319	333.341
GBN38376.1	Glycogen	109.366	125.111	124.435	125.501	95.7143	164.518	170.264	154.823	68.3111	93.6556	32.2178	574.28	NaN	NaN	237.615	204.903	194.106	515.839	251.537	356.167
GBN38418.1	Basement membrane-specific heparan sulfate proteoglycan core protein, partial	207.198	301.448	311.637	290.938	167.155	158.573	164.268	155.844	673.105	615.926	791.975	248.073	7206.46	25047.3	442.589	444.378	369.046	242.607	332.329	238.253
GBN38419.1	Basement membrane-specific heparan sulfate proteoglycan core protein, partial	173.286	152.246	151.266	166.518	138.814	142.824	133.924	142.016	677.253	500.441	434.293	370.654	2286.93	436.501	203.187	782.203	392.717	514.945	706.537	771.476
GBN38477.1	Cadherin-89D	NaN	NaN	NaN	NaN	NaN	NaN	NaN	NaN	24.4605	NaN	NaN	NaN	NaN	NaN	35.8876	47.052	51.3967	12.9427	13.1638	10.0522
GBN38481.1	Succinate dehydrogenase	50.3842	55.1589	47.0691	43.4843	111.946	101.516	104.247	107.661	35.3862	51.346	35.3517	NaN	NaN	182.95	152.512	97.3308	108.955	242.356	174.307	191.137
GBN38533.1	Histone-binding protein RBBP4	23.4137	27.2465	18.5925	20.3961	18.0245	15.6186	21.8243	19.1163	99.9373	111.142	130.314	NaN	NaN	NaN	140.133	87.1216	116.875	51.1137	52.4256	55.7966
GBN38537.1	putative histone-binding protein Caf1	15.7305	17.8132	14.3843	23.2596	11.7641	12.5811	14.1171	12.234	26.5052	NaN	NaN	NaN	NaN	NaN	NaN	NaN	NaN	14.425	14.3642	23.0629
GBN38788.1	Putative phosphoenolpyruvate synthase	87.5859	54.9276	83.1142	71.467	91.431	86.0949	85.479	86.0737	NaN	NaN	NaN	NaN	NaN	NaN	NaN	NaN	NaN	NaN	NaN	NaN
GBN39080.1	Retinol dehydrogenase 14	835.682	1045.35	909.207	1100.16	792.506	704.233	663.258	675.922	372.144	156.979	77.1827	NaN	740.318	212.166	NaN	NaN	NaN	371.587	215.952	403.981
GBN39179.1	Glutamate receptor 1, partial	36.8952	48.2241	52.8292	50.863	30.0078	31.3379	28.8374	29.5662	NaN	NaN	NaN	NaN	NaN	NaN	NaN	NaN	NaN	NaN	NaN	NaN
GBN39548.1	Propionyl-CoA carboxylase alpha chain, mitochondrial	100.592	118.265	94.4366	100.238	58.1309	56.477	66.1967	61.7889	72.9087	82.8264	89.5005	728.584	NaN	NaN	168.544	157.621	141.76	144.613	131.388	104.629
GBN39808.1	Eukaryotic translation initiation factor 3 subunit F	41.3171	45.0145	40.931	86.5151	8.19114	3.68778	7.01805	3.32009	NaN	NaN	NaN	NaN	NaN	NaN	NaN	NaN	3.86228	14.3734	3.45536	10.507
GBN39924.1	SEC14-like protein 2	NaN	NaN	0.709862	1.54274	NaN	NaN	NaN	NaN	NaN	NaN	NaN	NaN	NaN	NaN	NaN	NaN	NaN	NaN	NaN	NaN
GBN39975.1	Hillarin	13.0411	14.8637	NaN	NaN	23.0008	11.8402	16.3061	11.0473	NaN	NaN	NaN	NaN	NaN	NaN	64.8087	103.361	87.0643	97.5727	102.047	112.653
GBN40059.1	putative E3 ubiquitin-protein ligase ariadne-2	29.2237	34.9257	31.1656	28.8288	27.4811	26.6866	23.5653	24.9236	NaN	NaN	NaN	NaN	NaN	NaN	NaN	NaN	NaN	NaN	NaN	NaN
GBN40304.1	Alpha-aminoadipic semialdehyde synthase, mitochondrial	18.549	16.9526	23.5573	NaN	80.3624	72.0294	94.0283	43.8706	NaN	NaN	200.219	NaN	NaN	NaN	NaN	NaN	NaN	NaN	NaN	NaN
GBN40448.1	hypothetical protein AVEN_35532-1	26.2358	90.0966	84.9291	81.9119	141.587	119.65	115.215	123.402	57.4071	41.358	49.7727	NaN	NaN	NaN	175.008	176.909	98.297	267.847	232.152	508.649
GBN40453.1;GBN40519.1	NEDD8-conjugating enzyme Ubc12	19.5737	21.8317	13.4452	19.0259	15.4081	15.341	15.3501	22.6253	212.476	158.589	154.546	NaN	NaN	NaN	78.4251	79.9654	58.2816	70.4392	62.3013	58.3469
GBN40459.1	Papilin, partial	8.56525	8.85978	4.54847	9.20436	31.4536	33.9081	32.1897	35.6936	91.2352	95.6273	86.1231	NaN	NaN	NaN	218.221	178.023	147.457	139.039	227.374	63.9755
GBN40476.1	Protein singed	32.6355	36.7813	28.6606	40.1856	30.0683	31.6467	31.8334	39.087	NaN	21.2034	28.6869	NaN	NaN	NaN	83.5724	82.3331	79.4671	24.1936	27.8724	26.4465
GBN40640.1	Glycine dehydrogenase (decarboxylating), mitochondrial, partial	51.4711	50.1106	47.9226	42.3308	27.5281	26.4969	27.7118	30.9965	75.2727	67.3932	58.4127	NaN	NaN	NaN	NaN	NaN	NaN	NaN	NaN	NaN
GBN40716.1	hypothetical protein AVEN_12353-1, partial	10.4051	12.7261	14.727	10.6339	144.801	220.269	195.936	299.249	NaN	NaN	NaN	NaN	NaN	NaN	NaN	NaN	NaN	NaN	NaN	NaN
GBN40759.1	putative isocitrate dehydrogenase	201.255	226.164	226.644	240.634	193.642	209.733	235.036	215.582	139.27	63.6152	64.0943	NaN	NaN	NaN	1002.39	636.15	742.259	1331.95	670.894	1197.53
GBN40841.1	Retrovirus-related Pol polyprotein from transposon opus	NaN	NaN	7.22487	NaN	NaN	NaN	1.46022	NaN	17.3823	26.3602	NaN	NaN	NaN	NaN	NaN	NaN	NaN	4.55345	20.0653	9.91377
GBN40890.1;GBN40948.1;GBN57795.1;GBN57947.1	Ankyrin repeat domain-containing protein 13D;Ankyrin repeat domain-containing protein 13D, partial;Ankyrin repeat domain-containing protein 13D, partial;Ankyrin repeat domain-containing protein 13D, partial	33.4859	32.4091	32.9803	27.1345	23.3356	22.8283	18.6007	23.8642	53.405	50.4889	91.3158	NaN	NaN	NaN	NaN	44.4281	56.5437	35.6965	37.457	44.9556
GBN40990.1;GBN41005.1;GBN45683.1;GBN45709.1	putative isocitrate dehydrogenase	13.8731	9.04933	13.6009	15.9731	11.9531	16.6745	13.886	31.9697	NaN	NaN	NaN	NaN	NaN	NaN	NaN	NaN	NaN	NaN	NaN	8.66283
GBN41037.1	Tight junction protein ZO-1	NaN	NaN	NaN	NaN	NaN	NaN	NaN	NaN	NaN	NaN	NaN	NaN	NaN	NaN	NaN	NaN	10.3306	12.1781	19.4566	13.458
GBN41050.1;GBN41067.1;GBN42432.1;GBN45193.1	26S proteasome regulatory subunit 6A;26S proteasome regulatory subunit 6A;26S proteasome regulatory subunit 6A, partial;26S proteasome regulatory subunit 6A, partial	142.605	125.331	103.614	116.269	182.459	132.466	114.122	135.956	475.057	409.196	349.119	NaN	NaN	NaN	197.734	336.434	107.863	145.466	186.461	136.917
GBN41379.1	Influenza virus NS1A-binding	45.927	87.9514	98.1639	122.77	50.9787	64.117	53.2458	63.3908	116.647	NaN	NaN	NaN	NaN	NaN	NaN	NaN	NaN	NaN	NaN	NaN
GBN41456.1	Alkaline phosphatase, tissue-nonspecific isozyme	20.2488	NaN	10.9397	NaN	7.63603	8.71115	10.2148	11.0483	NaN	NaN	NaN	NaN	NaN	NaN	NaN	NaN	NaN	NaN	NaN	NaN
GBN41463.1	NAD(P) transhydrogenase, mitochondrial	88.5588	73.2558	110.37	88.9399	175.916	159.14	168.636	165.533	325.764	261.28	178.574	NaN	NaN	NaN	386.779	503.613	501.675	141.929	232.947	158.485
GBN41465.1;GBO33417.1	NAD(P) transhydrogenase, mitochondrial;NAD(P) transhydrogenase, mitochondrial	47.1498	42.6237	44.0575	35.9467	112.829	90.8184	93.3657	103.259	532.331	589.484	501.972	NaN	NaN	NaN	146.027	222.84	419.433	NaN	82.243	NaN
GBN41498.1;GBN41499.1;GBN41504.1;GBN41506.1;GBN46352.1;GBN46404.1	COP9 signalosome complex subunit 3	18.7846	27.2235	25.7298	24.3075	15.6778	22.8106	21.1244	20.3644	104.193	139.369	73.0021	NaN	NaN	NaN	NaN	NaN	NaN	20.4046	NaN	22.9472
GBN41626.1	Eukaryotic translation initiation factor 5A	1411.72	1445.31	1338.83	1357.09	639.334	686.311	749.222	761.197	243.179	283.604	268.541	223.226	NaN	NaN	700.719	628.407	444.992	637.418	374.294	396.072
GBN41978.1	U4/U6.U5 tri-snRNP-associated protein 2, partial	NaN	5.18242	1.91418	NaN	9.4182	6.55032	8.24159	11.3649	NaN	NaN	NaN	NaN	NaN	NaN	NaN	NaN	NaN	14.2882	NaN	NaN
GBN41995.1	Ras-related protein O-Krev	21.5818	25.0816	16.7471	20.8322	19.5586	18.3127	23.4613	21.1004	65.3423	70.5147	170.891	NaN	NaN	NaN	60.2909	64.2478	92.2554	63.3857	88.1943	81.0336
GBN42016.1	AP-1 complex subunit sigma-2	4.18289	5.82444	5.11943	12.7873	6.34968	NaN	NaN	NaN	NaN	NaN	NaN	NaN	NaN	NaN	NaN	NaN	NaN	NaN	NaN	NaN
GBN42095.1	hypothetical protein AVEN_241451-1	5.81251	10.1226	6.27076	14.76	61.3542	NaN	9.93289	NaN	NaN	NaN	NaN	NaN	NaN	NaN	NaN	NaN	NaN	NaN	NaN	NaN
GBN42148.1;GBN43560.1;GBN44778.1;GBN44787.1	Cysteine and histidine-rich domain-containing protein 1	26.9791	31.774	31.3572	33.3204	11.7138	27.2577	24.0476	20.1518	NaN	NaN	NaN	NaN	NaN	107.898	43.613	36.2224	38.9328	NaN	43.7426	35.0761
GBN42365.1	Lipoamide acyltransferase component of branched-chain alpha-keto acid dehydrogenase complex, mitochondrial	52.627	57.1609	51.4122	86.2563	189.493	213.215	230.764	240.846	NaN	NaN	NaN	NaN	NaN	NaN	NaN	NaN	NaN	NaN	NaN	NaN
GBN42529.1	Actin, cytoplasmic 1	770.121	843.063	772.871	1108.07	216.538	116.745	90.3941	121.522	NaN	NaN	318.424	1461.88	44023	923.91	14678.2	376.932	990.322	442.475	243.933	3620.44
GBN42600.1	Alpha-galactosidase A	606.009	520.716	536.305	490.726	269.988	256.601	267.083	286.807	831.354	540.211	773.942	3025.69	NaN	NaN	198.547	528.515	229.912	698.41	517.524	563.407
GBN42693.1	C-1-tetrahydrofolate synthase, cytoplasmic	66.6997	77.3301	58.102	74.7937	40.6159	44.5129	36.9194	28.5136	NaN	NaN	NaN	NaN	NaN	NaN	NaN	NaN	NaN	NaN	NaN	NaN
GBN42723.1	Phosphorylase b kinase gamma catalytic chain, liver/testis isoform	11.35	7.77562	12.8469	11.2836	9.24006	17.5411	24.0947	15.78	NaN	NaN	56.7573	NaN	NaN	NaN	68.5409	67.5663	62.6777	45.0981	45.5848	39.4671
GBN42861.1;GBN81246.1	Amidophosphoribosyltransferase	731.001	757.713	728.338	682.964	251.738	271.196	245.74	258.178	156.003	200.42	278.309	NaN	NaN	NaN	NaN	NaN	NaN	NaN	32.0658	NaN
GBN42903.1	Lysosomal aspartic protease	1301.94	1383.96	1152.88	1073.48	597.049	502.146	507.83	719.192	624.114	494.894	583.127	342.81	NaN	NaN	162.525	250.564	315.386	506.171	888.101	331.857
GBN43214.1	Propionyl-CoA carboxylase beta chain, mitochondrial	92.5093	90.8494	94.9053	89.7468	64.5087	67.4243	66.8495	67.8349	250.633	313.861	213.373	NaN	NaN	NaN	80.9418	82.4759	78.4484	78.2373	103.139	130.764
GBN43227.1	Cellular nucleic acid-binding protein	197.759	195.705	183.584	150.444	220.393	144.088	136.284	166.49	NaN	NaN	NaN	NaN	NaN	NaN	NaN	NaN	NaN	NaN	NaN	NaN
GBN43434.1;GBN43435.1;GBN55072.1	Synaptosomal-associated protein 25	NaN	NaN	NaN	NaN	NaN	NaN	NaN	NaN	NaN	NaN	NaN	NaN	NaN	NaN	NaN	NaN	NaN	59.8912	45.8037	48.9615
GBN43506.1	RNA-binding protein fusilli	12.1117	15.506	10.1823	8.81191	24.0583	27.655	25.8453	21.3949	17.6624	15.7539	NaN	NaN	NaN	NaN	NaN	NaN	NaN	NaN	NaN	NaN
GBN43630.1	Techylectin-5B	17.6523	14.1024	17.8818	31.244	8.52191	11.4366	13.3849	12.1321	NaN	NaN	NaN	NaN	NaN	NaN	NaN	NaN	NaN	38.3923	35.5205	NaN
GBN43670.1;GBN43680.1;GBN43686.1;GBN43710.1;GBN44139.1;GBN44177.1;GBN44211.1;GBN44213.1	Apolipophorin, partial;Apolipophorin, partial;Apolipophorin, partial;Apolipophorin, partial;Apolipophorin, partial;Apolipophorin, partial;Apolipophorin, partial;Apolipophorin, partial	253.965	301.061	278.655	274.323	538.178	467.171	509.707	551.143	NaN	108.961	91.9619	NaN	NaN	NaN	NaN	490.156	127.797	336.202	500.199	188.096
GBN43697.1	Elongation factor 1-beta	2613.39	2877.61	5206.38	1631.44	936.676	967.39	1008.21	849.976	448.127	NaN	NaN	NaN	NaN	NaN	NaN	NaN	NaN	NaN	NaN	NaN
GBN43711.1		19.7119	17.3574	21.8319	10.5958	45.1122	46.4929	47.2029	42.0006	57.5114	71.4572	43.2894	NaN	NaN	NaN	145.659	205.189	131.9	53.0497	52.0519	NaN
GBN43897.1	Protein E(sev)2B	109.735	116.901	113.797	111.869	99.5498	117.291	102.547	121.15	99.8173	176.741	148.142	NaN	NaN	NaN	923.944	1184	1146.87	479.172	467.117	404.977
GBN43975.1	Glucose-6-phosphate isomerase	68.7157	82.6643	66.1299	78.8744	103.039	125.149	101.72	111.318	605.211	602.01	617.796	NaN	844.316	299.937	1221.45	917.636	1716.29	389.922	402.913	341.538
GBN44020.1;GBN44052.1;GBN45455.1;GBN45458.1	Hepatocyte growth factor-regulated tyrosine kinase substrate	40.5475	31.9706	33.858	23.1021	35.1033	46.7516	34.6167	28.4934	211.618	NaN	NaN	NaN	NaN	NaN	81.693	56.1837	55.079	96.7919	73.9234	107.097
GBN44085.1	Adenosylhomocysteinase	1104.39	1066.94	1106.22	942.335	531.656	705.816	623.578	736.135	1521.58	2345.89	1678.74	396.037	NaN	NaN	317.727	412.045	313.391	305.279	344.786	346.872
GBN44290.1	GTP-binding protein SAR1b	236.47	368.648	288.305	324.91	294.823	271.428	285.434	249.177	214.756	270.06	191.889	3956.73	NaN	31.0519	353.99	436.237	322.49	559.462	692.148	761.705
GBN44320.1	Transaldolase	17.6146	14.9572	21.2386	9.1168	44.0934	33.4542	30.3932	36.5169	50.1167	46.7791	56.2816	NaN	NaN	NaN	339.06	151.375	169.733	79.2102	72.4269	76.0153
GBN44330.1	60S ribosomal protein L17	351.826	339.819	437.867	458.307	342.839	407.158	373.198	377.044	235.064	164.895	350.727	NaN	NaN	NaN	167.748	223.278	193.307	74.2942	69.4065	80.1151
GBN44622.1	SWI/SNF-related matrix-associated actin-dependent regulator of chromatin subfamily A member 5	6.238	3.55667	2.82026	6.53601	NaN	NaN	NaN	NaN	52.4147	NaN	NaN	NaN	NaN	NaN	NaN	NaN	NaN	NaN	NaN	NaN
GBN44643.1;GBN44686.1;GBN88623.1;GBN88627.1	Polypyrimidine tract-binding protein 1, partial;Polypyrimidine tract-binding protein 1, partial;Polypyrimidine tract-binding protein 2, partial;Polypyrimidine tract-binding protein 2	3.96358	3.57864	3.56078	5.01564	NaN	3.79027	2.30337	3.6302	NaN	NaN	NaN	NaN	NaN	NaN	NaN	NaN	NaN	NaN	NaN	NaN
GBN44668.1	Spliceosome RNA helicase Ddx39b	164.141	126.264	135.699	149.047	186.934	184.936	203.534	178.519	284.551	195.148	215.347	NaN	NaN	NaN	384.324	217.669	309.571	247.296	226.399	242.246
GBN44846.1	2-hydroxyacyl-CoA lyase 1, partial	11.0303	12.1523	18.0295	20.8663	NaN	NaN	3.61648	2.34251	NaN	NaN	NaN	NaN	NaN	NaN	NaN	NaN	NaN	NaN	NaN	NaN
GBN44920.1	hypothetical protein AVEN_85582-1, partial	228.546	271.106	327.167	306.127	255.2	240.254	201.822	293.03	138.211	191.73	256.874	NaN	NaN	558.588	1716.89	1678	2210.99	1772.93	1555.44	1483.84
GBN45057.1;GBN46832.1;GBN68465.1;GBN71057.1	Superoxide dismutase	1125.66	1042.72	1091.56	1154.1	1375.82	1373.02	1505.89	1376.67	NaN	NaN	NaN	NaN	NaN	NaN	NaN	NaN	NaN	NaN	NaN	NaN
GBN45280.1	Ganglioside-induced differentiation-associated protein 1	41.8045	45.0966	50.905	46.6856	25.8851	27.8197	31.471	29.4227	105.278	113.642	79.3473	NaN	NaN	NaN	181.814	147.074	160.718	111.723	72.3123	117.732
GBN45383.1	Lamin-C, partial	190.225	204.429	182.599	196.501	302.336	291.15	271.727	199.817	169.319	236.141	183.311	290.009	NaN	NaN	103.62	98.0197	100.835	258.504	238.631	349.518
GBN45579.1;GBN45583.1	Isobutyryl-CoA dehydrogenase, mitochondrial, partial;Isobutyryl-CoA dehydrogenase, mitochondrial	179.421	76.4641	106.621	95.8794	64.7583	57.534	69.4751	66.0035	180.743	NaN	NaN	NaN	NaN	NaN	NaN	NaN	NaN	NaN	NaN	NaN
GBN45795.1	Carnitine O-palmitoyltransferase 1, liver isoform	38.4857	39.4559	34.8783	50.6087	51.663	19.9744	47.5161	30.4614	255.381	119.929	135.533	554.413	NaN	NaN	91.307	98.4018	49.9659	73.186	68.2648	81.8903
GBN46026.1	Methylthioribulose-1-phosphate dehydratase	26.1849	36.3795	27.3088	41.2439	10.5944	11.932	10.7709	11.8066	NaN	NaN	NaN	117.899	NaN	NaN	NaN	NaN	NaN	NaN	18.1996	NaN
GBN46064.1;GBN46067.1;GBN86218.1;GBN86236.1	Guanine nucleotide-binding protein G(I)/G(S)/G(T) subunit beta-1, partial;Guanine nucleotide-binding protein G(I)/G(S)/G(T) subunit beta-1, partial;Guanine nucleotide-binding protein G(I)/G(S)/G(T) subunit beta-1, partial;Guanine nucleotide-binding protein G(I)/G(S)/G(T) subunit beta-1, partial	154.001	110.55	114.803	92.4988	190.528	233.66	230.304	240.802	164.011	142.633	96.9081	1370.9	NaN	NaN	1273.35	326.532	1053.17	832.842	550.55	597.289
GBN46292.1	DNA-directed RNA polymerase subunit alpha	6985.16	15916.1	16391.9	18440.6	23706.1	23279.3	18116.4	19983.8	NaN	NaN	NaN	NaN	NaN	NaN	NaN	NaN	NaN	NaN	NaN	NaN
[truncated: 468 more rows]

## Sheet: PG2
PG.ProteinGroups	PG.ProteinNames	[1] 10_10_23_BlackWidow_Body_1_400ng_30spd_diaPASEF_S4-B1_1_6387.htrms.PG.Quantity	[2] 10_10_23_BlackWidow_Body_2_400ng_30spd_diaPASEF_S4-B2_1_6388.htrms.PG.Quantity	[3] 10_10_23_BlackWidow_Body_3_400ng_30spd_diaPASEF_S4-B3_1_6389.htrms.PG.Quantity	[4] 10_10_23_BlackWidow_Body_4_400ng_30spd_diaPASEF_S4-B4_1_6390.htrms.PG.Quantity	[5] 10_10_23_BlackWidow_Limbs_1_400ng_30spd_diaPASEF_S4-C1_1_6391.htrms.PG.Quantity	[6] 10_10_23_BlackWidow_Limbs_2_400ng_30spd_diaPASEF_S4-C2_1_6392.htrms.PG.Quantity	[7] 10_10_23_BlackWidow_Limbs_3_400ng_30spd_diaPASEF_S4-C3_1_6393.htrms.PG.Quantity	[8] 10_10_23_BlackWidow_Limbs_4_400ng_30spd_diaPASEF_S4-C4_1_6394.htrms.PG.Quantity	[9] Latrodectus_Abdomen_DIA_30PD_S2-B1_1_7547.htrms.PG.Quantity	[10] Latrodectus_Abdomen_DIA_30PD_S2-C1_1_7553.htrms.PG.Quantity	[11] Latrodectus_Abdomen_DIA_30PD_S2-D1_1_7554.htrms.PG.Quantity	[12] Latrodectus_Head_DIA_30SPD_S2-B2_1_7548.htrms.PG.Quantity	[13] Latrodectus_Head_DIA_30SPD_S2-C2_1_7559.htrms.PG.Quantity	[14] Latrodectus_Head_DIA_30SPD_S2-D2_1_7560.htrms.PG.Quantity	[15] Latrodectus_Legs_DIA_30SPD_S2-B3_1_7549.htrms.PG.Quantity	[16] Latrodectus_Legs_DIA_30SPD_S2-C3_1_7555.htrms.PG.Quantity	[17] Latrodectus_Legs_DIA_30SPD_S2-D3_1_7556.htrms.PG.Quantity	[18] Latrodectus_Sternum_DIA_30SPD_S2-B4_1_7550.htrms.PG.Quantity	[19] Latrodectus_Sternum_DIA_30SPD_S2-C4_1_7557.htrms.PG.Quantity	[20] Latrodectus_Sternum_DIA_30SPD_S2-D4_1_7558.htrms.PG.Quantity
XP_055924123.1	cytochrome P450 307a1-like	NaN	NaN	NaN	NaN	6.67154	5.64089	7.96915	10.9984	NaN	NaN	NaN	NaN	NaN	NaN	NaN	NaN	NaN	NaN	NaN	NaN
XP_055924124.1	heterogeneous nuclear ribonucleoprotein K-like	17.8506	17.3611	16.1957	14.9187	8.75136	10.5584	11.247	8.64437	55.0163	136.347	111.293	NaN	NaN	NaN	308.947	307.939	254.049	66.021	101.827	53.506
XP_055924130.1	AMP deaminase 2-like	74.8565	45.2015	45.7207	45.7826	95.2788	68.2265	80.2899	85.3669	150.799	144.837	28.212	NaN	NaN	NaN	2448.61	2702.73	2933.59	1154	1523.04	1567.67
XP_055924143.1	arginine--tRNA ligase, cytoplasmic-like	33.429	36.7004	36.5388	25.8369	32.1051	30.6801	33.9135	32.7219	123.73	158.398	203.616	NaN	NaN	NaN	97.7175	85.4874	81.1004	68.4668	78.9721	54.6488
XP_055924160.1;XP_055924161.1	far upstream element-binding protein 1-like isoform X1;far upstream element-binding protein 1-like isoform X2	9.90546	24.4052	12.8331	16.5303	33.9553	36.6475	22.54	33.0107	85.5924	92.9761	53.5243	NaN	NaN	27.1866	78.1909	23.839	25.4566	64.9185	47.6802	38.3004
XP_055924163.1	peroxiredoxin-4-like	675.954	578.993	595.125	675.143	483.935	561.725	540.802	568.398	464.305	419.005	331.414	NaN	NaN	NaN	952.351	871.782	744.132	400.383	443.768	383.267
XP_055924164.1	V-type proton ATPase subunit B	759.568	834.494	826.036	804.97	455.866	506.873	464.425	450.438	970.972	1277.98	984.709	1925.92	NaN	84915	355.082	376.454	405.739	390.526	437.463	364.315
XP_055924167.1	pre-mRNA-processing factor 6-like	18.508	19.2735	19.4524	22.3507	18.8741	16.6062	18.6432	17.2194	19.7993	21.7014	33.9779	NaN	NaN	NaN	16.4117	30.7387	24.6753	NaN	NaN	NaN
XP_055924172.1;XP_055924173.1;XP_055924176.1	ELAV-like protein 2 isoform X3;ELAV-like protein 2 isoform X4;ELAV-like protein 2 isoform X7	10.4937	9.61342	9.65288	10.1157	25.0435	24.3659	25.4419	27.0723	71.107	NaN	NaN	NaN	NaN	NaN	81.3675	NaN	140.918	81.9515	106.844	140.994
XP_055924186.1;XP_055924187.1;XP_055931433.1;XP_055931995.1	alpha-2-macroglobulin-like;alpha-2-macroglobulin-like;alpha-2-macroglobulin-like;murinoglobulin-1-like	17.4307	14.7456	18.3206	26.0648	40.6973	37.1461	44.2656	40.038	NaN	NaN	NaN	NaN	NaN	NaN	20.3867	84.3588	102.2	72.0479	23.0411	11.303
XP_055924207.1;XP_055924208.1;XP_055924209.1	phosphorylase b kinase gamma catalytic chain, liver/testis isoform-like;phosphorylase b kinase gamma catalytic chain, liver/testis isoform-like;phosphorylase b kinase gamma catalytic chain, liver/testis isoform-like	10.7718	11.596	10.9114	7.41727	55.8333	40.8836	51.6761	50.7271	NaN	NaN	NaN	NaN	NaN	NaN	32.068	NaN	59.1239	NaN	NaN	NaN
XP_055924212.1	ras GTPase-activating protein-binding protein 2-like	64.4595	41.7597	54.9472	42.3932	82.4322	86.9077	89.4029	74.5218	56.0524	132.636	117.096	NaN	NaN	NaN	81.0921	66.051	107.278	NaN	16.8896	NaN
XP_055924216.1;XP_055924218.1;XP_055924219.1;XP_055924220.1;XP_055924221.1	kinesin-like protein unc-104 isoform X1;kinesin-like protein unc-104 isoform X1;kinesin-like protein unc-104 isoform X2;kinesin-like protein unc-104 isoform X3;kinesin-like protein unc-104 isoform X4	6.09368	6.46869	8.53444	7.23553	NaN	NaN	2.54899	NaN	28.8123	40.5366	28.2051	NaN	NaN	NaN	14.4027	9.90847	28.6265	8.08862	12.6012	9.90883
XP_055924222.1;XP_055924223.1	peroxisomal multifunctional enzyme type 2-like	496.368	490.039	493.643	454.372	326.715	329.755	326.189	346.952	440.245	382.684	361.576	NaN	1355.31	NaN	220.5	183.126	262.607	377.813	381.647	409.13
XP_055924229.1	protein phosphatase inhibitor 2-like	NaN	NaN	NaN	NaN	NaN	NaN	NaN	NaN	NaN	NaN	NaN	NaN	NaN	NaN	31.1009	50.4172	42.3674	15.6771	14.8582	14.565
XP_055924235.1	apolipoprotein D-like	883.135	629.848	782.818	815.094	581.943	473.279	349.275	401.369	NaN	NaN	NaN	NaN	NaN	NaN	NaN	NaN	NaN	NaN	NaN	NaN
XP_055924236.1	microtubule-associated protein futsch-like	6.8079	10.1501	13.9261	9.29405	35.1291	24.596	33.2622	32.2424	NaN	NaN	NaN	NaN	NaN	NaN	35.5483	39.1651	27.7715	NaN	4.89113	2.70782
XP_055924237.1;XP_055924239.1;XP_055924240.1	5'-AMP-activated protein kinase subunit gamma-like isoform X1;5'-AMP-activated protein kinase subunit gamma-1-like isoform X2;5'-AMP-activated protein kinase subunit gamma-1-like isoform X3	18.4051	21.4915	23.0026	24.6618	36.4057	34.1324	34.3259	38.2096	NaN	NaN	64.3431	NaN	NaN	NaN	NaN	NaN	NaN	NaN	NaN	NaN
XP_055924245.1	2-amino-3-ketobutyrate coenzyme A ligase, mitochondrial-like	19.9164	22.173	22.2645	25.5249	50.728	61.3416	56.0751	57.2285	133.294	78.5413	60.4176	NaN	NaN	NaN	47.5621	23.7147	53.3825	30.0185	32.7772	32.1432
XP_055924250.1	protein mago nashi homolog	58.7628	56.5024	54.3241	66.7073	22.1318	25.0705	23.9486	27.6589	202.375	225.353	86.1349	NaN	NaN	NaN	NaN	45.3357	NaN	90.7844	91.7703	110.786
XP_055924255.1	neuroendocrine convertase 1-like	79.5516	88.7532	89.1253	89.1422	30.2772	26.4578	26.4578	31.6764	NaN	NaN	NaN	NaN	NaN	NaN	NaN	NaN	NaN	NaN	NaN	NaN
XP_055924269.1;XP_055924270.1	oxysterol-binding protein-related protein 9-like isoform X1;oxysterol-binding protein-related protein 9-like isoform X2	47.4533	35.9767	27.7119	23.4935	37.1507	44.7739	39.5135	38.7976	11.3243	NaN	NaN	NaN	NaN	NaN	75.6336	66.0228	NaN	71.2974	41.822	56.9884
XP_055924277.1	acyl carrier protein, mitochondrial-like	34.1666	56.8146	68.8656	54.2952	19.412	20.7842	31.7642	32.2097	178.218	176.944	132.632	NaN	NaN	NaN	266.918	505.628	280.355	105.877	115.017	109.355
XP_055924287.1	uncharacterized protein LOC129956432	99.7323	105.133	102.106	91.3697	50.3325	69.3441	68.9121	70.6939	32.9861	13.8644	NaN	NaN	NaN	NaN	NaN	NaN	NaN	NaN	NaN	NaN
XP_055924288.1;XP_055924294.1	transformer-2 protein homolog alpha-like isoform X1;transformer-2 protein homolog alpha-like isoform X2	8.31842	NaN	NaN	NaN	4.6469	1.88994	4.8778	NaN	10.4268	14.7217	17.7703	NaN	NaN	NaN	13.8162	NaN	13.9747	74.9239	28.6287	72.6239
XP_055924304.1	uncharacterized protein LOC129956447	93.3628	102.497	90.5513	111.176	122.173	97.5186	116.785	113.799	NaN	NaN	NaN	NaN	NaN	NaN	NaN	NaN	NaN	NaN	NaN	NaN
XP_055924311.1	cleavage and polyadenylation specificity factor subunit 6-like	28.0403	25.0062	28.3981	31.508	27.8136	20.1459	26.6347	23.1859	73.0531	NaN	NaN	NaN	NaN	NaN	NaN	NaN	NaN	NaN	NaN	NaN
XP_055924327.1;XP_055924328.1;XP_055924329.1	ATP-binding cassette sub-family G member 1-like	15.2451	25.9155	17.8586	13.6398	84.67	75.9688	78.5769	97.8901	NaN	NaN	NaN	NaN	NaN	NaN	NaN	NaN	NaN	NaN	NaN	NaN
XP_055924335.1;XP_055924336.1;XP_055924337.1;XP_055924338.1;XP_055924339.1;XP_055924340.1	serine/threonine-protein kinase MRCK alpha-like isoform X1;serine/threonine-protein kinase MRCK alpha-like isoform X1;serine/threonine-protein kinase MRCK alpha-like isoform X2;serine/threonine-protein kinase MRCK alpha-like isoform X3;serine/threonine-protein kinase MRCK alpha-like isoform X4;serine/threonine-protein kinase MRCK alpha-like isoform X5	713.953	847.235	769.693	891.549	949.372	1054.6	690.216	934.051	2750.91	3311.74	1819.67	NaN	NaN	NaN	1153.51	2143.07	1098.09	2137.69	1035.55	1789.63
XP_055924343.1;XP_055924344.1;XP_055924345.1;XP_055924346.1	poly	21.0754	21.6611	19.1608	13.3166	21.4912	17.9778	23.3988	20.9125	37.5659	49.4501	32.1328	NaN	NaN	NaN	60.1526	18.715	52.2323	30.5502	11.6699	19.3285
XP_055924352.1;XP_055924359.1;XP_055924368.1;XP_055924378.1;XP_055924384.1;XP_055924389.1	uncharacterized protein DDB_G0284459-like isoform X1;uncharacterized protein DDB_G0284459-like isoform X2;uncharacterized protein DDB_G0284459-like isoform X3;uncharacterized protein DDB_G0284459-like isoform X4;uncharacterized protein DDB_G0284459-like isoform X4;uncharacterized protein DDB_G0284459-like isoform X4	NaN	NaN	NaN	NaN	NaN	NaN	NaN	NaN	13.2451	3.90273	29.1898	NaN	NaN	NaN	34.9844	32.8031	76.8199	NaN	28.4214	NaN
XP_055924360.1	uncharacterized protein LOC129956480 isoform X3	NaN	NaN	NaN	NaN	NaN	NaN	NaN	NaN	28.3064	NaN	NaN	NaN	NaN	NaN	161.992	262.761	129.242	128.769	138.186	114.164
XP_055924381.1	ornithine aminotransferase, mitochondrial-like	190.153	192.388	179.743	200.796	220.684	219.821	226.495	234.745	45.112	NaN	39.6131	NaN	NaN	NaN	NaN	NaN	NaN	NaN	NaN	NaN
XP_055924391.1;XP_055924882.1;XP_055924883.1;XP_055924966.1;XP_055924967.1;XP_055924976.1;XP_055924977.1;XP_055924978.1;XP_055924980.1;XP_055925066.1;XP_055925067.1;XP_055925268.1;XP_055925731.1;XP_055925732.1;XP_055925790.1;XP_055925791.1;XP_055938566.1;XP_055943647.1;XP_055944042.1;XP_055944043.1;XP_055944094.1;XP_055944095.1;XP_055944131.1;XP_055944132.1;XP_055944158.1;XP_055944159.1;XP_055944…	histone H2A-like;histone H2A;histone H2A;histone H2A;histone H2A;histone H2A;histone H2A;histone H2A;histone H2A;histone H2A;histone H2A;histone H2A-like;histone H2A;histone H2A;histone H2A;histone H2A;histone H2A;histone H2A;histone H2A;histone H2A;histone H2A;histone H2A;histone H2A;histone H2A;histone H2A;histone H2A;histone H2A;histone H2A;histone H2A;histone H2A	156.81	185.285	191.514	156.729	125.371	115.531	124.617	136.577	53.6844	59.1607	47.7218	1629.82	135.704	NaN	44.5473	80.5176	175.956	114.026	86.9513	118.487
XP_055924538.1	neuroendocrine convertase 2-like	NaN	NaN	NaN	NaN	NaN	NaN	NaN	NaN	NaN	NaN	NaN	NaN	NaN	NaN	NaN	NaN	NaN	32.4893	29.6553	37.2192
XP_055924593.1	eukaryotic translation initiation factor 5B-like	31.0867	29.9682	24.3171	32.1198	32.9482	30.6721	36.9177	34.4104	97.3604	23.3376	NaN	NaN	NaN	NaN	33.7538	25.6449	46.7	18.7728	NaN	31.7726
XP_055924678.1;XP_055924685.1;XP_055924690.1;XP_055924694.1	cAMP-dependent protein kinase catalytic subunit 1-like	92.2741	123.788	110.014	103.492	339.388	340.433	342.83	289.255	168.994	165.207	147.808	NaN	NaN	NaN	335.694	345.166	391.07	119.039	202.776	145.999
XP_055924701.1	2-hydroxyacyl-CoA lyase 1-like	30.1836	22.3399	18.2595	23.6793	NaN	NaN	44.2014	6.40134	NaN	NaN	NaN	NaN	NaN	NaN	NaN	NaN	NaN	NaN	NaN	NaN
XP_055924774.1;XP_055924775.1;XP_055924776.1;XP_055924777.1;XP_055924779.1;XP_055924780.1;XP_055924781.1;XP_055924782.1;XP_055943672.1;XP_055943681.1;XP_055943682.1;XP_055943683.1;XP_055943701.1	uncharacterized protein LOC129956843;uncharacterized protein LOC129956844;uncharacterized protein LOC129956845;uncharacterized protein LOC129956846;histone H3-like;uncharacterized protein LOC129956848;uncharacterized protein LOC129956849;uncharacterized protein LOC129956850;uncharacterized protein LOC129974911;uncharacterized protein LOC129974916;uncharacterized protein LOC129974917;LOW QUALITY P…	7380.14	6738.11	8154.92	7024.64	7607.91	6556.57	8125.79	8296.48	4360.78	5563.99	5531.83	3430.79	3959.3	4512.64	5945.68	4574.6	3819.65	3642.42	4037.72	3351.63
XP_055924784.1;XP_055924878.1;XP_055924879.1;XP_055924962.1;XP_055924963.1;XP_055924970.1;XP_055924972.1;XP_055924973.1;XP_055924974.1;XP_055925063.1;XP_055925064.1;XP_055925674.1;XP_055925728.1;XP_055925729.1;XP_055925788.1;XP_055943646.1;XP_055944039.1;XP_055944041.1;XP_055944092.1;XP_055944129.1;XP_055944130.1;XP_055944156.1;XP_055944157.1;XP_055944992.1;XP_055944993.1;XP_055944994.1;XP_055945…	histone H1C-like, partial;histone H1-III-like;histone H1-III-like;histone H1-III-like;histone H1-III-like;histone H1-III-like;histone H1-III-like;histone H1-III-like;histone H1-III-like;histone H1-III-like;histone H1-III-like;histone H1-III-like;histone H1-III-like;histone H1-III-like;histone H1-III-like;histone H1C-like;histone H1C-like;histone H1C-like;histone H1C-like;histone H1C-like;histone …	547.227	668.504	504.222	588.937	72.7736	108.419	175.457	155.66	4.68334	20.3591	17.5582	NaN	NaN	NaN	NaN	NaN	NaN	107.211	33.482	28.7259
[truncated: 1,917 more rows]

## Sheet: PG3
PG.ProteinGroups	PG.ProteinNames	[1] 10_10_23_BlackWidow_Body_1_400ng_30spd_diaPASEF_S4-B1_1_6387.htrms.PG.Quantity	[2] 10_10_23_BlackWidow_Body_2_400ng_30spd_diaPASEF_S4-B2_1_6388.htrms.PG.Quantity	[3] 10_10_23_BlackWidow_Body_3_400ng_30spd_diaPASEF_S4-B3_1_6389.htrms.PG.Quantity	[4] 10_10_23_BlackWidow_Body_4_400ng_30spd_diaPASEF_S4-B4_1_6390.htrms.PG.Quantity	[5] 10_10_23_BlackWidow_Limbs_1_400ng_30spd_diaPASEF_S4-C1_1_6391.htrms.PG.Quantity	[6] 10_10_23_BlackWidow_Limbs_2_400ng_30spd_diaPASEF_S4-C2_1_6392.htrms.PG.Quantity	[7] 10_10_23_BlackWidow_Limbs_3_400ng_30spd_diaPASEF_S4-C3_1_6393.htrms.PG.Quantity	[8] 10_10_23_BlackWidow_Limbs_4_400ng_30spd_diaPASEF_S4-C4_1_6394.htrms.PG.Quantity	[9] Latrodectus_Abdomen_DIA_30PD_S2-B1_1_7547.htrms.PG.Quantity	[10] Latrodectus_Abdomen_DIA_30PD_S2-C1_1_7553.htrms.PG.Quantity	[11] Latrodectus_Abdomen_DIA_30PD_S2-D1_1_7554.htrms.PG.Quantity	[12] Latrodectus_Head_DIA_30SPD_S2-B2_1_7548.htrms.PG.Quantity	[13] Latrodectus_Head_DIA_30SPD_S2-C2_1_7559.htrms.PG.Quantity	[14] Latrodectus_Head_DIA_30SPD_S2-D2_1_7560.htrms.PG.Quantity	[15] Latrodectus_Legs_DIA_30SPD_S2-B3_1_7549.htrms.PG.Quantity	[16] Latrodectus_Legs_DIA_30SPD_S2-C3_1_7555.htrms.PG.Quantity	[17] Latrodectus_Legs_DIA_30SPD_S2-D3_1_7556.htrms.PG.Quantity	[18] Latrodectus_Sternum_DIA_30SPD_S2-B4_1_7550.htrms.PG.Quantity	[19] Latrodectus_Sternum_DIA_30SPD_S2-C4_1_7557.htrms.PG.Quantity	[20] Latrodectus_Sternum_DIA_30SPD_S2-D4_1_7558.htrms.PG.Quantity
[truncated: 2,342 more rows]

[truncated: 14 more sheets: PG4, PG5, PG6, PG7, PG8, PG9, PG10, PG12, PG13, PG14, PG15, PG16, PG17, PG18]
